# Supplementary material for: Comparison of village dog and wolf genomes highlights the role of the neural crest in dog domestication
Source: BMC Biol. 2018 Jun 28;16:64. doi: 10.1186/s12915-018-0535-2 (PMC6022502; doi:10.1186/s12915-018-0535-2)
Supplement: Supplementary file 1 — Table S1. Description and accession numbers for canine genomes processed in this study. Indications for whether or not a sample was used in the ADMIXTURE analysis, selection scans (FST, XP-CLR, or VST) are provided. Table S2. Coordinates and annotations of outlier FST loci identified through the empirical approach, including intersecting Axelsson, Cagan and Blass, and Freedman loci [5, 8, 29]. Table S3. Parameters incorporated into demographic model for neutral evolution in village dog and wolf populations. Table S4. Coordinates and annotations of outlier FST loci identified through the simulation informed (non-empirical) approach, including genes as well as intersecting Axelsson, Cagan and Blass, and Freedman loci [5, 8, 29]. Table S5. Coordinates and annotations of outlier XP-CLR candidate domestication regions identified through simulation approach, including intersecting genes as well as intersecting Axelsson, Cagan and Blass, and Freedman loci [5, 8, 29]. Table S6. Predicted SNP effects (per variant effect predictor [42]) for sites in XP-CLR candidate domestication regions. Table S7. Coordinates of VST copy number outliers on autosomes and chromosome X. Table S8. Gene enrichment results for XP-CLR candidate domestication regions following p value adjustment (BLAST2GO). Table S9. Gene enrichment for XP-CLR candidate domestication regions following p value adjustment (EMBL-EBI). Table S10. Gene enrichment results for VST copy number outliers following p value adjustment. Table S11. Coordinates of VST copy number outliers on chromosome unknown (chrUn). Table S12. ddPCR results from 30 village, 3 New Guinea singing, and 5 breed dog samples of AMY2B segmental duplications. Table S13. ddPCR results from 48 breed dog samples of AMY2B segmental duplications. (XLSX 328 kb) [file 12915_2018_535_MOESM1_ESM.xlsx]

## Sheet: Legends
Table S1	Information for each sample used in this study are provided including sequencing depth, sex, origin, accession numbers and citations. Samples used in ADMIXTURE analysis, selection scans (FST, XP-CLR, and VST), as well as visualization using genotype matrices are indicated.
Table S2	Coordinates and annotations of outlier FST loci identified through the empirical (Z-score) approach (no simulation-based thresholds). The average ratio of averages FST per window, Z-scores, intersecting gene models within 50kb are provided per window. Additionally, intersection with Axelsson et al. 2013 and Cagan and Blass 2016 loci are indicated in the right-most columns
Table S3	Parameters incorporated into the demographic model for neutral evolution in village dog and wolf populations. Provided are values used for effective population sizes, population split times, and migration.
Table S4	Coordinates and annotations of outlier FST loci identified through simulation (non-empirical) approach, which includes significantly low pooled heterozygosity in dogs and filtration based on ancient dog genotypes (delta Hp). Provided per FST locus are
Table S5	Coordinates and annotations of outlier XP-CLR loci identified through simulation (non-empirical) approach, which includes significantly low pooled heterozygosity in dogs and filtration based on ancient dog genotypes (delta Hp). Provided per XP-CLR locus are the mean XP-CLR score (for merged windows), mean pooled heterozygosity (Hp), mean delta Hp, and gene identifiers for genes intersecting withi…
Table S6	Predicted SNP effects (per Variant Effect Predictor) for sites in the XP-CLR candidate domestication regions in Table S4.
Table S7	Final coordinates of VST candidate domestication loci (VCDRs) on autosomes and chromosome X.
Table S8	Gene Ontology (GO) enrichment results for XP-CLR candidate domestication regions in Table S5 using BLAST2GO annotations. All intersecting genes within 50kb of these XP-CLR loci were considered the 'Observed' set. Each line in the table provides statistics for the significantly enriched GO categories, along with their respective gene counts in the genome, count in the observed XP-CLR set, average …
Table S9	Gene Ontology (GO) enrichment results for XP-CLR candidate domestication regions in Table S5 using EMBL-EBI Ensembl Release 92 GO annotations. All intersecting genes within 50kb of these XP-CLR loci were considered the 'Observed' set. Each line in the table provides statistics for the significantly enriched GO categories, along with their respective gene counts in the genome, count in the observe…
Table S10	Gene Ontology (GO) enrichment results for VST candidate domestication regions in Table S8. All intersecting genes within 50kb of these VST loci were considered the 'Observed' set. Each line in the table provides statistics for the significantly enriched GO categories, along with their respective gene counts in the genome, count in the observed VST set, average count in the permuted set, and relat…
Table S11	Final coordinates of VST copy number outliers on unknown chromosomes.
Table S12	ddPCR results from 30 village, 3 New Guinea singing, and 5 breed dog samples of AMY2B segmental duplications.
Table S13	ddPCR results from 48 breed dog samples of AMY2B segmental duplications.

## Sheet: Table S1
Sample ID	Sex		Canine Type	Sample Description	Geographic Origin	SRA Sample ID or Project ID	Admixture SNP Set	VST and FST	Gen. Matr.
		Autosomal Coverage
CTC1	M	9	Ancient Dog	CTC	Germany	SRS14077451	No	No	Yes
HXH1	M	9	Ancient Dog	HXH	Germany	SRS1407453	No	No	Yes
NGD2	M	28	Ancient Dog	Newgrange	Ireland	PRJEB13070	No	No	Yes
17353	F	8	Breed	Afghan Hound	n/a	SRS520039	Yes	No	Yes
sai	M	9	Breed	Airedale Terrier	n/a	SRS932170	Yes	No	No
Basenji4	M	19	Breed	Basenji	U.S.	SRS1025426	No	No	Yes
mba	F	13	Breed	Basenji	n/a	SRS1124466	Yes	No	No
161455,6	M	7	Breed	Beagle	n/a	SRS1397614	Yes	No	Yes
box7	F	23	Breed	Boxer	n/a	SRS661481	Yes	No	Yes
145665,6	F	14	Breed	Bulldog	n/a	SRS984782	Yes	No	Yes
HR933	F	11	Breed	Caucasian Ovcharka	Bosnia	SRS520060	Yes	No	Yes
131315,6	F	6	Breed	Chihuahua	n/a	SRS984783	Yes	No	Yes
jcc7	M	22	Breed	Chinese Crested Terrier	U.K. (England)	SRS661484	Yes	No	Yes
tch	F	8	Breed	Chinook	n/a	SRS932169	Yes	No	No
156305,6	F	13	Breed	Chow Chow	n/a	SRS1397613	Yes	No	Yes
Dog083	M	7	Breed	Chow Chow	South China	SRS520049	Yes	No	Yes
Dingo4	M	19	Breed	Dingo	Australia	SRS1025425	No	No	Yes
cec7	M	10	Breed	English Cocker Spaniel	n/a	SRS661482	Yes	No	Yes
205765,6	F	8	Breed	Flat Coated Retriever	n/a	SRS1397625	Yes	No	Yes
66105,6	F	7	Breed	Great Dane	n/a	SRS984791	Yes	No	Yes
zoe1	F	19	Breed	Great Dane	U.S. (Michigan)	SRS1397510	Yes	No	Yes
HR853	F	7	Breed	Istrian Shorthaired Hound	Bosnia	SRS520059	Yes	No	Yes
ali7	M	18	Breed	Kerry Blue Terrier	n/a	SRS661480	Yes	No	Yes
dlr7	M	12	Breed	Labrador Retriever	n/a	SRS661483	Yes	No	Yes
29723	M	10	Breed	Labrador Retriever	n/a	SRS520040	Yes	No	Yes
212705,6	F	13	Breed	Mastiff	n/a	SRS984789	Yes	No	Yes
233565,6	F	9	Breed	Pekingese	n/a	SRS984793	Yes	No	Yes
tpw	F	9	Breed	Pembroke Welsh Corgi	n/a	SRS732550	Yes	No	Yes
wpw	M	7	Breed	Pembroke Welsh Corgi	n/a	SRS732549	Yes	No	Yes
12335,6	F	9	Breed	Saluki	n/a	SRS984796	Yes	No	Yes
85425,6	F	8	Breed	Scottish Terrier	n/a	SRS984798	Yes	No	Yes
Dog093	M	7	Breed	Shar-Pei	South China	SRS520050	Yes	No	Yes
145295,6	F	8	Breed	Siberian Husky	n/a	SRS984799	Yes	No	Yes
mag	F	18	Breed	Soft Coated Wheaten Terrier	n/a	SRS834052	Yes	No	No
osp7	M	14	Breed	Standard Poodle	U.K. (England)	SRS661485	Yes	No	Yes
BA193	M	6	Breed	Tornjak	Bosnia	SRS520042	Yes	No	Yes
104425,6	F	8	Breed	Toy Poodle	n/a	SRS984800	Yes	No	Yes
46693	M	17	Breed	Xoloitzcuintli	n/a	SRS520041	Yes	No	Yes
ID1683	M	10	Breed	India Tibetan Mastiff Mix	India	SRS520064	Yes	No	Yes
alc7	M	6	Coyote	Coyote_Alabama	U.S. (Alabama)	SRS661478	No	No	Yes
mwc7	M	8	Coyote	Coyote_Midwest	U.S. (Midwest)	SRS661479	No	No	Yes
cac7	M	33	Coyote	Coyote_California	U.S. (California)	SRS661477	No	No	Yes
Golden Jackal	F	24	African Golden Wolf (African Jackal)	African Golden Wolf	Kenya		No	No	Yes
PT491	M	16	Village Dog	Portugal	Portugal	SRS1397563	Yes	Yes	Yes
PT613	F	18	Village Dog	Portugal	Portugal	SRS520079	Yes	Yes	Yes
PT713	M	16	Village Dog	Portugal	Portugal	SRS520080	Yes	Yes	Yes
ID1253	M	15	Village Dog	India	India	SRS520061	Yes	Yes	Yes
ID1373	M	8	Village Dog	India	India	SRS520062	Yes	Yes	Yes
ID1653	M	10	Village Dog	India	India	SRS520063	Yes	Yes	Yes
ID603	M	15	Village Dog	India	India	SRS520065	Yes♱	No	Yes
ID913	F	8	Village Dog	India	India	SRS520066	Yes♱	No	Yes
EG443	M	9	Village Dog	Egypt	Egypt	SRS520057	Yes	Yes	Yes
EG493	M	8	Village Dog	Egypt	Egypt	SRS520058	Yes	Yes	Yes
LB743	M	7	Village Dog	Lebanon	Lebanon	SRS520070	Yes	Yes	Yes
LB793	M	9	Village Dog	Lebanon	Lebanon	SRS520071	Yes	Yes	Yes
LB853	F	10	Village Dog	Lebanon	Lebanon	SRS520072	Yes	Yes	Yes
QA273	F	12	Village Dog	Qatar	Qatar	SRS520081	Yes	Yes	Yes
QA53	M	7	Village Dog	Qatar	Qatar	SRS520082	Yes	Yes	Yes
Dog073	F	7	Village Dog	South China	South China, Xilin	SRS520048	Yes	Yes	Yes
Dog103	F	8	Village Dog	South China	South China, Sichuan Liangshan	SRS520051	Yes	Yes	Yes
Dog113	M	7	Village Dog	South China	South China, Sichuan Qinchuan	SRS520052	Yes	Yes	Yes
Dog123	M	7	Village Dog	South China	South China, Chongqing	SRS520053	Yes	Yes	Yes
Dog143	M	8	Village Dog	South China	South China, Guizhou Xiasi	SRS520055	Yes	Yes	Yes
Dog153	F	7	Village Dog	South China	South China	SRS520056	Yes	Yes	Yes
IN183	M	6	Village Dog	Borneo	Borneo	SRS520067	Yes	Yes	Yes
IN233	F	6	Village Dog	Borneo	Borneo	SRS520068	Yes	Yes	Yes
IN293	M	6	Village Dog	Borneo	Borneo	SRS520069	Yes	Yes	Yes
PG1153	F	6	Village Dog	Papua New Guinea	Papua New Guinea	SRS520076	Yes	Yes	Yes
PG1223	F	7	Village Dog	Papua New Guinea	Papua New Guinea	SRS520077	Yes	Yes	Yes
PG843	M	13	Village Dog	Papua New Guinea	Papua New Guinea	SRS520078	Yes	Yes	Yes
TW043	F	17	Village Dog	Taiwan	Taiwan	SRS520083	Yes	Yes	Yes
Dog013	F	7	Village Dog	North China	North China, Shandong	SRS520043	Yes	Yes	Yes
Dog023	M	8	Village Dog	North China	North China, Shaanxi	SRS520044	Yes	Yes	Yes
Dog033	M	8	Village Dog	North China	North China, Hebei	SRS520045	Yes	Yes	Yes
Dog043	F	7	Village Dog	North China	North China, Mongolia	SRS520046	Yes	Yes	Yes
Dog051	M	7	Village Dog	China Mongolian Shepherd	North China, Mongolia	SRS1397564	Yes	Yes	Yes
Dog063	F	7	Village Dog	China Kazakhstan	North China, Kazakhstan	SRS520047	Yes	Yes	Yes
Dog133	M	8	Village Dog	South China	South China, Kunming	SRS520054	Yes	Yes	Yes
NA633	M	9	Village Dog	Sub-Saharan	Namibia	SRS520073	Yes	Yes	Yes
NA83	F	15	Village Dog	Sub-Saharan	Namibia	SRS520074	Yes	Yes	Yes
NA893	M	7	Village Dog	Sub-Saharan	Namibia	SRS520075	Yes	Yes	Yes
17561	F	9	Village Dog	Sub-Saharan	Sub-Saharan Africa	SRS1397565	Yes	Yes	Yes
VN213	F	10	Village Dog	Vietnam	Vietnam	SRS520084	Yes	Yes	Yes
VN373	F	8	Village Dog	Vietnam	Vietnam	SRS520085	Yes	Yes	Yes
VN43	M	9	Village Dog	Vietnam	Vietnam	SRS520086	Yes	Yes	Yes
VN423	F	8	Village Dog	Vietnam	Vietnam	SRS520087	Yes	Yes	Yes
VN593	M	10	Village Dog	Vietnam	Vietnam	SRS520088	Yes	Yes	Yes
VN763	M	7	Village Dog	Vietnam	Vietnam	SRS520089	Yes	Yes	Yes
Croatian	F	24	Wolf	Croatian Wolf	Croatia	SRS1025420	No	No	Yes
Wolf4
Israeli	F	24	Wolf	Israeli Wolf	Israel	SRS1025423	No	No	Yes
Wolf4
chw4	F	24	Wolf	Chinese Wolf	China	SRS1025418	Yes	Yes	Yes
inw7	M	45	Wolf	Indian Wolf	India	SRS661487	Yes	Yes	Yes
irw7	F	28	Wolf	Iranian Wolf	Iran	SRS661488	Yes	Yes	Yes
ita7	M	7	Wolf	Italian Wolf	Italy	SRS661489	Yes	Yes	Yes
mxa7	F	25	Wolf	Mexican Wolf	Mexico	SRS661490	Yes	Yes	Yes
mxb7	F	6	Wolf	Mexican Wolf	Mexico	SRS661491	Yes	No✧	Yes
ptw7	F	31	Wolf	Portuguese Wolf	Portugal	SRS661492	Yes	Yes	Yes
spw7	F	23	Wolf	Spanish Wolf	Spain	SRS661495	Yes♱	No	Yes
pen1	F	35	Wolf	Iberian Wolf	Spain	SRS1397562	Yes	Yes	Yes
glw7	M	34	Wolf	Great Lakes Wolf	U.S. (Great Lakes)	SRS661486	Yes	Yes	Yes
ysa7	F	28	Wolf	Yellowstone Wolf	U.S. (Yellowstone)	SRS661496	Yes	Yes	Yes
ysc7	M	6	Wolf	Yellowstone Wolf	U.S. (Yellowstone)	SRS661498	Yes	Yes	Yes
Lcu2	F	9	Andean Fox	Andean Fox	Andean Fox	SRS523207	No	No	Yes

## Sheet: Table S2
Chromosome	Start	End	Fst Identifier	Length	Average RofA Fst	Z-Score	Ensembl Gene Models within 50kb	Intersecting Axelsson Loci	Intersecting Cagan & Blass Loci
chr1	2350000	3250000	FST_1	900001	0.564374	5.99239	GALR1, MBP, ZNF236	AX_1	CB_1, CB_2
chr1	79800000	80150000	FST_2	350001	0.557803	5.89715	ENSCAFG00000030357	AX_4
chr3	18800000	19050000	FST_3	250001	0.514167	5.26473		AX_7
chr4	40800000	41000000	FST_4	200001	0.512679	5.24316	TLX3, ENSCAFG00000016912, RANBP17	AX_10
chr5	3850000	4250000	FST_5	400001	0.539992	5.63901	SNX19
chr6	39900000	40100000	FST_6	200001	0.523042	5.39335	HAGHL, CCDC78, NARFL, METRN, WDR24, FBXL16, RHBDL1, RHOT2, FAM195A, WFIKKN1, PRR35, NHLRC4, CAPN15, ENSCAFG00000032180, ENSCAFG00000019677, DECR2, MRPL28, C16orf13, WDR90, JMJD8, STUB1, RAB11FIP3, TMEM8A, PIGQ
chr6	40350000	40600000	FST_7	250001	0.515529	5.28446	ENSCAFG00000032615, ENSCAFG00000031055, HBM, ENSCAFG00000029904, ENSCAFG00000028569, ENSCAFG00000024468, ENSCAFG00000028465, MPG, SNRNP25, ENSCAFG00000029241, ENSCAFG00000019731, LUC7L, POLR3K, RHBDF1, IL9R, ENSCAFG00000019721, ATP5F1, ENSCAFG00000024344, ENSCAFG00000013709, NPRL3
chr6	46800000	47350000	FST_8	550001	0.680376	7.67366	ENSCAFG00000028653, RNPC3	AX_12	CB_3
chr7	5000000	5300000	FST_9	300001	0.526645	5.44557	CRB1, DENND1B
chr9	8950000	9250000	FST_10	300001	0.510451	5.21087	EFCAB13, ENSCAFG00000015160, MYL4, ENSCAFG00000013735, CDC27
chr9	12600000	12800000	FST_11	200001	0.49647	5.00823	C17orf58, ENSCAFG00000011598, BPTF, NOL11
chr9	13150000	13450000	FST_12	300001	0.508103	5.17684	ENSCAFG00000011435, PSMD12, CACNG1, HELZ
chr9	13650000	14000000	FST_13	350001	0.536129	5.58303	PRKCA
chr9	14150000	14650000	FST_14	500001	0.55604	5.8716	AXIN2, ENSCAFG00000029256, ENSCAFG00000025074
chr11	52700000	52900000	FST_15	200001	0.501851	5.08622	CLTA, RNF38, GNE
chr13	3650000	3950000	FST_16	300001	0.512699	5.24345	ENSCAFG00000025578, RRM2B, UBR5
chr14	7250000	7550000	FST_17	300001	0.532078	5.52432	ENSCAFG00000001530, TSPAN33, SMO, NRF1, AHCYL2, STRIP2	AX_20
chr16	7050000	7400000	FST_18	350001	0.643444	7.13839	PRSS58, ENSCAFG00000003827, ENSCAFG00000029181, ENSCAFG00000030973, TAS2R38, CLEC5A, ENSCAFG00000003655, ENSCAFG00000003876, TAS2R5, TAS2R3, ENSCAFG00000030631, MGAM2, MGAM, ENSCAFG00000003879, PRSS37	AX_23	CB_4
chr16	39750000	40050000	FST_19	300001	0.546008	5.72621	ENSCAFG00000031006
chr18	350000	600000	FST_20	250001	0.517092	5.30711	ABCA13	AX_25	CB_5
chr18	600000	1100000	FST_21	500001	0.658174	7.35188	ENSCAFG00000024474	AX_25	CB_5
chr18	1450000	1800000	FST_22	350001	0.558092	5.90135	ENSCAFG00000003358, FIGNL1, ENSCAFG00000029400, ZPBP, IKZF1, DDC
chr18	3100000	3750000	FST_23	650001	0.615295	6.73041		AX_26
chr26	12800000	13050000	FST_24	250001	0.502656	5.09788	MED13L
chr31	200000	400000	FST_25	200001	0.52835	5.47028	CGGBP1, HTR1F, ZNF654
chrX	42850000	43100000	FST_26	250001	0.639334	3.08512	ENSCAFG00000016002, AKAP4, CLCN5, DGKK, CCNB3	AX_37
chrX	65900000	66150000	FST_27	250001	0.643834	3.11843	ENSCAFG00000017391, SATL1, APOOL		CB_6
chrX	75750000	76300000	FST_28	550001	0.709142	3.60195	ENSCAFG00000017731, BEX5, ENSCAFG00000031569, TCP11X2, ENSCAFG00000030854, ARMCX5, ZMAT1, GPRASP1, ENSCAFG00000028462
chrX	105500000	105800000	FST_29	300001	0.677584	3.36831	ENSCAFG00000018903, ENSCAFG00000032662, ENSCAFG00000030443, ENSCAFG00000030660, ENSCAFG00000031692, ENSCAFG00000032298, FAM122C, ZNF75D, MOSPD1		CB_13
chrX	107800000	109700000	FST_30	1900001	0.812281	4.36555	ENSCAFG00000030333, ZIC3, ENSCAFG00000018988, F9, FGF13, MCF2, ATP11C	AX_40, AX_41, AX_39	CB_16, CB_18, CB_15, CB_17
chrX	109700000	110050000	FST_31	350001	0.670888	3.31873	CXorf66, ENSCAFG00000019025, ATP11C		CB_18

## Sheet: Table S3
Population	Population Sizes		Events	Split Times in years	Node			Migration (total)
European Dogs	15000		European Dog Growth	6500	T10		Middle Eastern Wolves to European Dogs	0.02
European Dogs Ancestral	8800		Middle East/African Dogs	14000	T9		European Dogs to Middle Eastern Wolves	0.02
Indian Dogs	8700		Indian/African,M.E. Dogs	15000	T7		European Dogs to European Wolves	0.02
African Dogs	4000		European/Indian Ancestral Dogs	16000	T6		Indian Dogs to Middle Eastern Wolves	0.01
Middle Eastern Dogs	4000		Ancestral Dogs	20900	T5		Middle Eastern Wolves to Indian Dogs	0.04
African/Middle Eastern Ancestral Dogs	4000		New World Wolves	13500	T8		African Dogs to European Wolves	0.02
Indian/African,M.E. Ancestral Dogs	8700		Middle Eastern and European Wolves	25000	T4		European Wolves to African Dogs	0.02
European/Indian Ancestral Dogs	8500		Old World Wolves	27000	T3		African Dogs to Middle Eastern Wolves	0.02
East Asian Dogs	11500		Dog/Wolf Ancestor	29250	T2		Middle Eastern Wolves to African Dogs	0.02
Dog Ancestral	9800		Ancestral Wolves	31250	T1		Chinese Wolves to East Asian Dogs	0.02
Chinese Wolves	23500
Middle Eastern Wolves	15500
European Wolves	11500
Yellowstone Wolves	8750
Mexican Wolves	1500
Ancestral New World Wolves	43250
Middle East /European Ancestral Wolves	15000
Ancestral Old World Wolves	20000
Wolf/Dog Ancestral	20000
New World/Old World Ancestral Wolves	112750

## Sheet: Table S4
Chrom	Start	End	Window ID	Window Length (bp)	Intersecting Genes (50kb Window)	Intersecting XP-CLR CDR	Intersecting Outlier FST CDR	Intersecting Axelsson CDR	Intersecting Cagan/Blass CDR	Intersecting Freedman CDR
chr1	2400001	3350000	FST_1	950000	GALR1, ZNF516, MBP, ZNF236		FST_1	AX_1	CB_1, CB_2	FR_117, FR_16
chr1	3400001	3600000	FST_2	200000	ZNF516				CB_2
chr1	16600001	16800000	FST_3	200000	CCBE1
chr1	21100001	21300000	FST_4	200000	TMSB4Y, POLI, STARD6, MBD2, C18orf54	XP-CLR_4				FR_88
chr1	57750001	57950000	FST_5	200000	ENSCAFG00000000929, DCBLD1, NUS1, ENSCAFG00000000928
chr1	63400001	63750000	FST_6	350000	NKAIN2			AX_3		FR_242
chr1	79800001	80250000	FST_7	450000	ENSCAFG00000030357	XP-CLR_13, XP-CLR_12, XP-CLR_14	FST_2	AX_4		FR_71
chr2	3700001	3950000	FST_8	250000	ENSCAFG00000028464, ITGB1, CCDC7
chr2	7200001	7500000	FST_9	300000	GAD2, APBB1IP, MYO3A	XP-CLR_17
chr2	44800001	45000000	FST_10	200000
chr2	47650001	47950000	FST_11	300000	SMIM15, ZSWIM6, ERCC8, NDUFAF2	XP-CLR_27
chr3	18700001	18900000	FST_12	200000		XP-CLR_35	FST_3	AX_7
chr3	49000001	49350000	FST_13	350000	KLHL25, AKAP13
chr4	14400001	14600000	FST_14	200000		XP-CLR_42, XP-CLR_41		AX_9
chr4	17200001	17400000	FST_15	200000	CTNNA3
chr4	40750001	41100000	FST_16	350000	TLX3, FGF18, ENSCAFG00000016912, RANBP17	XP-CLR_48	FST_4	AX_10		FR_52
chr5	3800001	4300000	FST_17	500000	SNX19		FST_5
chr5	42700001	42900000	FST_18	200000	NATD1, DHRS7B, TMEM11, MAP2K3, ENSCAFG00000018532	XP-CLR_53
chr5	77000001	77300000	FST_19	300000	ZNF19, ENSCAFG00000007811, CMTR2, ENSCAFG00000024132, ZNF23, CHST4, HYDIN, CALB2	XP-CLR_54, XP-CLR_55
chr5	80500001	80750000	FST_20	250000	ENSCAFG00000030187, ENSCAFG00000032208, SNTB2, ENSCAFG00000020291, HAS3, CDH1, TANGO6					FR_137
chr6	24900001	25250000	FST_21	350000	ENSCAFG00000024109, ACSM5, GP2, UMOD, PDILT, GPR139			AX_11
chr6	34250001	34600000	FST_22	350000	RBFOX1
chr6	39900001	40200000	FST_23	300000	HAGHL, CCDC78, NARFL, METRN, WDR24, FBXL16, RHBDL1, RHOT2, FAM195A, WFIKKN1, PRR35, NHLRC4, CAPN15, ENSCAFG00000032180, ENSCAFG00000019677, DECR2, MRPL28, PDIA2, RGS11, C16orf13, WDR90, JMJD8, STUB1, RAB11FIP3, ARHGDIG, AXIN1, TMEM8A, ENSCAFG00000019687, PIGQ		FST_6
chr6	40400001	40700000	FST_24	300000	ENSCAFG00000024468, ENSCAFG00000028465, MPG, SNRNP25, ENSCAFG00000029241, ENSCAFG00000019731, POLR3K, RHBDF1, IL9R, ENSCAFG00000019721, ATP5F1, ENSCAFG00000024344, ENSCAFG00000019741, ENSCAFG00000019743, ENSCAFG00000013709, NPRL3		FST_7
chr6	53200001	53550000	FST_25	350000		XP-CLR_58, XP-CLR_59, XP-CLR_60		AX_13		FR_110
chr7	56350001	56800000	FST_26	450000	CCDC178	XP-CLR_74, XP-CLR_75, XP-CLR_76				FR_204
chr7	60150001	60400000	FST_27	250000
chr8	13050001	13250000	FST_28	200000		XP-CLR_79
chr8	14650001	14900000	FST_29	250000	ENSCAFG00000013675, MBIP					FR_275
chr9	10600001	10850000	FST_30	250000	ENSCAFG00000030037, ENSCAFG00000013365, MRC2, MARCH10, EFCAB3, TLK2	XP-CLR_92
chr9	13550001	14050000	FST_31	500000	CACNG5, APOH, PRKCA		FST_13
chr9	14200001	14650000	FST_32	450000	AXIN2, ENSCAFG00000029256, ENSCAFG00000025074		FST_14
chr10	3650001	4150000	FST_33	500000				AX_17		FR_33
chr11	1800001	2000000	FST_34	200000	LTC4S, TBC1D9B, MGAT4B, SQSTM1, CBY3, CANX, MAML1, C5orf45
chr11	37700001	38050000	FST_35	350000	SH3GL2					FR_87
chr11	52150001	52400000	FST_36	250000	FAM166B, TESK1, CD72, CCDC107, SIT1, CA9, CREB3, RGP1, SPAG8, HINT2, FAM221B, OR13J1, HRCT1, ENSCAFG00000031872, RUSC2, TLN1, ARHGEF39, GBA2, TPM2, MSMP, NPR2, TMEM8B	XP-CLR_127
chr11	52700001	52950000	FST_37	250000	CLTA, RNF38, MELK, GNE		FST_15
chr12	67750001	68000000	FST_38	250000	SLC16A10, KIAA1919, TRAF3IP2, REV3L
chr15	5050001	5700000	FST_39	650000	MANEAL, GRIK3	XP-CLR_141		AX_21		FR_6
chr15	18000001	18200000	FST_40	200000	RNASE4, ENSCAFG00000005429, ENSCAFG00000005427, RNASE1, RNASE6, METTL17, SLC39A2, NDRG2, RNASE13, ZNF219, TMEM253, ARHGEF40, TPPP2, ENSCAFG00000005504
chr16	7150001	7350000	FST_41	200000	TAS2R38, CLEC5A, ENSCAFG00000003655, ENSCAFG00000003876, MGAM2, MGAM, ENSCAFG00000003879, PRSS37			AX_23	CB_4	FR_305
chr16	8800001	9100000	FST_42	300000	PARP12, KDM7A, HIPK2, TBXAS1
chr18	250001	1150000	FST_43	900000	ENSCAFG00000024474, ABCA13		FST_20, FST_21	AX_25	CB_5	FR_2, FR_74, FR_114
chr18	1300001	1500000	FST_44	200000	ENSCAFG00000003358, VWC2, ZPBP		FST_22	AX_25
chr18	2850001	3050000	FST_45	200000	ENSCAFG00000030774
chr18	3050001	3850000	FST_46	800000		XP-CLR_154	FST_23	AX_26		FR_142
chr18	3900001	4350000	FST_47	450000		XP-CLR_155, XP-CLR_156, XP-CLR_158, XP-CLR_157		AX_26		FR_141
chr18	24200001	24500000	FST_48	300000	SEMA3D, ENSCAFG00000031180					FR_69
chr21	1	350000	FST_49	350000
chr21	23050001	23350000	FST_50	300000	SERPINH1, MAP6, RPS3, GDPD5, KLHL35, ARRB1, TPBGL, SLCO2B1, DGAT2	XP-CLR_182, XP-CLR_181
chr22	44250001	44450000	FST_51	200000
chr24	1000001	1350000	FST_52	350000	FOXA2	XP-CLR_201
chr26	12750001	13100000	FST_53	350000	MED13L	XP-CLR_213	FST_24
chr28	10250001	10500000	FST_54	250000	C10orf12, LCOR, SLIT1					FR_144
chr31	50001	350000	FST_55	300000	CGGBP1, HTR1F, ZNF654
chr34	14650001	14850000	FST_56	200000	SOX2	XP-CLR_233, XP-CLR_234
chr36	14800001	15050000	FST_57	250000	MYO3B
chr37	4350001	4550000	FST_58	200000						FR_67

## Sheet: Table S5
Chrom	Start	End	Window ID	Window Length (bp)	Rank in XP-CLR	Mean XP-CLR Score	Mean Hp	Mean Delta Hp	Intersecting Ensembl Genes (50kb Window)	Intersecting FST CDR (Simulation Informed) *This Study	Intersecting Outlier FST CDR *This Study	Intersecting Axelsson CDR Axelsson et al. 2013	Intersecting Cagan & Blass CDR Cagan & Blass 2016	Intersecting Freedman Loci Freedman et al. 2016
chr5	41790001	41835000	XP-CLR_52	45000	1	140.352	0.026	-0.00332	RAI1, PEMT					FR_138
chr31	25400001	25445000	XP-CLR_224	45000	2	119.937	0.036	0.00085
chr3	43430001	43465000	XP-CLR_37	35000	3	94.505	0.054	0.00127
chr1	63810001	63835000	XP-CLR_9	25000	4	87.4	0.059	0.00142	NKAIN2
chr22	7140001	7185000	XP-CLR_184	45000	5	86.097	0.03	-0.00211
chr34	14690001	14745000	XP-CLR_234	55000	6	84.037	0.032	0.00048		FST_56
chr16	11040001	11115000	XP-CLR_145	75000	7	83.609	0.042	0.00135	DGKI
chr6	47060001	47095000	XP-CLR_57	35000	8	78.748	0.048	-0.00106	RNPC3		FST_8
chr9	32570001	32595000	XP-CLR_96	25000	9	73.682	0.006	-0.00143	MRPS23, CUEDC1
chr19	3820001	3855000	XP-CLR_163	35000	10	73.366	0.02	0.00035
chr34	30230001	30265000	XP-CLR_235	35000	11	73.36	0.042	-0.00298	SI (PMEL)
chr34	7650001	7695000	XP-CLR_230	45000	12	72.748	0.049	-0.00577
chr7	53220001	53365000	XP-CLR_73	145000	13	72.718	0.032	-0.00065	TPGS2, KIAA1328
chr11	52240001	52305000	XP-CLR_127	65000	14	72.29	0.022	0.00019	CCDC107, SIT1, CA9, CREB3, RGP1, SPAG8, HINT2, FAM221B, TLN1, ARHGEF39, GBA2, TPM2, MSMP, NPR2	FST_36
chr10	55630001	55665000	XP-CLR_118	35000	15	68.328	0.051	0.00179	EML6
chr7	43980001	44015000	XP-CLR_71	35000	16	64.355	0.033	0.00156						FR_272
chr1	79870001	79915000	XP-CLR_13	45000	17	63.015	0.028	0.00108	ENSCAFG00000030357	FST_7	FST_2			FR_71
chr2	60170001	60195000	XP-CLR_30	25000	18	59.353	0.054	-0.00227	ENSCAFG00000009308, CES5A
chr19	11910001	11995000	XP-CLR_166	85000	19	58.815	0.038	0.00055	C4orf33, SCLT1
chr2	7270001	7355000	XP-CLR_17	85000	20	58.038	0.027	-0.00035	GAD2	FST_9
chr18	4250001	4365000	XP-CLR_158	115000	21	56.514	0.014	0.00021		FST_47		AX_26		FR_141
chr1	80210001	80245000	XP-CLR_14	35000	22	55.888	0.023	0.00105		FST_7
chr1	62560001	62595000	XP-CLR_8	35000	23	54.333	0.05	-0.00061	TRDN
chr23	29660001	29685000	XP-CLR_197	25000	24	54.137	0.058	0.00215	UBA5, NPHP3, ACAD11					FR_129
chr18	3250001	3285000	XP-CLR_154	35000	25	53.734	0.045	0.00181		FST_46	FST_23	AX_26
chr1	19790001	19835000	XP-CLR_2	45000	26	52.836	0.043	0.00195
chr7	56650001	56705000	XP-CLR_75	55000	27	51.891	0.034	0.0011	CCDC178	FST_26
chr36	15100001	15125000	XP-CLR_239	25000	28	51.452	0.044	-0.0001
chr10	58920001	58945000	XP-CLR_119	25000	29	51.338	0.052	-0.00609
chr13	38670001	38695000	XP-CLR_135	25000	30	50.647	0.038	0.0009	LIMCH1
chr1	79710001	79825000	XP-CLR_12	115000	31	50.51	0.034	9e-05		FST_7	FST_2
chr28	9350001	9385000	XP-CLR_219	35000	32	50.163	0.047	0.00219	ENSCAFG00000030675, ENTPD1, ENSCAFG00000008439
chr23	40940001	40965000	XP-CLR_199	25000	33	49.975	0.059	0.00155
chr6	53520001	53545000	XP-CLR_60	25000	34	47.377	0.05	0.00192		FST_25
chr2	74950001	74985000	XP-CLR_31	35000	35	47.324	0.041	0.00141	ENSCAFG00000012933, CLIC4
chr13	27470001	27495000	XP-CLR_133	25000	36	47.001	0.04	-0.00379	ASAP1
chr18	4100001	4135000	XP-CLR_156	35000	37	46.797	0.023	0.00105		FST_47		AX_26		FR_141
chr2	47710001	47765000	XP-CLR_27	55000	38	46.434	0.042	-0.0021	SMIM15, NDUFAF2	FST_11
chr1	12770001	12795000	XP-CLR_1	25000	39	46.255	0.03	0.00053
chr16	24820001	24885000	XP-CLR_147	65000	40	46.169	0.048	0.00115	ZMAT4
chr36	4630001	4655000	XP-CLR_237	25000	41	46.129	0.047	0.00133	DAPL1
chr21	5450001	5495000	XP-CLR_178	45000	42	45.923	0.045	-0.00222	ENSCAFG00000004124
chr8	46920001	46955000	XP-CLR_84	35000	43	45.228	0.048	-0.00063	ACOT6, ACOT4, DNAL1, PNMA1, ELMSAN1
chr38	3110001	3245000	XP-CLR_245	135000	44	44.817	0.034	0.00067
chr27	5680001	5745000	XP-CLR_215	65000	45	44.814	0.043	-0.00233	FKBP11, CCDC65, CACNB3, RND1, DDX23, ADCY6, CCNT1, ENSCAFG00000008910
chr20	6460001	6485000	XP-CLR_171	25000	46	44.774	0.047	0.00418	SYN2
chr11	54020001	54055000	XP-CLR_128	35000	47	44.608	0.022	0.0006	EXOSC3, TRMT10B, FRMPD1
chr24	2880001	2905000	XP-CLR_203	25000	48	43.934	0.036	-0.00083	RALGAPA2
chr19	25390001	25415000	XP-CLR_169	25000	49	43.552	0.055	0.00213	ENSCAFG00000004640
chr10	18260001	18285000	XP-CLR_113	25000	50	43.267	0.057	0.00263
chr20	49260001	49285000	XP-CLR_177	25000	51	43.23	0.022	0.00053	DAND5, RAD23A, GADD45GIP1, CALR, KLF1, ENSCAFG00000030314, FARSA, RTBDN, DNASE2, MAST1, SYCE2, GCDH
chr10	10510001	10555000	XP-CLR_107	45000	52	43.091	0.055	0.00239	IL22, IL26, MDM1
chr4	15380001	15415000	XP-CLR_43	35000	53	42.951	0.05	0.00028	REEP3
chr2	13950001	14005000	XP-CLR_19	55000	54	42.568	0.038	-0.00244
chr20	38770001	38795000	XP-CLR_172	25000	55	42.551	0.044	-0.00052	C3orf18, MAPKAPK3, CISH, HEMK1
chr8	51250001	51285000	XP-CLR_86	35000	56	42.433	0.043	0.00151	NRXN3
chr7	37860001	37895000	XP-CLR_68	35000	57	42.184	0.048	0.00156	ENSCAFG00000028712, CDC42BPA
chr22	16770001	16815000	XP-CLR_189	45000	58	42.106	0.031	0.00134
chr22	7770001	7835000	XP-CLR_185	65000	59	41.966	0.032	-0.00049	DNAJC15					FR_196
chr15	35080001	35105000	XP-CLR_143	25000	60	41.629	0.044	-0.00414	NR2C1, FGD6
chr22	30680001	30845000	XP-CLR_194	165000	61	41.013	0.021	-0.00026	MYCBP2
chr13	54870001	54895000	XP-CLR_138	25000	62	40.755	0.05	0.00163
chr15	27170001	27195000	XP-CLR_142	25000	63	39.043	0.046	0.00249
chr36	26370001	26395000	XP-CLR_240	25000	64	38.899	0.04	-0.00495
chr36	3530001	3555000	XP-CLR_236	25000	65	38.812	0.017	0.00043	ACVR1C
chr8	13100001	13175000	XP-CLR_79	75000	66	38.683	0.036	-0.00074		FST_28
chr28	14820001	14855000	XP-CLR_220	35000	67	38.122	0.032	-0.0005	NFKB2, GBF1
chr9	25670001	25735000	XP-CLR_94	65000	68	38.038	0.035	0.00127	NXPH3, NGFR, SLC35B1, SPOP, FAM117A
chr8	16210001	16235000	XP-CLR_81	25000	69	37.742	0.022	0.0006	TTC6					FR_215
chr13	5090001	5115000	XP-CLR_131	25000	70	37.685	0.05	0.00055	RIMS2					FR_287
chr11	51660001	51705000	XP-CLR_126	45000	71	37.174	0.039	-0.00333	FAM214B, C9orf131, FANCG, PIGO, VCP, UNC13B
chr37	5820001	5865000	XP-CLR_241	45000	72	37.008	0.044	0.00131	STK17B, HECW2					FR_133
chr33	2430001	2465000	XP-CLR_229	35000	73	36.913	0.054	0.00175
chr37	7090001	7115000	XP-CLR_243	25000	74	36.419	0.039	0.00132	ENSCAFG00000000595, MARS2, ENSCAFG00000010899, BOLL, RFTN2
chr24	2590001	2645000	XP-CLR_202	55000	75	35.999	0.055	0.00043	RALGAPA2
chr22	16640001	16675000	XP-CLR_188	35000	76	35.96	0.029	0.00048	UBE2E2
chr34	14210001	14285000	XP-CLR_231	75000	77	35.935	0.046	0.00269	DNAJC19, FXR1
chr21	21430001	21515000	XP-CLR_180	85000	78	35.373	0.042	-0.00292	MYO7A, PAK1, GDPD4
chr28	9200001	9305000	XP-CLR_218	105000	79	35.336	0.041	0.00135	ENSCAFG00000008419, TCTN3, ENTPD1, ENSCAFG00000008439
chr16	41350001	41375000	XP-CLR_149	25000	80	35.168	0.04	-0.0063	ASAH1, ENSCAFG00000028470, FRG1
chr23	41130001	41245000	XP-CLR_200	115000	81	35.025	0.046	0.0027	PLOD2					FR_325
chr7	25060001	25095000	XP-CLR_65	35000	82	34.933	0.041	-0.00607	ENSCAFG00000025140
chr18	4820001	4845000	XP-CLR_159	25000	83	34.909	0.052	0.00234	ENSCAFG00000003455					FR_229
chr11	46400001	46435000	XP-CLR_125	35000	84	34.303	0.04	0.00097
chr9	2820001	2945000	XP-CLR_90	125000	85	34.224	0.035	-0.00037	SOCS3, TMEM235, C17orf99, SYNGR2, AFMID, TK1, BIRC5, TMC8, ENSCAFG00000014766, PGS1, DNAH17
chr9	1940001	1975000	XP-CLR_87	35000	86	34.14	0.028	0.0008	ENPP7
chr34	14630001	14655000	XP-CLR_233	25000	87	33.859	0.05	0.00181		FST_56
chr8	43380001	43405000	XP-CLR_83	25000	88	32.927	0.045	-0.00047	CCDC177, SUSD6
chr13	42790001	42885000	XP-CLR_136	95000	89	32.726	0.032	-0.00041	GABRA4
chr5	39600001	39625000	XP-CLR_51	25000	90	32.588	0.058	0.00086	CENPV, PIGL
chr19	11780001	11845000	XP-CLR_165	65000	91	32.45	0.04	0.00081
chr9	2040001	2065000	XP-CLR_88	25000	92	32.401	0.015	-0.00094
chr10	3190001	3235000	XP-CLR_102	45000	93	32.275	0.053	0.00171
chr34	14370001	14515000	XP-CLR_232	145000	94	32.218	0.04	0.00133						FR_43
chr3	18960001	18985000	XP-CLR_36	25000	95	32.205	0.058	-0.0036			FST_3
chr9	43860001	43885000	XP-CLR_100	25000	96	32.189	0.06	0.00262	SSH2
chr22	14650001	14705000	XP-CLR_187	55000	97	32.185	0.042	0.00148
chr23	1610001	1685000	XP-CLR_196	75000	98	31.875	0.035	-0.00492	ENSCAFG00000029334, ABHD12, NINL, ENSCAFG00000030154					FR_322
chr17	7150001	7175000	XP-CLR_151	25000	99	31.864	0.037	-4e-05	RRM2
chr28	6790001	6875000	XP-CLR_217	85000	100	31.803	0.052	0.00061	MARCH5, IDE					FR_341
chr26	8990001	9035000	XP-CLR_212	45000	101	31.712	0.045	0.00159	FAM109A, ATXN2, SH2B3, CUX2
chr21	23050001	23085000	XP-CLR_181	35000	102	31.392	0.049	0.00268	SERPINH1, MAP6, GDPD5, DGAT2	FST_50
chr24	1320001	1405000	XP-CLR_201	85000	103	31.344	0.042	0.00197		FST_52
chr9	43780001	43805000	XP-CLR_99	25000	104	31.231	0.049	0.00226	SSH2
chr19	3500001	3545000	XP-CLR_162	45000	105	31.192	0.04	0.00089	CCRN4L, ELF2
chr9	10770001	10795000	XP-CLR_92	25000	106	31.069	0.043	0.00228	MRC2, TLK2	FST_30
chr10	15970001	15995000	XP-CLR_112	25000	107	30.968	0.057	0.00064	ENSCAFG00000000489, ENSCAFG00000031600, GLIPR1, GLIPR1L2, ENSCAFG00000000528
chr37	6910001	6955000	XP-CLR_242	45000	108	30.798	0.018	0.0007	ENSCAFG00000010890, SF3B1					FR_348
chr10	5530001	5565000	XP-CLR_103	35000	109	30.736	0.022	-0.00106	USP15
chr25	21120001	21145000	XP-CLR_205	25000	110	30.711	0.056	-0.00028
chr3	61950001	62095000	XP-CLR_38	145000	111	30.663	0.033	-0.0043	ENSCAFG00000031287, C4orf48, HAUS3, MXD4, NAT8L, POLN, ZFYVE28
chr19	12770001	12885000	XP-CLR_168	115000	112	30.447	0.044	-0.00013	PGRMC2, LARP1B, MFSD8, C4orf29
chr1	24990001	25015000	XP-CLR_5	25000	113	30.212	0.048	0.00126	MOXD1
chr8	15160001	15185000	XP-CLR_80	25000	114	30.122	0.059	0.00074	NKX2-8, PAX9
chr4	14590001	14615000	XP-CLR_42	25000	115	29.923	0.041	0.00121		FST_14		AX_9
chr19	11120001	11195000	XP-CLR_164	75000	116	29.794	0.048	0.00014
chr2	36450001	36475000	XP-CLR_21	25000	117	29.767	0.056	0.00174	DIAPH1, PCDHGC5
chr7	56740001	56775000	XP-CLR_76	35000	118	29.757	0.041	0.00188	CCDC178	FST_26
chr3	18840001	18865000	XP-CLR_35	25000	119	29.729	0.046	-0.00545		FST_12	FST_3
chr1	21090001	21115000	XP-CLR_4	25000	120	29.44	0.04	0.00024	TMSB4Y, POLI, STARD6, C18orf54	FST_4
chr26	12760001	13065000	XP-CLR_213	305000	121	29.327	0.029	-0.00127	MED13L	FST_53	FST_24
chr8	4730001	4755000	XP-CLR_78	25000	122	29.223	0.043	-0.00312	STXBP6
chr2	43590001	43635000	XP-CLR_24	45000	123	29.134	0.044	0.00117
chr16	33740001	33785000	XP-CLR_148	45000	124	29.082	0.045	0.0002	GTF2E2, RBPMS
chr25	46920001	46945000	XP-CLR_208	25000	125	28.893	0.046	-0.00606	AGAP1
chr22	29810001	29845000	XP-CLR_192	35000	126	28.822	0.056	0.00092
chr1	20390001	20415000	XP-CLR_3	25000	127	28.72	0.046	-0.00388	TCF4
chr22	28190001	28265000	XP-CLR_191	75000	128	28.439	0.036	-0.00179
chr4	29570001	29605000	XP-CLR_46	35000	129	28.426	0.045	-0.00076	FAM213A, SH2D4B, TSPAN14
chr10	19420001	19525000	XP-CLR_114	105000	130	28.331	0.044	0.00157	ENSCAFG00000024522, CERK, TBC1D22A
chr37	8670001	8705000	XP-CLR_244	35000	131	28.33	0.056	0.00039	SATB2
chr11	5810001	5835000	XP-CLR_120	25000	132	28.109	0.054	0.00141	ENSCAFG00000000198, COMMD10					FR_105
chr21	23200001	23315000	XP-CLR_182	115000	133	27.769	0.05	-2e-05	RPS3, GDPD5, KLHL35, ARRB1, TPBGL, SLCO2B1	FST_50
chr4	18340001	18375000	XP-CLR_44	35000	134	27.675	0.052	-0.00071	LRRTM3					FR_256
chr2	59150001	59175000	XP-CLR_28	25000	135	27.639	0.04	0.00113	ARL2BP, RSPRY1, FAM192A, PLLP, ENSCAFG00000032334
chr4	41750001	41785000	XP-CLR_49	35000	136	27.491	0.051	0.00131	FOXI1, DOCK2					FR_76
chr16	42670001	42695000	XP-CLR_150	25000	137	27.313	0.05	-0.00357
chr6	63620001	63655000	XP-CLR_61	35000	138	27.242	0.038	-0.00023	PRKACB
chr2	43810001	43885000	XP-CLR_26	75000	139	27.177	0.046	0.0016	MAP3K1
chr19	39370001	39395000	XP-CLR_170	25000	140	27.082	0.053	-0.00102
chr1	80830001	80865000	XP-CLR_16	35000	141	26.883	0.034	0.00037	GNAQ
chr22	30510001	30575000	XP-CLR_193	65000	142	26.796	0.042	0.00142	KCTD12, IRG1, FBXL3, CLN5, MYCBP2
chr36	10510001	10535000	XP-CLR_238	25000	143	26.72	0.058	0.00198	SCN2A
chr28	6710001	6735000	XP-CLR_216	25000	144	26.557	0.055	-0.00119	MARCH5, CPEB3
chr2	60060001	60085000	XP-CLR_29	25000	145	26.476	0.054	0.00131
chr4	40840001	40895000	XP-CLR_48	55000	146	26.453	0.032	0.00117	TLX3, RANBP17	FST_16	FST_4	AX_10		FR_52
chr11	5920001	6015000	XP-CLR_121	95000	147	26.446	0.04	-0.0011	COMMD10					FR_105
chr3	17590001	17615000	XP-CLR_34	25000	148	26.388	0.041	-0.00268
chr3	91220001	91245000	XP-CLR_39	25000	149	26.24	0.059	0.00045	ANAPC13, NCAPG, LCORL
chr7	41630001	41655000	XP-CLR_70	25000	150	26.161	0.038	-0.00011	GLMP, TMEM79, PAQR6, BGLAP, PMF1, SLC25A44, SMG5, CCT3, LMNA, SEMA4A					FR_271
chr9	2150001	2175000	XP-CLR_89	25000	151	26.161	0.042	0.00034
chr23	1500001	1545000	XP-CLR_195	45000	152	26.051	0.038	-0.00429	ENSCAFG00000029334, ABHD12, PYGB, ENSCAFG00000030154					FR_322
chr6	24100001	24195000	XP-CLR_56	95000	153	25.994	0.016	-0.00346	ZP2, CRYM, ANKS4B, ENSCAFG00000023577
chr31	26140001	26185000	XP-CLR_225	45000	154	25.953	0.052	-0.0045	TIAM1
chr2	37400001	37435000	XP-CLR_22	35000	155	25.904	0.04	-0.0021	FGF1
chr32	24450001	24505000	XP-CLR_227	55000	156	25.752	0.045	-0.0012	SLC9B2, BDH2, CENPE
chr11	23070001	23105000	XP-CLR_124	35000	157	25.572	0.039	0.0004	PITX1, CATSPER3
chr10	5620001	5675000	XP-CLR_104	55000	158	25.428	0.028	0.00051	USP15, MON2
chr9	44170001	44205000	XP-CLR_101	35000	159	25.288	0.053	0.00206	ENSCAFG00000018974, SLC6A4, NSRP1, EFCAB5
chr2	43710001	43745000	XP-CLR_25	35000	160	25.216	0.052	0.00242
chr11	11470001	11495000	XP-CLR_122	25000	161	25.135	0.057	0.00174	ENSCAFG00000032444
chr7	56400001	56425000	XP-CLR_74	25000	162	25.023	0.018	-0.00025	CCDC178	FST_26				FR_204
chr4	14470001	14555000	XP-CLR_41	85000	163	24.908	0.031	0.0009		FST_14		AX_9
chr9	33320001	33345000	XP-CLR_97	25000	164	24.855	0.041	-0.00051	RAD51C, PPM1E
chr18	4180001	4215000	XP-CLR_157	35000	165	24.823	0.023	0.00112		FST_47		AX_26		FR_141
chr6	75390001	75425000	XP-CLR_62	35000	166	24.778	0.012	0.0003	CTH, ANKRD13C, SRSF11
chr20	44490001	44585000	XP-CLR_175	95000	167	24.757	0.039	0.00124	TMEM59L, CRLF1, UBA52, C19orf60, SSBP4, GDF15, FKBP8, KXD1, ISYNA1, LRRC25, ELL
chr25	43780001	43925000	XP-CLR_207	145000	168	24.489	0.045	-0.00106	DIS3L2
chr18	42900001	42925000	XP-CLR_161	25000	169	24.476	0.052	0.00197	HARBI1, ATG13, AMBRA1
chr7	28590001	28715000	XP-CLR_66	125000	170	24.437	0.035	0.00098	METTL11B, SCYL3, KIFAP3
chr5	5540001	5585000	XP-CLR_50	45000	171	24.369	0.042	0.00085	ARHGAP32
chr5	77130001	77205000	XP-CLR_55	75000	172	24.238	0.045	0.00143	CMTR2, ENSCAFG00000024132, ZNF23, CALB2	FST_19
chr2	84830001	84895000	XP-CLR_32	65000	173	24.21	0.042	0.00094	ANGPTL7, EXOSC10, UBIAD1, MTOR
chr26	8670001	8695000	XP-CLR_211	25000	174	24.176	0.058	0.00201	MYL2, CCDC63, CUX2					FR_37
chr9	4600001	4625000	XP-CLR_91	25000	175	24.114	0.048	0.00115	GALR2, ZACN, ENSCAFG00000005007, EXOC7, ACOX1, ENSCAFG00000005021, TEN1, SRP68
chr20	49080001	49115000	XP-CLR_176	35000	176	24.111	0.025	-0.00023	STX10, IER2, TRMT1, NACC1, NFIX, CACNA1A
chr6	53380001	53405000	XP-CLR_59	25000	177	24.083	0.038	0.00082		FST_25		AX_13		FR_110
chr11	21520001	21565000	XP-CLR_123	45000	178	24.043	0.052	0.00275	FSTL4
chr10	13590001	13615000	XP-CLR_109	25000	179	23.906	0.036	-0.00389
chr30	14630001	14655000	XP-CLR_222	25000	180	23.833	0.051	0.00344	DUT, FBN1
chr10	13070001	13095000	XP-CLR_108	25000	181	23.812	0.053	-0.00145	LGR5
chr25	7280001	7305000	XP-CLR_204	25000	182	23.805	0.055	-0.00421
chr7	1070001	1105000	XP-CLR_63	35000	183	23.764	0.034	0.0013	IPO9, NAV1, LMOD1
chr4	32630001	32665000	XP-CLR_47	35000	184	23.731	0.048	-0.00461	CCSER2
chr7	69420001	69445000	XP-CLR_77	25000	185	23.728	0.06	-0.00225	SMCHD1
chr25	43640001	43665000	XP-CLR_206	25000	186	23.603	0.038	-0.00481	PDE6D, COPS7B
chr10	5860001	5975000	XP-CLR_105	115000	187	23.51	0.043	0.00156	PPM1H
chr10	6100001	6125000	XP-CLR_106	25000	188	23.47	0.051	0.00162	PPM1H
chr27	5430001	5465000	XP-CLR_214	35000	189	23.461	0.045	0.00055	ENSCAFG00000031299, ENSCAFG00000008640, LMBR1L, DHH, RHEBL1, ENSCAFG00000016263
chr29	30460001	30485000	XP-CLR_221	25000	190	23.386	0.053	0.00237
chr30	39390001	39415000	XP-CLR_223	25000	191	23.37	0.058	0.00067	RCN2, SCAPER
chr15	5470001	5495000	XP-CLR_141	25000	192	23.366	0.04	0.00272	GRIK3	FST_39				FR_6
chr26	7410001	7445000	XP-CLR_210	35000	193	23.328	0.044	-0.00576	SETD1B, ENSCAFG00000008038, HPD, RHOF, TMEM120B, WDR66
chr21	33460001	33555000	XP-CLR_183	95000	194	23.235	0.049	0.00086	ENSCAFG00000008138, ENSCAFG00000008290, ADM, SBF2
chr15	4940001	4975000	XP-CLR_140	35000	195	23.194	0.036	-0.00213	DNALI1, GNL2, MEAF6, SNIP1, MANEAL, ZC3H12A
chr1	79580001	79615000	XP-CLR_11	35000	196	23.183	0.053	0.00234
chr2	13100001	13135000	XP-CLR_18	35000	197	23.146	0.047	3e-05	ENSCAFG00000032136, PLXDC2
chr5	42820001	42865000	XP-CLR_53	45000	198	23.061	0.035	0.00112	ENSCAFG00000018532	FST_18
chr9	34660001	34685000	XP-CLR_98	25000	199	22.994	0.036	0.00043	MED13
chr1	80440001	80465000	XP-CLR_15	25000	200	22.97	0.057	0.0016	CEP78, PSAT1
chr26	5410001	5435000	XP-CLR_209	25000	201	22.896	0.028	0.00085	ENSCAFG00000030081, NCOR2
chr10	22220001	22245000	XP-CLR_115	25000	202	22.651	0.059	0.00137	SCUBE1
chr19	12490001	12515000	XP-CLR_167	25000	203	22.495	0.058	0.00281
chr11	54450001	54485000	XP-CLR_130	35000	204	22.44	0.047	0.00013	ENSCAFG00000002399
chr18	3940001	3965000	XP-CLR_155	25000	205	22.381	0.059	0.00214		FST_47		AX_26
chr11	54170001	54195000	XP-CLR_129	25000	206	22.306	0.055	0.00066	ENSCAFG00000002395, ENSCAFG00000028716, DCAF10, SHB
chr8	48650001	48685000	XP-CLR_85	35000	207	22.154	0.042	0.0014	C14orf1, FLVCR2, TTLL5
chr9	25840001	25885000	XP-CLR_95	45000	208	22.074	0.042	0.00211	KAT7, TAC4, FAM117A					FR_127
chr10	15760001	15795000	XP-CLR_111	35000	209	22.069	0.044	-0.0003	CAPS2, KCNC2
chr10	15530001	15555000	XP-CLR_110	25000	210	21.975	0.049	-0.00018
chr14	53510001	53535000	XP-CLR_139	25000	211	21.961	0.059	-0.0009	FOXP2
chr5	76990001	77015000	XP-CLR_54	25000	212	21.947	0.056	0.00376	HYDIN	FST_19
chr4	13530001	13555000	XP-CLR_40	25000	213	21.897	0.039	0.00022	TMEM26
chr8	23640001	23665000	XP-CLR_82	25000	214	21.865	0.059	-0.00115	RPL10L
chr10	46860001	46885000	XP-CLR_117	25000	215	21.632	0.049	-0.00511	CAMKMT
chr9	21340001	21365000	XP-CLR_93	25000	216	21.514	0.052	0.00194	KRT35, ENSCAFG00000015956, ENSCAFG00000024998, ENSCAFG00000023708, ENSCAFG00000015969, KRT32					FR_278
chr13	35760001	35795000	XP-CLR_134	35000	217	21.442	0.056	0.00249	ENSCAFG00000029505, GPR20, SLC45A4
chr23	29750001	29775000	XP-CLR_198	25000	218	21.414	0.039	0.00159	NPHP3					FR_129
chr7	36670001	36695000	XP-CLR_67	25000	219	21.341	0.051	0.00133	SMYD3					FR_186
chr13	8960001	8985000	XP-CLR_132	25000	220	21.297	0.035	-0.00165
chr16	12820001	12845000	XP-CLR_146	25000	221	21.276	0.032	0.00135	ENSCAFG00000003221, CNOT4
chr6	53220001	53245000	XP-CLR_58	25000	222	21.241	0.051	0.00262		FST_25				FR_110
chr3	15720001	15745000	XP-CLR_33	25000	223	21.172	0.043	0.00018	FAM172A
chr18	42110001	42135000	XP-CLR_160	25000	224	21.168	0.048	0.00199	FAM180B, C1QTNF4, KBTBD4, PTPMT1, ENSCAFG00000030604, CELF1, NDUFS3
chr32	660001	705000	XP-CLR_226	45000	225	21.168	0.056	0.00144	NUP54, ART3					FR_12
chr20	43020001	43045000	XP-CLR_173	25000	226	21.086	0.057	0.00209	LARS2					FR_172
chr1	45870001	45905000	XP-CLR_7	35000	227	21.063	0.05	-0.00529
chr22	17810001	17835000	XP-CLR_190	25000	228	21.041	0.055	0.00169
chr17	30220001	30245000	XP-CLR_152	25000	229	21.018	0.042	-0.00034	RMDN2, CYP1B1
chr7	48670001	48735000	XP-CLR_72	65000	230	20.929	0.047	0.00104	PIK3C3
chr10	46380001	46405000	XP-CLR_116	25000	231	20.859	0.037	-0.0019	LRPPRC
chr2	35060001	35085000	XP-CLR_20	25000	232	20.746	0.059	-0.00264	PSD2, NRG2
chr33	740001	765000	XP-CLR_228	25000	233	20.673	0.048	-4e-05	ENSCAFG00000008741
chr17	46620001	46645000	XP-CLR_153	25000	234	20.658	0.038	0.00185
chr22	11550001	11575000	XP-CLR_186	25000	235	20.591	0.046	0.00179
chr2	43100001	43125000	XP-CLR_23	25000	236	20.435	0.044	0.00221	DDX4, IL31RA					FR_171
chr1	39080001	39105000	XP-CLR_6	25000	237	20.429	0.032	0.00048
chr1	65100001	65125000	XP-CLR_10	25000	238	20.392	0.032	0.00187	CENPW
chr15	35370001	35395000	XP-CLR_144	25000	239	20.281	0.019	-0.00106	USP44, METAP2					FR_302
chr38	5370001	5395000	XP-CLR_246	25000	240	20.228	0.051	0.00133
chr21	21120001	21145000	XP-CLR_179	25000	241	20.06	0.033	0.00049	ENSCAFG00000004900, AQP11, RSF1
chr20	43920001	43945000	XP-CLR_174	25000	242	20.022	0.045	-0.00626	HAPLN4, RFXANK, NR2C2AP, MAU2, NCAN, MEF2BNB, TM6SF2, SUGP1
chr13	48300001	48325000	XP-CLR_137	25000	243	20.016	0.051	0.00175	CEP135					FR_146
chr7	39980001	40005000	XP-CLR_69	25000	244	19.987	0.051	0.00244	ENSCAFG00000028635, CNIH4, WDR26, NVL
chr4	27300001	27325000	XP-CLR_45	25000	245	19.898	0.057	-0.00136	KCNMA1
chr7	23110001	23145000	XP-CLR_64	35000	246	19.844	0.043	0.00037

## Sheet: Table S6
Site	Chromosome	Position	Effect Type	Ensembl Gene ID	Ensembl Transcript ID	Gene Name	Effect	Fst
27_5430295_T/C	chr27	5430295	intron_variant	ENSCAFG00000016263	ENSCAFT00000013750	ENSCAFG00000016263	MODIFIER	0.504126
27_5434986_A/G	chr27	5434986	intron_variant	ENSCAFG00000016263	ENSCAFT00000013750	ENSCAFG00000016263	MODIFIER	0.504126
27_5447830_G/A	chr27	5447830	intron_variant	ENSCAFG00000016263	ENSCAFT00000013750	ENSCAFG00000016263	MODIFIER	0.504126
27_5448302_C/G	chr27	5448302	intron_variant	ENSCAFG00000016263	ENSCAFT00000013750	ENSCAFG00000016263	MODIFIER	0.450428
27_5450600_T/A	chr27	5450600	intron_variant	ENSCAFG00000016263	ENSCAFT00000013750	ENSCAFG00000016263	MODIFIER	0.504126
27_5453059_C/A	chr27	5453059	intron_variant	ENSCAFG00000016263	ENSCAFT00000013750	ENSCAFG00000016263	MODIFIER	0.34317
27_5453353_G/A	chr27	5453353	intron_variant	ENSCAFG00000016263	ENSCAFT00000013750	ENSCAFG00000016263	MODIFIER	0.504126
27_5459080_A/G	chr27	5459080	upstream_gene_variant	ENSCAFG00000008640	ENSCAFT00000013715	ENSCAFG00000008640	MODIFIER	0.504126
27_5688799_G/C	chr27	5688799	downstream_gene_variant	ENSCAFG00000008811	ENSCAFT00000014000	RND1	MODIFIER	0.701572
27_5697364_T/C	chr27	5697364	intron_variant	ENSCAFG00000025422	ENSCAFT00000013894	DDX23	MODIFIER	0.719161
27_5704928_G/A	chr27	5704928	downstream_gene_variant	ENSCAFG00000025422	ENSCAFT00000013894	DDX23	MODIFIER	0.646684
27_5710302_T/G	chr27	5710302	intron_variant	ENSCAFG00000008857	ENSCAFT00000014105	CACNB3	MODIFIER	0.908488
27_5716551_G/A	chr27	5716551	upstream_gene_variant	ENSCAFG00000008857	ENSCAFT00000014105	CACNB3	MODIFIER	0.756499
27_5717099_C/T	chr27	5717099	upstream_gene_variant	ENSCAFG00000008857	ENSCAFT00000014105	CACNB3	MODIFIER	0.368421
27_5726751_T/C	chr27	5726751	upstream_gene_variant	ENSCAFG00000008907	ENSCAFT00000044433	ADCY6	MODIFIER	0.548267
27_5730069_C/T	chr27	5730069	upstream_gene_variant	ENSCAFG00000008907	ENSCAFT00000044433	ADCY6	MODIFIER	0.74032
27_5730316_C/T	chr27	5730316	upstream_gene_variant	ENSCAFG00000008907	ENSCAFT00000044433	ADCY6	MODIFIER	0.645206
27_5743019_C/T	chr27	5743019	upstream_gene_variant	ENSCAFG00000008907	ENSCAFT00000046714	ADCY6	MODIFIER	0.315789
18_42892200_A/T	chr18	42892200	intron_variant	ENSCAFG00000009186	ENSCAFT00000014604	HARBI1	MODIFIER	0.514855
18_42906948_C/T	chr18	42906948	intron_variant	ENSCAFG00000009193	ENSCAFT00000039701	AMBRA1	MODIFIER	0.552951
18_42910532_T/C	chr18	42910532	intron_variant	ENSCAFG00000009193	ENSCAFT00000039701	AMBRA1	MODIFIER	0.526316
18_42918387_G/A	chr18	42918387	intron_variant	ENSCAFG00000009193	ENSCAFT00000039701	AMBRA1	MODIFIER	0.741176
24_2681621_G/A	chr24	2681621	intron_variant	ENSCAFG00000005251	ENSCAFT00000008488	RALGAPA2	MODIFIER	0.364706
24_2682332_T/C	chr24	2682332	intron_variant	ENSCAFG00000005251	ENSCAFT00000008488	RALGAPA2	MODIFIER	0.364706
24_2683831_T/C	chr24	2683831	intron_variant	ENSCAFG00000005251	ENSCAFT00000008488	RALGAPA2	MODIFIER	0.37322
24_2695402_C/T	chr24	2695402	intron_variant	ENSCAFG00000005251	ENSCAFT00000008488	RALGAPA2	MODIFIER	0.368421
24_2892237_A/G	chr24	2892237	intron_variant	ENSCAFG00000005251	ENSCAFT00000008488	RALGAPA2	MODIFIER	0.368421
24_2894472_T/A	chr24	2894472	intron_variant	ENSCAFG00000005251	ENSCAFT00000008488	RALGAPA2	MODIFIER	0.328284
24_2908026_A/G	chr24	2908026	intron_variant	ENSCAFG00000005251	ENSCAFT00000008488	RALGAPA2	MODIFIER	0.350393
24_35656543_A/G	chr24	35656543	intron_variant	ENSCAFG00000011181	ENSCAFT00000017822	ARFGEF2	MODIFIER	0.383944
24_35663084_G/C	chr24	35663084	intron_variant	ENSCAFG00000011181	ENSCAFT00000017822	ARFGEF2	MODIFIER	0.362877
24_35665041_G/T	chr24	35665041	intron_variant	ENSCAFG00000011181	ENSCAFT00000017822	ARFGEF2	MODIFIER	0.405558
24_35668712_G/C	chr24	35668712	intron_variant	ENSCAFG00000011181	ENSCAFT00000017822	ARFGEF2	MODIFIER	0.383944
24_35683698_A/G	chr24	35683698	intron_variant	ENSCAFG00000011181	ENSCAFT00000017822	ARFGEF2	MODIFIER	0.670588
21_21430772_G/A	chr21	21430772	intron_variant	ENSCAFG00000004986	ENSCAFT00000008012	GDPD4	MODIFIER	0.34317
21_21475622_A/G	chr21	21475622	intron_variant	ENSCAFG00000004986	ENSCAFT00000008012	GDPD4	MODIFIER	0.847059
21_21481430_A/T	chr21	21481430	intron_variant	ENSCAFG00000004986	ENSCAFT00000008012	GDPD4	MODIFIER	0.315789
21_21512459_A/G	chr21	21512459	intron_variant	ENSCAFG00000004986	ENSCAFT00000008012	GDPD4	MODIFIER	0.637173
21_23238248_A/G	chr21	23238248	upstream_gene_variant	ENSCAFG00000020551	ENSCAFT00000032658	ENSCAFG00000020551	MODIFIER	0.383944
21_23243399_G/A	chr21	23243399	downstream_gene_variant	ENSCAFG00000020551	ENSCAFT00000032658	ENSCAFG00000020551	MODIFIER	0.368421
21_23243678_G/A	chr21	23243678	downstream_gene_variant	ENSCAFG00000020551	ENSCAFT00000032658	ENSCAFG00000020551	MODIFIER	0.578947
21_23255851_A/G	chr21	23255851	upstream_gene_variant	ENSCAFG00000005415	ENSCAFT00000047767	ARRB1	MODIFIER	0.315789
21_23261035_A/G	chr21	23261035	5_prime_UTR_variant	ENSCAFG00000005415	ENSCAFT00000047767	ARRB1	MODIFIER	0.675107
21_23262509_A/C	chr21	23262509	intron_variant	ENSCAFG00000005415	ENSCAFT00000047767	ARRB1	MODIFIER	0.502639
21_23270009_C/A	chr21	23270009	intron_variant	ENSCAFG00000005415	ENSCAFT00000047767	ARRB1	MODIFIER	0.796176
21_23270033_C/T	chr21	23270033	intron_variant	ENSCAFG00000005415	ENSCAFT00000047767	ARRB1	MODIFIER	0.796176
21_23270532_T/G	chr21	23270532	intron_variant	ENSCAFG00000005415	ENSCAFT00000047767	ARRB1	MODIFIER	0.460964
21_23270730_T/C	chr21	23270730	intron_variant	ENSCAFG00000005415	ENSCAFT00000047767	ARRB1	MODIFIER	0.315789
21_23271468_C/T	chr21	23271468	intron_variant	ENSCAFG00000005415	ENSCAFT00000047767	ARRB1	MODIFIER	0.504126
21_23285530_A/C	chr21	23285530	intron_variant	ENSCAFG00000005415	ENSCAFT00000047767	ARRB1	MODIFIER	0.502639
21_23301268_T/C	chr21	23301268	downstream_gene_variant	ENSCAFG00000005415	ENSCAFT00000047767	ARRB1	MODIFIER	0.71176
21_23301415_A/T	chr21	23301415	downstream_gene_variant	ENSCAFG00000005415	ENSCAFT00000047767	ARRB1	MODIFIER	0.368421
21_23312050_C/T	chr21	23312050	downstream_gene_variant	ENSCAFG00000024450	ENSCAFT00000037753	TPBGL	MODIFIER	0.421053
21_23312604_T/C	chr21	23312604	downstream_gene_variant	ENSCAFG00000024450	ENSCAFT00000037753	TPBGL	MODIFIER	0.847059
21_33464093_C/G	chr21	33464093	upstream_gene_variant	ENSCAFG00000007500	ENSCAFT00000012037	SBF2	MODIFIER	0.477833
21_33477719_T/C	chr21	33477719	downstream_gene_variant	ENSCAFG00000007539	ENSCAFT00000012064	ADM	MODIFIER	0.350393
21_33552232_C/T	chr21	33552232	upstream_gene_variant	ENSCAFG00000008290	ENSCAFT00000013144	ENSCAFG00000008290	MODIFIER	0.356152
22_16648906_G/A	chr22	16648906	downstream_gene_variant	ENSCAFG00000004924	ENSCAFT00000007919	UBE2E2	MODIFIER	0.779076
22_30511254_A/T	chr22	30511254	upstream_gene_variant	ENSCAFG00000005068	ENSCAFT00000008152	KCTD12	MODIFIER	0.847059
22_30511972_A/G	chr22	30511972	upstream_gene_variant	ENSCAFG00000005068	ENSCAFT00000008152	KCTD12	MODIFIER	0.835294
22_30550903_G/A	chr22	30550903	upstream_gene_variant	ENSCAFG00000005070	ENSCAFT00000008154	IRG1	MODIFIER	0.823529
22_30556724_A/T	chr22	30556724	downstream_gene_variant	ENSCAFG00000005070	ENSCAFT00000008154	IRG1	MODIFIER	0.823529
22_30571172_G/A	chr22	30571172	intron_variant	ENSCAFG00000005071	ENSCAFT00000008156	CLN5	MODIFIER	0.573398
22_30572156_G/A	chr22	30572156	intron_variant	ENSCAFG00000005071	ENSCAFT00000008156	CLN5	MODIFIER	0.328284
22_30680270_C/T	chr22	30680270	intron_variant	ENSCAFG00000005105	ENSCAFT00000008311	MYCBP2	MODIFIER	0.421053
22_30681555_A/G	chr22	30681555	intron_variant	ENSCAFG00000005105	ENSCAFT00000008311	MYCBP2	MODIFIER	0.869632
22_30708598_C/T	chr22	30708598	intron_variant	ENSCAFG00000005105	ENSCAFT00000008311	MYCBP2	MODIFIER	0.396772
22_30728776_T/C	chr22	30728776	intron_variant	ENSCAFG00000005105	ENSCAFT00000008311	MYCBP2	MODIFIER	0.315789
22_30744668_T/C	chr22	30744668	intron_variant	ENSCAFG00000005105	ENSCAFT00000008311	MYCBP2	MODIFIER	0.421053
22_30751614_C/T	chr22	30751614	intron_variant	ENSCAFG00000005105	ENSCAFT00000008311	MYCBP2	MODIFIER	0.809994
22_30753889_A/C	chr22	30753889	intron_variant	ENSCAFG00000005105	ENSCAFT00000008311	MYCBP2	MODIFIER	0.809994
22_30753900_G/C	chr22	30753900	intron_variant	ENSCAFG00000005105	ENSCAFT00000008311	MYCBP2	MODIFIER	0.809994
22_30755466_G/A	chr22	30755466	intron_variant	ENSCAFG00000005105	ENSCAFT00000008311	MYCBP2	MODIFIER	0.315789
22_30758317_C/A	chr22	30758317	intron_variant	ENSCAFG00000005105	ENSCAFT00000008311	MYCBP2	MODIFIER	0.315789
22_30766451_T/C	chr22	30766451	intron_variant	ENSCAFG00000005105	ENSCAFT00000008311	MYCBP2	MODIFIER	0.795916
22_30778314_A/G	chr22	30778314	intron_variant	ENSCAFG00000005105	ENSCAFT00000008311	MYCBP2	MODIFIER	0.843743
22_30809024_C/G	chr22	30809024	intron_variant	ENSCAFG00000005105	ENSCAFT00000008311	MYCBP2	MODIFIER	0.917647
22_30814743_A/C	chr22	30814743	intron_variant	ENSCAFG00000005105	ENSCAFT00000008311	MYCBP2	MODIFIER	0.809994
22_30818977_C/T	chr22	30818977	intron_variant	ENSCAFG00000005105	ENSCAFT00000008311	MYCBP2	MODIFIER	0.368421
22_30822872_C/T	chr22	30822872	intron_variant	ENSCAFG00000005105	ENSCAFT00000008311	MYCBP2	MODIFIER	0.396772
22_30823831_G/A	chr22	30823831	intron_variant	ENSCAFG00000005105	ENSCAFT00000008311	MYCBP2	MODIFIER	0.396772
22_30839061_C/T	chr22	30839061	intron_variant	ENSCAFG00000005105	ENSCAFT00000008311	MYCBP2	MODIFIER	0.611765
22_30843828_C/A	chr22	30843828	intron_variant	ENSCAFG00000005105	ENSCAFT00000008311	MYCBP2	MODIFIER	0.869632
6_24102035_G/T	chr6	24102035	intron_variant	ENSCAFG00000023577	ENSCAFT00000028222	ENSCAFG00000023577	MODIFIER	0.318885
6_24104225_G/A	chr6	24104225	intron_variant	ENSCAFG00000023577	ENSCAFT00000028222	ENSCAFG00000023577	MODIFIER	0.439998
6_24107904_T/C	chr6	24107904	intron_variant	ENSCAFG00000023577	ENSCAFT00000028222	ENSCAFG00000023577	MODIFIER	0.468275
6_24108574_T/C	chr6	24108574	intron_variant	ENSCAFG00000023577	ENSCAFT00000028222	ENSCAFG00000023577	MODIFIER	0.514855
6_24119908_C/T	chr6	24119908	intron_variant	ENSCAFG00000023577	ENSCAFT00000028222	ENSCAFG00000023577	MODIFIER	0.460964
6_24120024_A/G	chr6	24120024	intron_variant	ENSCAFG00000023577	ENSCAFT00000028222	ENSCAFG00000023577	MODIFIER	0.514855
6_24130288_C/T	chr6	24130288	intron_variant	ENSCAFG00000023577	ENSCAFT00000028222	ENSCAFG00000023577	MODIFIER	0.396772
6_24130783_T/C	chr6	24130783	intron_variant	ENSCAFG00000023577	ENSCAFT00000028222	ENSCAFG00000023577	MODIFIER	0.514855
6_24145833_A/G	chr6	24145833	intron_variant	ENSCAFG00000023577	ENSCAFT00000028222	ENSCAFG00000023577	MODIFIER	0.547804
6_24152961_T/C	chr6	24152961	intron_variant	ENSCAFG00000023577	ENSCAFT00000028222	ENSCAFG00000023577	MODIFIER	0.473684
6_24172812_T/C	chr6	24172812	intron_variant	ENSCAFG00000023577	ENSCAFT00000028232	ENSCAFG00000023577	MODIFIER	0.460964
6_24178769_C/T	chr6	24178769	intron_variant	ENSCAFG00000023577	ENSCAFT00000028232	ENSCAFG00000023577	MODIFIER	0.526316
6_24192194_C/T	chr6	24192194	intron_variant	ENSCAFG00000023577	ENSCAFT00000028232	ENSCAFG00000023577	MODIFIER	0.34607
6_24194617_T/C	chr6	24194617	intron_variant	ENSCAFG00000023577	ENSCAFT00000028232	ENSCAFG00000023577	MODIFIER	0.418082
6_47011442_C/T	chr6	47011442	downstream_gene_variant	ENSCAFG00000019972	ENSCAFT00000031786	RNPC3	MODIFIER	0.964706
6_47012114_T/A	chr6	47012114	downstream_gene_variant	ENSCAFG00000019972	ENSCAFT00000031786	RNPC3	MODIFIER	0.796176
6_47012144_G/A	chr6	47012144	downstream_gene_variant	ENSCAFG00000019972	ENSCAFT00000031786	RNPC3	MODIFIER	0.796176
6_47012149_G/T	chr6	47012149	downstream_gene_variant	ENSCAFG00000019972	ENSCAFT00000031786	RNPC3	MODIFIER	0.964706
6_47012933_A/G	chr6	47012933	downstream_gene_variant	ENSCAFG00000019972	ENSCAFT00000031786	RNPC3	MODIFIER	0.796176
6_47013421_C/A	chr6	47013421	downstream_gene_variant	ENSCAFG00000019972	ENSCAFT00000031786	RNPC3	MODIFIER	0.796176
6_47013632_G/A	chr6	47013632	downstream_gene_variant	ENSCAFG00000019972	ENSCAFT00000031786	RNPC3	MODIFIER	0.976471
6_47013674_G/A	chr6	47013674	downstream_gene_variant	ENSCAFG00000019972	ENSCAFT00000031786	RNPC3	MODIFIER	0.964706
6_47013690_G/A	chr6	47013690	downstream_gene_variant	ENSCAFG00000019972	ENSCAFT00000031786	RNPC3	MODIFIER	0.964706
6_47014415_C/A	chr6	47014415	downstream_gene_variant	ENSCAFG00000019972	ENSCAFT00000031786	RNPC3	MODIFIER	0.811456
6_47014619_C/T	chr6	47014619	downstream_gene_variant	ENSCAFG00000019972	ENSCAFT00000031786	RNPC3	MODIFIER	0.796176
6_47014622_T/C	chr6	47014622	downstream_gene_variant	ENSCAFG00000019972	ENSCAFT00000031786	RNPC3	MODIFIER	0.796176
6_47014865_T/C	chr6	47014865	downstream_gene_variant	ENSCAFG00000019972	ENSCAFT00000031786	RNPC3	MODIFIER	0.964706
6_47014909_G/A	chr6	47014909	downstream_gene_variant	ENSCAFG00000019972	ENSCAFT00000031786	RNPC3	MODIFIER	0.964706
6_47015236_T/C	chr6	47015236	downstream_gene_variant	ENSCAFG00000019972	ENSCAFT00000031786	RNPC3	MODIFIER	0.964706
6_47015301_C/A	chr6	47015301	downstream_gene_variant	ENSCAFG00000019972	ENSCAFT00000031786	RNPC3	MODIFIER	0.976471
6_47015315_T/C	chr6	47015315	downstream_gene_variant	ENSCAFG00000019972	ENSCAFT00000031786	RNPC3	MODIFIER	0.976471
6_47015603_C/T	chr6	47015603	downstream_gene_variant	ENSCAFG00000019972	ENSCAFT00000031786	RNPC3	MODIFIER	0.811456
6_47015633_C/T	chr6	47015633	downstream_gene_variant	ENSCAFG00000019972	ENSCAFT00000031786	RNPC3	MODIFIER	0.964706
6_47016822_C/A	chr6	47016822	intron_variant	ENSCAFG00000019972	ENSCAFT00000031786	RNPC3	MODIFIER	0.796176
6_47016991_G/A	chr6	47016991	intron_variant	ENSCAFG00000019972	ENSCAFT00000031786	RNPC3	MODIFIER	0.796176
6_47017012_C/T	chr6	47017012	intron_variant	ENSCAFG00000019972	ENSCAFT00000031786	RNPC3	MODIFIER	0.796176
6_47018476_C/T	chr6	47018476	intron_variant	ENSCAFG00000019972	ENSCAFT00000031786	RNPC3	MODIFIER	0.952941
6_47018560_T/C	chr6	47018560	intron_variant	ENSCAFG00000019972	ENSCAFT00000031786	RNPC3	MODIFIER	0.796176
6_47018613_T/A	chr6	47018613	intron_variant	ENSCAFG00000019972	ENSCAFT00000031786	RNPC3	MODIFIER	0.964706
6_47018799_G/A	chr6	47018799	synonymous_variant	ENSCAFG00000019972	ENSCAFT00000031786	RNPC3	LOW	0.964706
6_47018866_T/C	chr6	47018866	intron_variant	ENSCAFG00000019972	ENSCAFT00000031786	RNPC3	MODIFIER	0.964706
6_47019144_G/A	chr6	47019144	intron_variant	ENSCAFG00000019972	ENSCAFT00000031786	RNPC3	MODIFIER	0.964706
6_47019214_A/G	chr6	47019214	intron_variant	ENSCAFG00000019972	ENSCAFT00000031786	RNPC3	MODIFIER	0.964706
6_47019271_G/A	chr6	47019271	intron_variant	ENSCAFG00000019972	ENSCAFT00000031786	RNPC3	MODIFIER	0.964706
6_47019314_C/T	chr6	47019314	intron_variant	ENSCAFG00000019972	ENSCAFT00000031786	RNPC3	MODIFIER	0.796176
6_47019403_T/C	chr6	47019403	intron_variant	ENSCAFG00000019972	ENSCAFT00000031786	RNPC3	MODIFIER	0.908488
6_47020406_G/A	chr6	47020406	intron_variant	ENSCAFG00000019972	ENSCAFT00000031786	RNPC3	MODIFIER	0.964706
6_47020505_C/T	chr6	47020505	intron_variant	ENSCAFG00000019972	ENSCAFT00000031786	RNPC3	MODIFIER	0.964706
6_47020800_C/T	chr6	47020800	intron_variant	ENSCAFG00000019972	ENSCAFT00000031786	RNPC3	MODIFIER	0.964706
6_47020980_T/C	chr6	47020980	intron_variant	ENSCAFG00000019972	ENSCAFT00000031786	RNPC3	MODIFIER	0.964706
6_47021129_A/G	chr6	47021129	intron_variant	ENSCAFG00000019972	ENSCAFT00000031786	RNPC3	MODIFIER	0.964706
6_47021249_G/A	chr6	47021249	intron_variant	ENSCAFG00000019972	ENSCAFT00000031786	RNPC3	MODIFIER	0.964706
6_47021418_C/T	chr6	47021418	intron_variant	ENSCAFG00000019972	ENSCAFT00000031786	RNPC3	MODIFIER	0.964706
6_47022451_A/C	chr6	47022451	intron_variant	ENSCAFG00000019972	ENSCAFT00000031786	RNPC3	MODIFIER	0.964706
6_47024223_A/G	chr6	47024223	intron_variant	ENSCAFG00000019972	ENSCAFT00000031786	RNPC3	MODIFIER	0.976471
6_47024322_A/G	chr6	47024322	intron_variant	ENSCAFG00000019972	ENSCAFT00000031786	RNPC3	MODIFIER	0.976471
6_47024327_T/C	chr6	47024327	intron_variant	ENSCAFG00000019972	ENSCAFT00000031786	RNPC3	MODIFIER	0.976471
6_47024502_T/C	chr6	47024502	intron_variant	ENSCAFG00000019972	ENSCAFT00000031786	RNPC3	MODIFIER	0.976471
6_47024601_C/T	chr6	47024601	intron_variant	ENSCAFG00000019972	ENSCAFT00000031786	RNPC3	MODIFIER	0.811456
6_47025597_C/T	chr6	47025597	intron_variant	ENSCAFG00000019972	ENSCAFT00000031786	RNPC3	MODIFIER	0.964706
6_47026415_C/G	chr6	47026415	intron_variant	ENSCAFG00000019972	ENSCAFT00000031786	RNPC3	MODIFIER	0.976471
6_47028036_C/G	chr6	47028036	intron_variant	ENSCAFG00000019972	ENSCAFT00000031786	RNPC3	MODIFIER	0.964706
6_47028454_A/C	chr6	47028454	intron_variant	ENSCAFG00000019972	ENSCAFT00000031786	RNPC3	MODIFIER	0.964706
6_47028469_T/C	chr6	47028469	intron_variant	ENSCAFG00000019972	ENSCAFT00000031786	RNPC3	MODIFIER	0.964706
6_47028761_A/G	chr6	47028761	intron_variant	ENSCAFG00000019972	ENSCAFT00000031786	RNPC3	MODIFIER	0.964706
6_47029417_C/T	chr6	47029417	intron_variant	ENSCAFG00000019972	ENSCAFT00000031786	RNPC3	MODIFIER	0.964706
6_47029629_G/C	chr6	47029629	intron_variant	ENSCAFG00000019972	ENSCAFT00000031786	RNPC3	MODIFIER	0.811456
6_47030864_G/A	chr6	47030864	intron_variant	ENSCAFG00000019972	ENSCAFT00000031786	RNPC3	MODIFIER	0.811456
6_47030959_C/T	chr6	47030959	intron_variant	ENSCAFG00000019972	ENSCAFT00000031786	RNPC3	MODIFIER	0.964706
6_47034209_G/T	chr6	47034209	intron_variant	ENSCAFG00000019972	ENSCAFT00000031786	RNPC3	MODIFIER	0.964706
6_47034657_A/G	chr6	47034657	intron_variant	ENSCAFG00000019972	ENSCAFT00000031786	RNPC3	MODIFIER	0.964706
6_47034740_A/G	chr6	47034740	intron_variant	ENSCAFG00000019972	ENSCAFT00000031786	RNPC3	MODIFIER	0.964706
6_47034938_G/A	chr6	47034938	intron_variant	ENSCAFG00000019972	ENSCAFT00000031786	RNPC3	MODIFIER	0.796176
6_47035165_G/A	chr6	47035165	intron_variant	ENSCAFG00000019972	ENSCAFT00000031786	RNPC3	MODIFIER	0.976471
6_47035265_C/T	chr6	47035265	intron_variant	ENSCAFG00000019972	ENSCAFT00000031786	RNPC3	MODIFIER	0.796176
6_47035689_T/C	chr6	47035689	intron_variant	ENSCAFG00000019972	ENSCAFT00000031786	RNPC3	MODIFIER	0.964706
6_47035735_A/C	chr6	47035735	intron_variant	ENSCAFG00000019972	ENSCAFT00000031786	RNPC3	MODIFIER	0.976471
6_47036792_C/T	chr6	47036792	intron_variant	ENSCAFG00000019972	ENSCAFT00000031786	RNPC3	MODIFIER	0.964706
6_47036795_A/G	chr6	47036795	intron_variant	ENSCAFG00000019972	ENSCAFT00000031786	RNPC3	MODIFIER	0.964706
6_47037119_C/A	chr6	47037119	intron_variant	ENSCAFG00000019972	ENSCAFT00000031786	RNPC3	MODIFIER	0.964706
6_47038232_T/C	chr6	47038232	intron_variant	ENSCAFG00000019972	ENSCAFT00000031786	RNPC3	MODIFIER	0.976471
6_47038408_G/A	chr6	47038408	intron_variant	ENSCAFG00000019972	ENSCAFT00000031786	RNPC3	MODIFIER	0.976471
6_47038418_C/A	chr6	47038418	intron_variant	ENSCAFG00000019972	ENSCAFT00000031786	RNPC3	MODIFIER	0.811456
6_47038562_T/C	chr6	47038562	intron_variant	ENSCAFG00000019972	ENSCAFT00000031786	RNPC3	MODIFIER	0.952941
6_47038565_A/G	chr6	47038565	intron_variant	ENSCAFG00000019972	ENSCAFT00000031786	RNPC3	MODIFIER	0.952941
6_47038771_A/G	chr6	47038771	intron_variant	ENSCAFG00000019972	ENSCAFT00000031786	RNPC3	MODIFIER	0.964706
6_47039076_C/A	chr6	47039076	intron_variant	ENSCAFG00000019972	ENSCAFT00000031786	RNPC3	MODIFIER	0.988235
6_47039453_A/C	chr6	47039453	intron_variant	ENSCAFG00000019972	ENSCAFT00000031786	RNPC3	MODIFIER	0.811456
6_47039460_G/A	chr6	47039460	intron_variant	ENSCAFG00000019972	ENSCAFT00000031786	RNPC3	MODIFIER	0.964706
6_47039734_C/T	chr6	47039734	intron_variant	ENSCAFG00000019972	ENSCAFT00000031786	RNPC3	MODIFIER	0.796176
6_47040145_G/A	chr6	47040145	intron_variant	ENSCAFG00000019972	ENSCAFT00000031786	RNPC3	MODIFIER	0.964706
6_47040241_C/T	chr6	47040241	intron_variant	ENSCAFG00000019972	ENSCAFT00000031786	RNPC3	MODIFIER	0.964706
6_47040736_T/C	chr6	47040736	intron_variant	ENSCAFG00000019972	ENSCAFT00000031786	RNPC3	MODIFIER	0.796176
6_47040737_G/T	chr6	47040737	intron_variant	ENSCAFG00000019972	ENSCAFT00000031786	RNPC3	MODIFIER	0.964706
6_47040752_C/T	chr6	47040752	intron_variant	ENSCAFG00000019972	ENSCAFT00000031786	RNPC3	MODIFIER	0.976471
6_47040777_T/C	chr6	47040777	intron_variant	ENSCAFG00000019972	ENSCAFT00000031786	RNPC3	MODIFIER	0.780926
6_47040911_C/T	chr6	47040911	intron_variant	ENSCAFG00000019972	ENSCAFT00000031786	RNPC3	MODIFIER	0.964706
6_47041256_A/G	chr6	47041256	intron_variant	ENSCAFG00000019972	ENSCAFT00000031786	RNPC3	MODIFIER	0.976471
6_47041354_C/A	chr6	47041354	intron_variant	ENSCAFG00000019972	ENSCAFT00000031786	RNPC3	MODIFIER	0.976471
6_47041374_G/A	chr6	47041374	intron_variant	ENSCAFG00000019972	ENSCAFT00000031786	RNPC3	MODIFIER	0.976471
6_47041495_A/G	chr6	47041495	intron_variant	ENSCAFG00000019972	ENSCAFT00000031786	RNPC3	MODIFIER	0.796176
6_47043424_A/T	chr6	47043424	intron_variant	ENSCAFG00000019972	ENSCAFT00000031786	RNPC3	MODIFIER	0.537055
6_63626438_C/T	chr6	63626438	intron_variant	ENSCAFG00000020319	ENSCAFT00000032361	PRKACB	MODIFIER	0.576471
6_75406869_G/T	chr6	75406869	upstream_gene_variant	ENSCAFG00000020422	ENSCAFT00000032524	ANKRD13C	MODIFIER	0.318885
6_75407104_G/T	chr6	75407104	upstream_gene_variant	ENSCAFG00000020422	ENSCAFT00000032524	ANKRD13C	MODIFIER	0.34317
19_3515027_A/G	chr19	3515027	intron_variant	ENSCAFG00000003733	ENSCAFT00000006013	ELF2	MODIFIER	0.720248
19_3533554_C/T	chr19	3533554	intron_variant	ENSCAFG00000003733	ENSCAFT00000006013	ELF2	MODIFIER	0.456877
19_3537112_T/C	chr19	3537112	intron_variant	ENSCAFG00000003733	ENSCAFT00000006013	ELF2	MODIFIER	0.413084
19_11968636_G/A	chr19	11968636	downstream_gene_variant	ENSCAFG00000003799	ENSCAFT00000006105	C4orf33	MODIFIER	0.364706
19_11969512_C/T	chr19	11969512	downstream_gene_variant	ENSCAFG00000003799	ENSCAFT00000006105	C4orf33	MODIFIER	0.739749
19_11985447_A/C	chr19	11985447	intron_variant	ENSCAFG00000003799	ENSCAFT00000006105	C4orf33	MODIFIER	0.456877
19_12777402_T/C	chr19	12777402	intron_variant	ENSCAFG00000003831	ENSCAFT00000006179	LARP1B	MODIFIER	0.389241
19_12785801_A/G	chr19	12785801	intron_variant	ENSCAFG00000003831	ENSCAFT00000006179	LARP1B	MODIFIER	0.34607
19_12790084_T/C	chr19	12790084	intron_variant	ENSCAFG00000003831	ENSCAFT00000006179	LARP1B	MODIFIER	0.451359
19_12795383_C/T	chr19	12795383	intron_variant	ENSCAFG00000003831	ENSCAFT00000006179	LARP1B	MODIFIER	0.766153
19_12806017_C/G	chr19	12806017	intron_variant	ENSCAFG00000003831	ENSCAFT00000006179	LARP1B	MODIFIER	0.406467
19_12829383_A/G	chr19	12829383	intron_variant	ENSCAFG00000003831	ENSCAFT00000006179	LARP1B	MODIFIER	0.451359
19_12835728_C/T	chr19	12835728	intron_variant	ENSCAFG00000003831	ENSCAFT00000006179	LARP1B	MODIFIER	0.514855
19_12849517_G/A	chr19	12849517	intron_variant	ENSCAFG00000003831	ENSCAFT00000006179	LARP1B	MODIFIER	0.468275
19_12851550_G/A	chr19	12851550	intron_variant	ENSCAFG00000003831	ENSCAFT00000006179	LARP1B	MODIFIER	0.514855
19_12857035_A/G	chr19	12857035	intron_variant	ENSCAFG00000003831	ENSCAFT00000006179	LARP1B	MODIFIER	0.547804
19_12868961_C/T	chr19	12868961	intron_variant	ENSCAFG00000003831	ENSCAFT00000006179	LARP1B	MODIFIER	0.466369
19_12871248_G/A	chr19	12871248	intron_variant	ENSCAFG00000003831	ENSCAFT00000006179	LARP1B	MODIFIER	0.71176
19_12877056_G/T	chr19	12877056	intron_variant	ENSCAFG00000003831	ENSCAFT00000006179	LARP1B	MODIFIER	0.434627
19_12883008_G/A	chr19	12883008	intron_variant	ENSCAFG00000003831	ENSCAFT00000006179	LARP1B	MODIFIER	0.563857
25_43642722_C/G	chr25	43642722	intron_variant	ENSCAFG00000011118	ENSCAFT00000017690	COPS7B	MODIFIER	0.477833
25_43800545_G/T	chr25	43800545	upstream_gene_variant	ENSCAFG00000011170	ENSCAFT00000017770	DIS3L2	MODIFIER	0.858824
25_43810230_G/T	chr25	43810230	intron_variant	ENSCAFG00000011170	ENSCAFT00000017770	DIS3L2	MODIFIER	0.611765
25_43825094_G/A	chr25	43825094	intron_variant	ENSCAFG00000011170	ENSCAFT00000017770	DIS3L2	MODIFIER	0.394118
25_43825380_A/G	chr25	43825380	intron_variant	ENSCAFG00000011170	ENSCAFT00000017770	DIS3L2	MODIFIER	0.381445
25_43835013_T/C	chr25	43835013	intron_variant	ENSCAFG00000011170	ENSCAFT00000017770	DIS3L2	MODIFIER	0.611765
25_43837440_G/T	chr25	43837440	intron_variant	ENSCAFG00000011170	ENSCAFT00000017770	DIS3L2	MODIFIER	0.505882
25_43840330_C/T	chr25	43840330	intron_variant	ENSCAFG00000011170	ENSCAFT00000017770	DIS3L2	MODIFIER	0.688706
25_43840523_C/T	chr25	43840523	intron_variant	ENSCAFG00000011170	ENSCAFT00000017770	DIS3L2	MODIFIER	0.432231
25_43849139_C/T	chr25	43849139	intron_variant	ENSCAFG00000011170	ENSCAFT00000017770	DIS3L2	MODIFIER	0.470588
25_43851604_T/A	chr25	43851604	intron_variant	ENSCAFG00000011170	ENSCAFT00000017770	DIS3L2	MODIFIER	0.315789
25_43867054_C/T	chr25	43867054	intron_variant	ENSCAFG00000011170	ENSCAFT00000017770	DIS3L2	MODIFIER	0.494118
25_43876533_G/T	chr25	43876533	intron_variant	ENSCAFG00000011170	ENSCAFT00000017770	DIS3L2	MODIFIER	0.315789
25_43880150_A/T	chr25	43880150	intron_variant	ENSCAFG00000011170	ENSCAFT00000017770	DIS3L2	MODIFIER	0.315789
25_43893730_C/T	chr25	43893730	intron_variant	ENSCAFG00000011170	ENSCAFT00000017770	DIS3L2	MODIFIER	0.419512
25_43900880_C/T	chr25	43900880	intron_variant	ENSCAFG00000011170	ENSCAFT00000017770	DIS3L2	MODIFIER	0.517647
25_43905264_C/T	chr25	43905264	intron_variant	ENSCAFG00000011170	ENSCAFT00000017770	DIS3L2	MODIFIER	0.419512
25_43910791_A/G	chr25	43910791	intron_variant	ENSCAFG00000011170	ENSCAFT00000017770	DIS3L2	MODIFIER	0.31178
25_43916199_T/G	chr25	43916199	upstream_gene_variant	ENSCAFG00000021608	ENSCAFT00000033715	U4	MODIFIER	0.494118
25_46921273_C/T	chr25	46921273	intron_variant	ENSCAFG00000012092	ENSCAFT00000019261	AGAP1	MODIFIER	0.830802
25_46921418_C/T	chr25	46921418	intron_variant	ENSCAFG00000012092	ENSCAFT00000019261	AGAP1	MODIFIER	0.830802
25_46921580_T/C	chr25	46921580	intron_variant	ENSCAFG00000012092	ENSCAFT00000019261	AGAP1	MODIFIER	0.830802
25_46921976_T/G	chr25	46921976	intron_variant	ENSCAFG00000012092	ENSCAFT00000019261	AGAP1	MODIFIER	0.817866
25_46923190_T/C	chr25	46923190	intron_variant	ENSCAFG00000012092	ENSCAFT00000019261	AGAP1	MODIFIER	0.767802
25_46923722_G/A	chr25	46923722	intron_variant	ENSCAFG00000012092	ENSCAFT00000019261	AGAP1	MODIFIER	0.753767
25_46924927_A/G	chr25	46924927	intron_variant	ENSCAFG00000012092	ENSCAFT00000019261	AGAP1	MODIFIER	0.824086
25_46925240_T/A	chr25	46925240	intron_variant	ENSCAFG00000012092	ENSCAFT00000019261	AGAP1	MODIFIER	0.735367
25_46925737_A/G	chr25	46925737	intron_variant	ENSCAFG00000012092	ENSCAFT00000019261	AGAP1	MODIFIER	0.707463
25_46927645_A/G	chr25	46927645	intron_variant	ENSCAFG00000012092	ENSCAFT00000019261	AGAP1	MODIFIER	0.917647
25_46931315_A/C	chr25	46931315	intron_variant	ENSCAFG00000012092	ENSCAFT00000019261	AGAP1	MODIFIER	0.772959
25_46931743_C/T	chr25	46931743	intron_variant	ENSCAFG00000012092	ENSCAFT00000019261	AGAP1	MODIFIER	0.396772
25_46938737_C/T	chr25	46938737	intron_variant	ENSCAFG00000012092	ENSCAFT00000019261	AGAP1	MODIFIER	0.572288
25_46938948_C/G	chr25	46938948	intron_variant	ENSCAFG00000012092	ENSCAFT00000019261	AGAP1	MODIFIER	0.572288
25_46939940_T/C	chr25	46939940	intron_variant	ENSCAFG00000012092	ENSCAFT00000019261	AGAP1	MODIFIER	0.964706
25_46940095_G/A	chr25	46940095	intron_variant	ENSCAFG00000012092	ENSCAFT00000019261	AGAP1	MODIFIER	0.572288
25_46940461_C/T	chr25	46940461	intron_variant	ENSCAFG00000012092	ENSCAFT00000019261	AGAP1	MODIFIER	0.516554
25_46941214_A/C	chr25	46941214	intron_variant	ENSCAFG00000012092	ENSCAFT00000019261	AGAP1	MODIFIER	0.964706
23_1674996_C/T	chr23	1674996	upstream_gene_variant	ENSCAFG00000004400	ENSCAFT00000007092	NINL	MODIFIER	0.355561
23_29669544_A/G	chr23	29669544	intron_variant	ENSCAFG00000006362	ENSCAFT00000010318	NPHP3	MODIFIER	0.41865
23_29671216_C/T	chr23	29671216	intron_variant	ENSCAFG00000006362	ENSCAFT00000010318	NPHP3	MODIFIER	0.322385
23_29675242_G/A	chr23	29675242	intron_variant	ENSCAFG00000006362	ENSCAFT00000010318	NPHP3	MODIFIER	0.609738
23_29675865_C/T	chr23	29675865	intron_variant	ENSCAFG00000006362	ENSCAFT00000010318	NPHP3	MODIFIER	0.817866
23_29676772_A/G	chr23	29676772	intron_variant	ENSCAFG00000006362	ENSCAFT00000010318	NPHP3	MODIFIER	0.725746
23_29678879_C/T	chr23	29678879	intron_variant	ENSCAFG00000006362	ENSCAFT00000010318	NPHP3	MODIFIER	0.579526
23_29679992_C/G	chr23	29679992	intron_variant	ENSCAFG00000006362	ENSCAFT00000010318	NPHP3	MODIFIER	0.350393
23_29681939_T/C	chr23	29681939	intron_variant	ENSCAFG00000006362	ENSCAFT00000010318	NPHP3	MODIFIER	0.581223
14_53510400_G/A	chr14	53510400	intron_variant	ENSCAFG00000003387	ENSCAFT00000005440	FOXP2	MODIFIER	0.385571
14_53510721_A/G	chr14	53510721	intron_variant	ENSCAFG00000003387	ENSCAFT00000005440	FOXP2	MODIFIER	0.468275
14_53512821_A/G	chr14	53512821	intron_variant	ENSCAFG00000003387	ENSCAFT00000005440	FOXP2	MODIFIER	0.418082
14_53519374_T/C	chr14	53519374	intron_variant	ENSCAFG00000003387	ENSCAFT00000005440	FOXP2	MODIFIER	0.717647
11_5813143_T/G	chr11	5813143	intron_variant	ENSCAFG00000000197	ENSCAFT00000038803	COMMD10	MODIFIER	0.552941
11_5814213_T/C	chr11	5814213	intron_variant	ENSCAFG00000000197	ENSCAFT00000038803	COMMD10	MODIFIER	0.541176
11_5818826_G/A	chr11	5818826	intron_variant	ENSCAFG00000000197	ENSCAFT00000038803	COMMD10	MODIFIER	0.457709
11_5827642_G/A	chr11	5827642	intron_variant	ENSCAFG00000000197	ENSCAFT00000038803	COMMD10	MODIFIER	0.315789
11_5920185_A/G	chr11	5920185	intron_variant	ENSCAFG00000000197	ENSCAFT00000038803	COMMD10	MODIFIER	0.315789
11_5948641_C/T	chr11	5948641	intron_variant	ENSCAFG00000000197	ENSCAFT00000038803	COMMD10	MODIFIER	0.529412
11_5967796_G/A	chr11	5967796	intron_variant	ENSCAFG00000000197	ENSCAFT00000038803	COMMD10	MODIFIER	0.591841
11_5972240_C/T	chr11	5972240	intron_variant	ENSCAFG00000000197	ENSCAFT00000038803	COMMD10	MODIFIER	0.623529
11_5973254_T/G	chr11	5973254	intron_variant	ENSCAFG00000000197	ENSCAFT00000038803	COMMD10	MODIFIER	0.537055
11_5981454_A/G	chr11	5981454	intron_variant	ENSCAFG00000000197	ENSCAFT00000038803	COMMD10	MODIFIER	0.541176
11_21523300_T/C	chr11	21523300	intron_variant	ENSCAFG00000000968	ENSCAFT00000038889	FSTL4	MODIFIER	0.421053
11_21523591_T/C	chr11	21523591	intron_variant	ENSCAFG00000000968	ENSCAFT00000038889	FSTL4	MODIFIER	0.460964
11_21524869_T/C	chr11	21524869	intron_variant	ENSCAFG00000000968	ENSCAFT00000038889	FSTL4	MODIFIER	0.572288
11_21524895_G/A	chr11	21524895	intron_variant	ENSCAFG00000000968	ENSCAFT00000038889	FSTL4	MODIFIER	0.572288
11_21531369_A/G	chr11	21531369	intron_variant	ENSCAFG00000000968	ENSCAFT00000038889	FSTL4	MODIFIER	0.441566
11_21536305_G/A	chr11	21536305	intron_variant	ENSCAFG00000000968	ENSCAFT00000038889	FSTL4	MODIFIER	0.328755
11_21543391_C/T	chr11	21543391	intron_variant	ENSCAFG00000000968	ENSCAFT00000038889	FSTL4	MODIFIER	0.318885
11_21545592_G/A	chr11	21545592	intron_variant	ENSCAFG00000000968	ENSCAFT00000038889	FSTL4	MODIFIER	0.37322
11_21547136_A/G	chr11	21547136	intron_variant	ENSCAFG00000000968	ENSCAFT00000038889	FSTL4	MODIFIER	0.350393
11_21559698_G/T	chr11	21559698	intron_variant	ENSCAFG00000000968	ENSCAFT00000038889	FSTL4	MODIFIER	0.418082
11_21560077_T/C	chr11	21560077	intron_variant	ENSCAFG00000000968	ENSCAFT00000038889	FSTL4	MODIFIER	0.468275
11_21560301_C/T	chr11	21560301	intron_variant	ENSCAFG00000000968	ENSCAFT00000038889	FSTL4	MODIFIER	0.418082
11_21561218_C/T	chr11	21561218	intron_variant	ENSCAFG00000000968	ENSCAFT00000038889	FSTL4	MODIFIER	0.45963
11_51675773_G/T	chr11	51675773	downstream_gene_variant	ENSCAFG00000002000	ENSCAFT00000003186	PIGO	MODIFIER	0.42772
11_51676855_A/G	chr11	51676855	intron_variant	ENSCAFG00000002000	ENSCAFT00000003186	PIGO	MODIFIER	0.42772
11_52225210_T/A	chr11	52225210	downstream_gene_variant	ENSCAFG00000002154	ENSCAFT00000003418	TLN1	MODIFIER	0.934406
11_52254007_G/A	chr11	52254007	upstream_gene_variant	ENSCAFG00000002154	ENSCAFT00000003418	TLN1	MODIFIER	0.315789
11_52271014_C/G	chr11	52271014	intron_variant	ENSCAFG00000030134	ENSCAFT00000043004	GBA2	MODIFIER	0.368421
11_52271832_C/G	chr11	52271832	intron_variant	ENSCAFG00000030134	ENSCAFT00000043004	GBA2	MODIFIER	0.947368
11_52275004_T/C	chr11	52275004	intron_variant	ENSCAFG00000030134	ENSCAFT00000043004	GBA2	MODIFIER	0.934406
11_52278134_G/A	chr11	52278134	upstream_gene_variant	ENSCAFG00000030134	ENSCAFT00000043004	GBA2	MODIFIER	0.315789
11_52278954_C/A	chr11	52278954	upstream_gene_variant	ENSCAFG00000030134	ENSCAFT00000043004	GBA2	MODIFIER	0.421053
11_52281340_A/G	chr11	52281340	upstream_gene_variant	ENSCAFG00000030134	ENSCAFT00000043004	GBA2	MODIFIER	0.719161
11_52282311_A/C	chr11	52282311	upstream_gene_variant	ENSCAFG00000030134	ENSCAFT00000043004	GBA2	MODIFIER	0.368421
11_52285145_G/A	chr11	52285145	downstream_gene_variant	ENSCAFG00000002225	ENSCAFT00000003497	RGP1	MODIFIER	0.368421
11_52286520_T/A	chr11	52286520	upstream_gene_variant	ENSCAFG00000030766	ENSCAFT00000049599	MSMP	MODIFIER	0.934406
11_54037733_G/C	chr11	54037733	intron_variant	ENSCAFG00000002386	ENSCAFT00000003740	FRMPD1	MODIFIER	0.473684
11_54039623_G/A	chr11	54039623	intron_variant	ENSCAFG00000002386	ENSCAFT00000003740	FRMPD1	MODIFIER	0.315789
11_54041791_T/C	chr11	54041791	intron_variant	ENSCAFG00000002386	ENSCAFT00000003740	FRMPD1	MODIFIER	0.421053
11_54042727_G/A	chr11	54042727	synonymous_variant	ENSCAFG00000002386	ENSCAFT00000003740	FRMPD1	LOW	0.315789
11_54043425_T/A	chr11	54043425	intron_variant	ENSCAFG00000002386	ENSCAFT00000003740	FRMPD1	MODIFIER	0.368421
11_54044503_A/G	chr11	54044503	intron_variant	ENSCAFG00000002386	ENSCAFT00000003740	FRMPD1	MODIFIER	0.421053
11_54177290_A/G	chr11	54177290	intron_variant	ENSCAFG00000028716	ENSCAFT00000050128	ENSCAFG00000028716	MODIFIER	0.399308
11_54177594_G/C	chr11	54177594	intron_variant	ENSCAFG00000028716	ENSCAFT00000050128	ENSCAFG00000028716	MODIFIER	0.468275
11_54178756_A/C	chr11	54178756	intron_variant	ENSCAFG00000028716	ENSCAFT00000050128	ENSCAFG00000028716	MODIFIER	0.476462
11_54179289_A/G	chr11	54179289	intron_variant	ENSCAFG00000028716	ENSCAFT00000050128	ENSCAFG00000028716	MODIFIER	0.350393
11_54481328_A/G	chr11	54481328	downstream_gene_variant	ENSCAFG00000002399	ENSCAFT00000003763	ENSCAFG00000002399	MODIFIER	0.315789
11_54481849_G/A	chr11	54481849	downstream_gene_variant	ENSCAFG00000002399	ENSCAFT00000003763	ENSCAFG00000002399	MODIFIER	0.470467
28_6721770_T/C	chr28	6721770	upstream_gene_variant	ENSCAFG00000007428	ENSCAFT00000011903	2017-03-05	MODIFIER	0.496271
28_6843011_C/T	chr28	6843011	downstream_gene_variant	ENSCAFG00000007467	ENSCAFT00000011966	IDE	MODIFIER	0.409972
28_6848021_T/C	chr28	6848021	intron_variant	ENSCAFG00000007467	ENSCAFT00000011966	IDE	MODIFIER	0.409972
28_9207872_G/A	chr28	9207872	upstream_gene_variant	ENSCAFG00000008433	ENSCAFT00000048334	ENSCAFG00000008433	MODIFIER	0.405558
28_9215349_A/G	chr28	9215349	intron_variant	ENSCAFG00000008433	ENSCAFT00000048334	ENSCAFG00000008433	MODIFIER	0.929412
28_9225058_T/A	chr28	9225058	intron_variant	ENSCAFG00000008433	ENSCAFT00000048334	ENSCAFG00000008433	MODIFIER	0.929412
28_9233206_G/C	chr28	9233206	intron_variant	ENSCAFG00000008433	ENSCAFT00000048334	ENSCAFG00000008433	MODIFIER	0.941176
28_9251228_A/G	chr28	9251228	intron_variant	ENSCAFG00000008433	ENSCAFT00000048334	ENSCAFG00000008433	MODIFIER	0.824086
28_9254103_A/G	chr28	9254103	intron_variant	ENSCAFG00000008433	ENSCAFT00000048334	ENSCAFG00000008433	MODIFIER	0.328284
28_9268735_A/G	chr28	9268735	intron_variant	ENSCAFG00000008433	ENSCAFT00000048334	ENSCAFG00000008433	MODIFIER	0.66668
28_9275196_A/T	chr28	9275196	intron_variant	ENSCAFG00000008433	ENSCAFT00000048334	ENSCAFG00000008433	MODIFIER	0.315789
28_9276683_T/C	chr28	9276683	intron_variant	ENSCAFG00000008433	ENSCAFT00000048334	ENSCAFG00000008433	MODIFIER	0.315789
28_9283357_C/T	chr28	9283357	intron_variant	ENSCAFG00000008433	ENSCAFT00000048334	ENSCAFG00000008433	MODIFIER	0.882582
28_9286666_G/C	chr28	9286666	intron_variant	ENSCAFG00000008433	ENSCAFT00000048334	ENSCAFG00000008433	MODIFIER	0.34317
28_9324910_C/T	chr28	9324910	intron_variant	ENSCAFG00000008439	ENSCAFT00000013397	ENSCAFG00000008439	MODIFIER	0.389241
28_9334356_C/T	chr28	9334356	intron_variant	ENSCAFG00000008439	ENSCAFT00000013397	ENSCAFG00000008439	MODIFIER	0.675107
28_9349872_C/T	chr28	9349872	intron_variant	ENSCAFG00000008439	ENSCAFT00000013397	ENSCAFG00000008439	MODIFIER	0.609738
28_9350766_A/G	chr28	9350766	intron_variant	ENSCAFG00000008439	ENSCAFT00000013397	ENSCAFG00000008439	MODIFIER	0.552951
28_9354435_G/A	chr28	9354435	intron_variant	ENSCAFG00000008439	ENSCAFT00000013397	ENSCAFG00000008439	MODIFIER	0.406467
28_9358190_T/A	chr28	9358190	intron_variant	ENSCAFG00000008439	ENSCAFT00000013397	ENSCAFG00000008439	MODIFIER	0.451359
28_9361085_A/G	chr28	9361085	intron_variant	ENSCAFG00000008439	ENSCAFT00000013397	ENSCAFG00000008439	MODIFIER	0.368421
28_9362189_C/T	chr28	9362189	intron_variant	ENSCAFG00000008439	ENSCAFT00000013397	ENSCAFG00000008439	MODIFIER	0.739749
28_9366748_T/G	chr28	9366748	intron_variant	ENSCAFG00000008439	ENSCAFT00000013397	ENSCAFG00000008439	MODIFIER	0.482341
28_9372170_A/G	chr28	9372170	upstream_gene_variant	ENSCAFG00000008439	ENSCAFT00000013397	ENSCAFG00000008439	MODIFIER	0.647059
28_9372185_A/G	chr28	9372185	upstream_gene_variant	ENSCAFG00000008439	ENSCAFT00000013397	ENSCAFG00000008439	MODIFIER	0.658824
28_9374870_T/C	chr28	9374870	upstream_gene_variant	ENSCAFG00000030675	ENSCAFT00000048608	ENSCAFG00000030675	MODIFIER	0.578947
28_9374908_T/C	chr28	9374908	upstream_gene_variant	ENSCAFG00000030675	ENSCAFT00000048608	ENSCAFG00000030675	MODIFIER	0.578947
28_9374983_A/G	chr28	9374983	upstream_gene_variant	ENSCAFG00000030675	ENSCAFT00000048608	ENSCAFG00000030675	MODIFIER	0.578947
28_9375005_A/G	chr28	9375005	upstream_gene_variant	ENSCAFG00000030675	ENSCAFT00000048608	ENSCAFG00000030675	MODIFIER	0.578947
28_9375020_A/T	chr28	9375020	upstream_gene_variant	ENSCAFG00000030675	ENSCAFT00000048608	ENSCAFG00000030675	MODIFIER	0.578947
28_9375462_C/T	chr28	9375462	upstream_gene_variant	ENSCAFG00000030675	ENSCAFT00000048608	ENSCAFG00000030675	MODIFIER	0.578947
28_9375463_T/G	chr28	9375463	upstream_gene_variant	ENSCAFG00000030675	ENSCAFT00000048608	ENSCAFG00000030675	MODIFIER	0.578947
28_9375716_T/A	chr28	9375716	upstream_gene_variant	ENSCAFG00000030675	ENSCAFT00000048608	ENSCAFG00000030675	MODIFIER	0.578947
28_9375764_T/G	chr28	9375764	upstream_gene_variant	ENSCAFG00000030675	ENSCAFT00000048608	ENSCAFG00000030675	MODIFIER	0.526316
28_9376138_A/G	chr28	9376138	upstream_gene_variant	ENSCAFG00000030675	ENSCAFT00000048608	ENSCAFG00000030675	MODIFIER	0.526316
28_9376156_T/G	chr28	9376156	upstream_gene_variant	ENSCAFG00000030675	ENSCAFT00000048608	ENSCAFG00000030675	MODIFIER	0.526316
28_9376180_G/A	chr28	9376180	upstream_gene_variant	ENSCAFG00000030675	ENSCAFT00000048608	ENSCAFG00000030675	MODIFIER	0.526316
28_9377556_A/C	chr28	9377556	upstream_gene_variant	ENSCAFG00000030675	ENSCAFT00000048608	ENSCAFG00000030675	MODIFIER	0.526316
28_9377590_C/A	chr28	9377590	upstream_gene_variant	ENSCAFG00000030675	ENSCAFT00000048608	ENSCAFG00000030675	MODIFIER	0.526316
28_9377896_A/G	chr28	9377896	upstream_gene_variant	ENSCAFG00000030675	ENSCAFT00000048608	ENSCAFG00000030675	MODIFIER	0.315789
28_9378143_A/G	chr28	9378143	upstream_gene_variant	ENSCAFG00000030675	ENSCAFT00000048608	ENSCAFG00000030675	MODIFIER	0.631579
28_9378352_T/C	chr28	9378352	upstream_gene_variant	ENSCAFG00000030675	ENSCAFT00000048608	ENSCAFG00000030675	MODIFIER	0.647059
28_9378775_G/A	chr28	9378775	upstream_gene_variant	ENSCAFG00000030675	ENSCAFT00000048608	ENSCAFG00000030675	MODIFIER	0.631579
28_9380168_A/G	chr28	9380168	intron_variant	ENSCAFG00000030675	ENSCAFT00000048608	ENSCAFG00000030675	MODIFIER	0.631579
28_9380952_C/A	chr28	9380952	intron_variant	ENSCAFG00000030675	ENSCAFT00000048608	ENSCAFG00000030675	MODIFIER	0.578947
28_9382377_C/T	chr28	9382377	intron_variant	ENSCAFG00000030675	ENSCAFT00000048608	ENSCAFG00000030675	MODIFIER	0.421053
28_9382869_A/G	chr28	9382869	intron_variant	ENSCAFG00000030675	ENSCAFT00000048608	ENSCAFG00000030675	MODIFIER	0.684211
28_9383106_T/C	chr28	9383106	intron_variant	ENSCAFG00000030675	ENSCAFT00000048608	ENSCAFG00000030675	MODIFIER	0.684211
28_9383420_G/T	chr28	9383420	intron_variant	ENSCAFG00000030675	ENSCAFT00000048608	ENSCAFG00000030675	MODIFIER	0.421053
28_9383516_G/A	chr28	9383516	intron_variant	ENSCAFG00000030675	ENSCAFT00000048608	ENSCAFG00000030675	MODIFIER	0.684211
28_9383685_G/A	chr28	9383685	intron_variant	ENSCAFG00000030675	ENSCAFT00000048608	ENSCAFG00000030675	MODIFIER	0.368421
28_9384144_G/T	chr28	9384144	intron_variant	ENSCAFG00000030675	ENSCAFT00000048608	ENSCAFG00000030675	MODIFIER	0.684211
28_9384854_C/G	chr28	9384854	intron_variant	ENSCAFG00000030675	ENSCAFT00000048608	ENSCAFG00000030675	MODIFIER	0.684211
28_14824333_A/G	chr28	14824333	intron_variant	ENSCAFG00000010131	ENSCAFT00000016108	GBF1	MODIFIER	0.705882
28_14833043_T/C	chr28	14833043	intron_variant	ENSCAFG00000010131	ENSCAFT00000016108	GBF1	MODIFIER	0.328284
28_14844382_A/G	chr28	14844382	intron_variant	ENSCAFG00000010131	ENSCAFT00000016108	GBF1	MODIFIER	0.328284
8_4732964_T/C	chr8	4732964	intron_variant	ENSCAFG00000029607	ENSCAFT00000046731	STXBP6	MODIFIER	0.362877
8_4733976_G/A	chr8	4733976	intron_variant	ENSCAFG00000029607	ENSCAFT00000046731	STXBP6	MODIFIER	0.362877
8_4739568_C/T	chr8	4739568	intron_variant	ENSCAFG00000029607	ENSCAFT00000046731	STXBP6	MODIFIER	0.328284
8_4740143_T/C	chr8	4740143	intron_variant	ENSCAFG00000029607	ENSCAFT00000046731	STXBP6	MODIFIER	0.632183
8_4740531_T/G	chr8	4740531	intron_variant	ENSCAFG00000029607	ENSCAFT00000046731	STXBP6	MODIFIER	0.591491
8_4740818_C/T	chr8	4740818	intron_variant	ENSCAFG00000029607	ENSCAFT00000046731	STXBP6	MODIFIER	0.591491
8_4744796_G/C	chr8	4744796	intron_variant	ENSCAFG00000029607	ENSCAFT00000046731	STXBP6	MODIFIER	0.591491
8_4744884_G/C	chr8	4744884	intron_variant	ENSCAFG00000029607	ENSCAFT00000046731	STXBP6	MODIFIER	0.649381
8_4750440_T/C	chr8	4750440	intron_variant	ENSCAFG00000029607	ENSCAFT00000046731	STXBP6	MODIFIER	0.328284
8_4751287_G/A	chr8	4751287	intron_variant	ENSCAFG00000029607	ENSCAFT00000046731	STXBP6	MODIFIER	0.315789
8_4751360_C/G	chr8	4751360	intron_variant	ENSCAFG00000029607	ENSCAFT00000046731	STXBP6	MODIFIER	0.421053
8_4752894_T/C	chr8	4752894	intron_variant	ENSCAFG00000029607	ENSCAFT00000046731	STXBP6	MODIFIER	0.315789
8_4753996_C/A	chr8	4753996	intron_variant	ENSCAFG00000029607	ENSCAFT00000046731	STXBP6	MODIFIER	0.315789
8_4754583_T/C	chr8	4754583	intron_variant	ENSCAFG00000029607	ENSCAFT00000046731	STXBP6	MODIFIER	0.315789
8_4754735_A/G	chr8	4754735	intron_variant	ENSCAFG00000029607	ENSCAFT00000046731	STXBP6	MODIFIER	0.315789
8_4754736_C/A	chr8	4754736	intron_variant	ENSCAFG00000029607	ENSCAFT00000046731	STXBP6	MODIFIER	0.315789
8_13100833_T/G	chr8	13100833	downstream_gene_variant	ENSCAFG00000013187	ENSCAFT00000020941	ENSCAFG00000013187	MODIFIER	0.362877
8_13100849_C/T	chr8	13100849	downstream_gene_variant	ENSCAFG00000013187	ENSCAFT00000020941	ENSCAFG00000013187	MODIFIER	0.362877
8_13101100_A/G	chr8	13101100	downstream_gene_variant	ENSCAFG00000013187	ENSCAFT00000020941	ENSCAFG00000013187	MODIFIER	0.362877
8_13101536_G/A	chr8	13101536	downstream_gene_variant	ENSCAFG00000013187	ENSCAFT00000020941	ENSCAFG00000013187	MODIFIER	0.350393
8_16230411_A/G	chr8	16230411	intron_variant	ENSCAFG00000013753	ENSCAFT00000038993	TTC6	MODIFIER	0.473684
8_46935093_T/C	chr8	46935093	intron_variant	ENSCAFG00000016858	ENSCAFT00000026690	DNAL1	MODIFIER	0.647059
8_46938791_C/G	chr8	46938791	intron_variant	ENSCAFG00000016858	ENSCAFT00000026690	DNAL1	MODIFIER	0.537055
8_46945847_A/G	chr8	46945847	intron_variant	ENSCAFG00000016858	ENSCAFT00000026690	DNAL1	MODIFIER	0.642947
8_46946847_G/T	chr8	46946847	intron_variant	ENSCAFG00000016858	ENSCAFT00000026690	DNAL1	MODIFIER	0.642947
8_46951672_T/C	chr8	46951672	intron_variant	ENSCAFG00000016858	ENSCAFT00000026690	DNAL1	MODIFIER	0.579526
8_48662231_G/T	chr8	48662231	intron_variant	ENSCAFG00000017077	ENSCAFT00000027064	TTLL5	MODIFIER	0.423943
8_48669866_A/C	chr8	48669866	intron_variant	ENSCAFG00000017077	ENSCAFT00000027064	TTLL5	MODIFIER	0.37322
8_48673363_C/T	chr8	48673363	intron_variant	ENSCAFG00000017077	ENSCAFT00000027064	TTLL5	MODIFIER	0.350393
8_48675521_G/T	chr8	48675521	intron_variant	ENSCAFG00000017077	ENSCAFT00000027064	TTLL5	MODIFIER	0.315789
8_48677101_C/T	chr8	48677101	intron_variant	ENSCAFG00000017077	ENSCAFT00000027064	TTLL5	MODIFIER	0.315789
8_48677531_G/A	chr8	48677531	intron_variant	ENSCAFG00000017077	ENSCAFT00000027064	TTLL5	MODIFIER	0.368421
10_5620978_G/A	chr10	5620978	intron_variant	ENSCAFG00000000323	ENSCAFT00000048170	USP15	MODIFIER	0.413084
10_5666037_T/A	chr10	5666037	upstream_gene_variant	ENSCAFG00000000333	ENSCAFT00000000513	MON2	MODIFIER	0.48405
10_5844437_T/C	chr10	5844437	intron_variant	ENSCAFG00000000337	ENSCAFT00000000522	PPM1H	MODIFIER	0.675076
10_5893418_T/C	chr10	5893418	intron_variant	ENSCAFG00000000337	ENSCAFT00000000522	PPM1H	MODIFIER	0.694118
10_5893698_T/C	chr10	5893698	intron_variant	ENSCAFG00000000337	ENSCAFT00000000522	PPM1H	MODIFIER	0.322938
10_5931557_T/C	chr10	5931557	intron_variant	ENSCAFG00000000337	ENSCAFT00000000522	PPM1H	MODIFIER	0.421053
10_5958341_T/C	chr10	5958341	intron_variant	ENSCAFG00000000337	ENSCAFT00000000522	PPM1H	MODIFIER	0.32856
10_5963543_C/G	chr10	5963543	intron_variant	ENSCAFG00000000337	ENSCAFT00000000522	PPM1H	MODIFIER	0.315789
10_5972961_A/G	chr10	5972961	intron_variant	ENSCAFG00000000337	ENSCAFT00000000522	PPM1H	MODIFIER	0.376471
10_10510905_G/C	chr10	10510905	upstream_gene_variant	ENSCAFG00000028781	ENSCAFT00000043291	U6	MODIFIER	0.767802
10_10511594_C/T	chr10	10511594	upstream_gene_variant	ENSCAFG00000028781	ENSCAFT00000043291	U6	MODIFIER	0.537689
10_10512168_A/G	chr10	10512168	upstream_gene_variant	ENSCAFG00000028781	ENSCAFT00000043291	U6	MODIFIER	0.399308
10_10512605_G/A	chr10	10512605	upstream_gene_variant	ENSCAFG00000028781	ENSCAFT00000043291	U6	MODIFIER	0.328284
10_10512867_T/C	chr10	10512867	upstream_gene_variant	ENSCAFG00000028781	ENSCAFT00000043291	U6	MODIFIER	0.720248
10_10512909_G/A	chr10	10512909	upstream_gene_variant	ENSCAFG00000028781	ENSCAFT00000043291	U6	MODIFIER	0.75052
10_10516421_C/T	chr10	10516421	downstream_gene_variant	ENSCAFG00000028781	ENSCAFT00000043291	U6	MODIFIER	0.460964
10_10517094_A/G	chr10	10517094	downstream_gene_variant	ENSCAFG00000028781	ENSCAFT00000043291	U6	MODIFIER	0.34317
10_10517443_A/G	chr10	10517443	downstream_gene_variant	ENSCAFG00000028781	ENSCAFT00000043291	U6	MODIFIER	0.628137
10_10517452_C/T	chr10	10517452	downstream_gene_variant	ENSCAFG00000028781	ENSCAFT00000043291	U6	MODIFIER	0.572288
10_10517772_A/G	chr10	10517772	downstream_gene_variant	ENSCAFG00000028781	ENSCAFT00000043291	U6	MODIFIER	0.71176
10_10518394_C/T	chr10	10518394	downstream_gene_variant	ENSCAFG00000028781	ENSCAFT00000043291	U6	MODIFIER	0.350393
10_10518410_T/C	chr10	10518410	downstream_gene_variant	ENSCAFG00000028781	ENSCAFT00000043291	U6	MODIFIER	0.533834
10_10518779_C/T	chr10	10518779	downstream_gene_variant	ENSCAFG00000000412	ENSCAFT00000044658	MDM1	MODIFIER	0.609738
10_10519244_C/G	chr10	10519244	downstream_gene_variant	ENSCAFG00000000412	ENSCAFT00000044658	MDM1	MODIFIER	0.533834
10_10519362_C/T	chr10	10519362	downstream_gene_variant	ENSCAFG00000000412	ENSCAFT00000044658	MDM1	MODIFIER	0.533834
10_10519815_C/G	chr10	10519815	downstream_gene_variant	ENSCAFG00000000412	ENSCAFT00000044658	MDM1	MODIFIER	0.591491
10_10519816_C/T	chr10	10519816	downstream_gene_variant	ENSCAFG00000000412	ENSCAFT00000044658	MDM1	MODIFIER	0.533834
10_10519993_G/A	chr10	10519993	downstream_gene_variant	ENSCAFG00000000412	ENSCAFT00000044658	MDM1	MODIFIER	0.552951
10_10520336_A/G	chr10	10520336	downstream_gene_variant	ENSCAFG00000000412	ENSCAFT00000044658	MDM1	MODIFIER	0.552951
10_10520840_A/G	chr10	10520840	downstream_gene_variant	ENSCAFG00000000412	ENSCAFT00000044658	MDM1	MODIFIER	0.533834
10_10521393_G/A	chr10	10521393	downstream_gene_variant	ENSCAFG00000000412	ENSCAFT00000044658	MDM1	MODIFIER	0.552951
10_10521645_T/C	chr10	10521645	downstream_gene_variant	ENSCAFG00000000412	ENSCAFT00000044658	MDM1	MODIFIER	0.383944
10_10521798_G/A	chr10	10521798	downstream_gene_variant	ENSCAFG00000000412	ENSCAFT00000044658	MDM1	MODIFIER	0.533834
10_10522153_G/A	chr10	10522153	downstream_gene_variant	ENSCAFG00000000412	ENSCAFT00000044658	MDM1	MODIFIER	0.552951
10_10522725_T/C	chr10	10522725	3_prime_UTR_variant	ENSCAFG00000000412	ENSCAFT00000044658	MDM1	MODIFIER	0.533834
10_10522755_C/T	chr10	10522755	3_prime_UTR_variant	ENSCAFG00000000412	ENSCAFT00000044658	MDM1	MODIFIER	0.552951
10_10523156_G/A	chr10	10523156	3_prime_UTR_variant	ENSCAFG00000000412	ENSCAFT00000044658	MDM1	MODIFIER	0.572288
10_10523937_T/C	chr10	10523937	3_prime_UTR_variant	ENSCAFG00000000412	ENSCAFT00000044658	MDM1	MODIFIER	0.533834
10_10523994_T/C	chr10	10523994	3_prime_UTR_variant	ENSCAFG00000000412	ENSCAFT00000044658	MDM1	MODIFIER	0.552951
10_10525076_A/T	chr10	10525076	intron_variant	ENSCAFG00000000412	ENSCAFT00000044658	MDM1	MODIFIER	0.318885
10_10525082_C/T	chr10	10525082	intron_variant	ENSCAFG00000000412	ENSCAFT00000044658	MDM1	MODIFIER	0.533834
10_10526367_T/C	chr10	10526367	intron_variant	ENSCAFG00000000412	ENSCAFT00000044658	MDM1	MODIFIER	0.533834
10_10526558_T/C	chr10	10526558	intron_variant	ENSCAFG00000000412	ENSCAFT00000044658	MDM1	MODIFIER	0.591491
10_10526561_C/T	chr10	10526561	intron_variant	ENSCAFG00000000412	ENSCAFT00000044658	MDM1	MODIFIER	0.533834
10_10526565_C/T	chr10	10526565	intron_variant	ENSCAFG00000000412	ENSCAFT00000044658	MDM1	MODIFIER	0.318885
10_10527105_T/C	chr10	10527105	intron_variant	ENSCAFG00000000412	ENSCAFT00000044658	MDM1	MODIFIER	0.533834
10_10528270_G/C	chr10	10528270	intron_variant	ENSCAFG00000000412	ENSCAFT00000044658	MDM1	MODIFIER	0.34317
10_10529873_A/G	chr10	10529873	intron_variant	ENSCAFG00000000412	ENSCAFT00000044658	MDM1	MODIFIER	0.572288
10_10530723_A/T	chr10	10530723	intron_variant	ENSCAFG00000000412	ENSCAFT00000044658	MDM1	MODIFIER	0.318885
10_10531741_G/A	chr10	10531741	intron_variant	ENSCAFG00000000412	ENSCAFT00000044658	MDM1	MODIFIER	0.533834
10_10532581_T/G	chr10	10532581	intron_variant	ENSCAFG00000000412	ENSCAFT00000044658	MDM1	MODIFIER	0.552951
10_10534367_C/T	chr10	10534367	intron_variant	ENSCAFG00000000412	ENSCAFT00000044658	MDM1	MODIFIER	0.533834
10_10535038_A/C	chr10	10535038	intron_variant	ENSCAFG00000000412	ENSCAFT00000044658	MDM1	MODIFIER	0.533834
10_10540966_A/G	chr10	10540966	intron_variant	ENSCAFG00000000412	ENSCAFT00000044658	MDM1	MODIFIER	0.350393
10_10545870_A/T	chr10	10545870	intron_variant	ENSCAFG00000000412	ENSCAFT00000044658	MDM1	MODIFIER	0.456877
10_10545899_A/C	chr10	10545899	intron_variant	ENSCAFG00000000412	ENSCAFT00000044658	MDM1	MODIFIER	0.419445
10_10546636_G/A	chr10	10546636	intron_variant	ENSCAFG00000000412	ENSCAFT00000044658	MDM1	MODIFIER	0.383944
10_10547046_C/G	chr10	10547046	intron_variant	ENSCAFG00000000412	ENSCAFT00000044658	MDM1	MODIFIER	0.456877
10_10547202_G/A	chr10	10547202	intron_variant	ENSCAFG00000000412	ENSCAFT00000044658	MDM1	MODIFIER	0.362877
10_13071934_A/G	chr10	13071934	intron_variant	ENSCAFG00000000451	ENSCAFT00000000724	LGR5	MODIFIER	0.537055
10_13074332_T/C	chr10	13074332	intron_variant	ENSCAFG00000000451	ENSCAFT00000000724	LGR5	MODIFIER	0.315789
10_13074673_A/G	chr10	13074673	intron_variant	ENSCAFG00000000451	ENSCAFT00000000724	LGR5	MODIFIER	0.315789
10_13074682_C/T	chr10	13074682	intron_variant	ENSCAFG00000000451	ENSCAFT00000000724	LGR5	MODIFIER	0.557854
10_13074891_G/A	chr10	13074891	intron_variant	ENSCAFG00000000451	ENSCAFT00000000724	LGR5	MODIFIER	0.315789
10_13078090_T/C	chr10	13078090	intron_variant	ENSCAFG00000000451	ENSCAFT00000000724	LGR5	MODIFIER	0.421053
10_13082132_T/C	chr10	13082132	intron_variant	ENSCAFG00000000451	ENSCAFT00000000724	LGR5	MODIFIER	0.504126
10_13084920_G/A	chr10	13084920	intron_variant	ENSCAFG00000000451	ENSCAFT00000000724	LGR5	MODIFIER	0.494118
10_13086786_C/G	chr10	13086786	intron_variant	ENSCAFG00000000451	ENSCAFT00000000724	LGR5	MODIFIER	0.34317
10_13087807_T/C	chr10	13087807	intron_variant	ENSCAFG00000000451	ENSCAFT00000000724	LGR5	MODIFIER	0.34317
10_13091557_A/C	chr10	13091557	intron_variant	ENSCAFG00000000451	ENSCAFT00000000724	LGR5	MODIFIER	0.396772
10_13091737_A/G	chr10	13091737	intron_variant	ENSCAFG00000000451	ENSCAFT00000000724	LGR5	MODIFIER	0.396772
10_15763623_G/A	chr10	15763623	intron_variant	ENSCAFG00000000479	ENSCAFT00000000758	KCNC2	MODIFIER	0.383944
10_15769005_C/T	chr10	15769005	intron_variant	ENSCAFG00000000479	ENSCAFT00000000758	KCNC2	MODIFIER	0.552951
10_15770911_C/T	chr10	15770911	intron_variant	ENSCAFG00000000479	ENSCAFT00000000758	KCNC2	MODIFIER	0.450428
10_15771211_A/C	chr10	15771211	intron_variant	ENSCAFG00000000479	ENSCAFT00000000758	KCNC2	MODIFIER	0.740095
10_15771297_T/C	chr10	15771297	intron_variant	ENSCAFG00000000479	ENSCAFT00000000758	KCNC2	MODIFIER	0.740095
10_15771708_C/T	chr10	15771708	intron_variant	ENSCAFG00000000479	ENSCAFT00000000758	KCNC2	MODIFIER	0.533834
10_15772303_C/T	chr10	15772303	intron_variant	ENSCAFG00000000479	ENSCAFT00000000758	KCNC2	MODIFIER	0.609738
10_15772472_C/T	chr10	15772472	intron_variant	ENSCAFG00000000479	ENSCAFT00000000758	KCNC2	MODIFIER	0.552951
10_15773464_A/T	chr10	15773464	intron_variant	ENSCAFG00000000479	ENSCAFT00000000758	KCNC2	MODIFIER	0.735367
10_15773914_G/A	chr10	15773914	intron_variant	ENSCAFG00000000479	ENSCAFT00000000758	KCNC2	MODIFIER	0.496356
10_15773940_A/C	chr10	15773940	intron_variant	ENSCAFG00000000479	ENSCAFT00000000758	KCNC2	MODIFIER	0.552951
10_15774882_C/A	chr10	15774882	intron_variant	ENSCAFG00000000479	ENSCAFT00000000758	KCNC2	MODIFIER	0.315789
10_15776362_A/G	chr10	15776362	intron_variant	ENSCAFG00000000479	ENSCAFT00000000758	KCNC2	MODIFIER	0.723749
10_15783561_A/G	chr10	15783561	intron_variant	ENSCAFG00000000479	ENSCAFT00000000758	KCNC2	MODIFIER	0.765707
10_15974261_T/C	chr10	15974261	downstream_gene_variant	ENSCAFG00000000528	ENSCAFT00000000822	ENSCAFG00000000528	MODIFIER	0.315789
10_15980404_G/A	chr10	15980404	intron_variant	ENSCAFG00000000528	ENSCAFT00000000822	ENSCAFG00000000528	MODIFIER	0.725746
10_15982918_C/T	chr10	15982918	intron_variant	ENSCAFG00000000528	ENSCAFT00000000822	ENSCAFG00000000528	MODIFIER	0.368421
10_15984216_C/T	chr10	15984216	intron_variant	ENSCAFG00000000528	ENSCAFT00000000822	ENSCAFG00000000528	MODIFIER	0.368421
10_15987509_A/G	chr10	15987509	intron_variant	ENSCAFG00000000528	ENSCAFT00000000822	ENSCAFG00000000528	MODIFIER	0.368421
10_15988576_C/T	chr10	15988576	intron_variant	ENSCAFG00000000528	ENSCAFT00000000822	ENSCAFG00000000528	MODIFIER	0.368421
10_15995563_G/A	chr10	15995563	upstream_gene_variant	ENSCAFG00000000528	ENSCAFT00000000822	ENSCAFG00000000528	MODIFIER	0.318885
10_15995586_A/G	chr10	15995586	upstream_gene_variant	ENSCAFG00000000528	ENSCAFT00000000822	ENSCAFG00000000528	MODIFIER	0.341418
10_16033220_T/A	chr10	16033220	downstream_gene_variant	ENSCAFG00000031600	ENSCAFT00000000834	ENSCAFG00000031600	MODIFIER	0.705164
10_16033689_T/C	chr10	16033689	downstream_gene_variant	ENSCAFG00000031600	ENSCAFT00000000834	ENSCAFG00000031600	MODIFIER	0.615089
10_16035502_C/T	chr10	16035502	downstream_gene_variant	ENSCAFG00000031600	ENSCAFT00000000834	ENSCAFG00000031600	MODIFIER	0.368421
10_19440768_G/A	chr10	19440768	intron_variant	ENSCAFG00000000745	ENSCAFT00000001151	TBC1D22A	MODIFIER	0.405558
10_19442335_A/G	chr10	19442335	intron_variant	ENSCAFG00000000745	ENSCAFT00000001151	TBC1D22A	MODIFIER	0.383944
10_19445161_A/T	chr10	19445161	intron_variant	ENSCAFG00000000745	ENSCAFT00000001151	TBC1D22A	MODIFIER	0.383944
10_19450657_T/C	chr10	19450657	intron_variant	ENSCAFG00000000745	ENSCAFT00000001151	TBC1D22A	MODIFIER	0.690117
10_19458863_G/A	chr10	19458863	intron_variant	ENSCAFG00000000745	ENSCAFT00000001151	TBC1D22A	MODIFIER	0.496356
10_19473984_A/G	chr10	19473984	intron_variant	ENSCAFG00000000745	ENSCAFT00000001151	TBC1D22A	MODIFIER	0.705164
10_19506702_G/T	chr10	19506702	intron_variant	ENSCAFG00000000745	ENSCAFT00000001151	TBC1D22A	MODIFIER	0.34317
10_19519921_G/A	chr10	19519921	intron_variant	ENSCAFG00000000745	ENSCAFT00000001151	TBC1D22A	MODIFIER	0.396772
10_19519954_A/G	chr10	19519954	intron_variant	ENSCAFG00000000745	ENSCAFT00000001151	TBC1D22A	MODIFIER	0.396772
10_19520263_T/C	chr10	19520263	intron_variant	ENSCAFG00000000745	ENSCAFT00000001151	TBC1D22A	MODIFIER	0.396772
10_19520665_T/C	chr10	19520665	intron_variant	ENSCAFG00000000745	ENSCAFT00000001151	TBC1D22A	MODIFIER	0.421053
10_19522597_C/T	chr10	19522597	intron_variant	ENSCAFG00000000745	ENSCAFT00000001151	TBC1D22A	MODIFIER	0.322385
10_22223248_G/C	chr10	22223248	intron_variant	ENSCAFG00000000907	ENSCAFT00000001404	SCUBE1	MODIFIER	0.315789
10_46392870_G/T	chr10	46392870	intron_variant	ENSCAFG00000002527	ENSCAFT00000003990	LRPPRC	MODIFIER	0.376471
10_46869096_A/C	chr10	46869096	intron_variant	ENSCAFG00000002546	ENSCAFT00000004013	CAMKMT	MODIFIER	0.315789
10_46869463_G/A	chr10	46869463	intron_variant	ENSCAFG00000002546	ENSCAFT00000004013	CAMKMT	MODIFIER	0.315789
10_46873929_G/A	chr10	46873929	intron_variant	ENSCAFG00000002546	ENSCAFT00000004013	CAMKMT	MODIFIER	0.315789
10_46876545_T/C	chr10	46876545	intron_variant	ENSCAFG00000002546	ENSCAFT00000004013	CAMKMT	MODIFIER	0.315789
10_46879078_C/T	chr10	46879078	intron_variant	ENSCAFG00000002546	ENSCAFT00000004013	CAMKMT	MODIFIER	0.315789
10_55631271_T/C	chr10	55631271	intron_variant	ENSCAFG00000002762	ENSCAFT00000004419	EML6	MODIFIER	0.74032
10_55635288_C/T	chr10	55635288	intron_variant	ENSCAFG00000002762	ENSCAFT00000004419	EML6	MODIFIER	0.460964
10_55636035_A/G	chr10	55636035	intron_variant	ENSCAFG00000002762	ENSCAFT00000004419	EML6	MODIFIER	0.460964
10_55636829_G/T	chr10	55636829	intron_variant	ENSCAFG00000002762	ENSCAFT00000004419	EML6	MODIFIER	0.496356
10_55636932_T/C	chr10	55636932	intron_variant	ENSCAFG00000002762	ENSCAFT00000004419	EML6	MODIFIER	0.780926
10_55637092_T/C	chr10	55637092	intron_variant	ENSCAFG00000002762	ENSCAFT00000004419	EML6	MODIFIER	0.740095
10_55640006_C/G	chr10	55640006	intron_variant	ENSCAFG00000002762	ENSCAFT00000004419	EML6	MODIFIER	0.537055
10_55640049_G/T	chr10	55640049	intron_variant	ENSCAFG00000002762	ENSCAFT00000004419	EML6	MODIFIER	0.537055
10_55641095_A/G	chr10	55641095	intron_variant	ENSCAFG00000002762	ENSCAFT00000004419	EML6	MODIFIER	0.537055
10_55641255_G/A	chr10	55641255	intron_variant	ENSCAFG00000002762	ENSCAFT00000004419	EML6	MODIFIER	0.591841
10_55641279_T/C	chr10	55641279	intron_variant	ENSCAFG00000002762	ENSCAFT00000004419	EML6	MODIFIER	0.811456
10_55642067_C/T	chr10	55642067	intron_variant	ENSCAFG00000002762	ENSCAFT00000004419	EML6	MODIFIER	0.318885
10_55642610_C/T	chr10	55642610	intron_variant	ENSCAFG00000002762	ENSCAFT00000004419	EML6	MODIFIER	0.37322
10_55643071_C/G	chr10	55643071	intron_variant	ENSCAFG00000002762	ENSCAFT00000004419	EML6	MODIFIER	0.318885
10_55643077_C/T	chr10	55643077	intron_variant	ENSCAFG00000002762	ENSCAFT00000004419	EML6	MODIFIER	0.318885
10_55643182_T/A	chr10	55643182	intron_variant	ENSCAFG00000002762	ENSCAFT00000004419	EML6	MODIFIER	0.37322
10_55643195_C/T	chr10	55643195	intron_variant	ENSCAFG00000002762	ENSCAFT00000004419	EML6	MODIFIER	0.42772
10_55643493_C/T	chr10	55643493	intron_variant	ENSCAFG00000002762	ENSCAFT00000004419	EML6	MODIFIER	0.42772
10_55643798_C/T	chr10	55643798	intron_variant	ENSCAFG00000002762	ENSCAFT00000004419	EML6	MODIFIER	0.37322
10_55644299_G/A	chr10	55644299	intron_variant	ENSCAFG00000002762	ENSCAFT00000004419	EML6	MODIFIER	0.37322
10_55644779_A/C	chr10	55644779	intron_variant	ENSCAFG00000002762	ENSCAFT00000004419	EML6	MODIFIER	0.37322
10_55645067_A/G	chr10	55645067	intron_variant	ENSCAFG00000002762	ENSCAFT00000004419	EML6	MODIFIER	0.37322
10_55645280_T/C	chr10	55645280	intron_variant	ENSCAFG00000002762	ENSCAFT00000004419	EML6	MODIFIER	0.34317
10_55645766_T/C	chr10	55645766	intron_variant	ENSCAFG00000002762	ENSCAFT00000004419	EML6	MODIFIER	0.37322
10_55646168_A/G	chr10	55646168	intron_variant	ENSCAFG00000002762	ENSCAFT00000004419	EML6	MODIFIER	0.37322
10_55647126_G/A	chr10	55647126	intron_variant	ENSCAFG00000002762	ENSCAFT00000004419	EML6	MODIFIER	0.720248
10_55657566_A/G	chr10	55657566	intron_variant	ENSCAFG00000002762	ENSCAFT00000004419	EML6	MODIFIER	0.322385
10_55658513_G/T	chr10	55658513	intron_variant	ENSCAFG00000002762	ENSCAFT00000004419	EML6	MODIFIER	0.342357
10_55659476_A/T	chr10	55659476	intron_variant	ENSCAFG00000002762	ENSCAFT00000004419	EML6	MODIFIER	0.342357
10_55659575_C/T	chr10	55659575	intron_variant	ENSCAFG00000002762	ENSCAFT00000004419	EML6	MODIFIER	0.342357
10_55660510_A/C	chr10	55660510	intron_variant	ENSCAFG00000002762	ENSCAFT00000004419	EML6	MODIFIER	0.318885
10_55663587_G/A	chr10	55663587	intron_variant	ENSCAFG00000002762	ENSCAFT00000004419	EML6	MODIFIER	0.318885
2_4144595_C/A	chr2	4144595	intron_variant	ENSCAFG00000003851	ENSCAFT00000006197	CCDC7	MODIFIER	0.444963
2_35060171_G/C	chr2	35060171	intron_variant	ENSCAFG00000005723	ENSCAFT00000009231	PSD2	MODIFIER	0.396772
2_35060189_T/G	chr2	35060189	intron_variant	ENSCAFG00000005723	ENSCAFT00000009231	PSD2	MODIFIER	0.504126
2_35061570_G/T	chr2	35061570	intron_variant	ENSCAFG00000005723	ENSCAFT00000009231	PSD2	MODIFIER	0.504126
2_35061696_C/T	chr2	35061696	intron_variant	ENSCAFG00000005723	ENSCAFT00000009231	PSD2	MODIFIER	0.34317
2_35061995_C/T	chr2	35061995	intron_variant	ENSCAFG00000005723	ENSCAFT00000009231	PSD2	MODIFIER	0.34317
2_35062039_T/C	chr2	35062039	intron_variant	ENSCAFG00000005723	ENSCAFT00000009231	PSD2	MODIFIER	0.518126
2_35068676_T/A	chr2	35068676	intron_variant	ENSCAFG00000005723	ENSCAFT00000009231	PSD2	MODIFIER	0.34317
2_35068723_G/A	chr2	35068723	intron_variant	ENSCAFG00000005723	ENSCAFT00000009231	PSD2	MODIFIER	0.34317
2_35068882_C/A	chr2	35068882	intron_variant	ENSCAFG00000005723	ENSCAFT00000009231	PSD2	MODIFIER	0.490878
2_35069103_T/C	chr2	35069103	intron_variant	ENSCAFG00000005723	ENSCAFT00000009231	PSD2	MODIFIER	0.34317
2_35070814_G/A	chr2	35070814	intron_variant	ENSCAFG00000005723	ENSCAFT00000009231	PSD2	MODIFIER	0.34317
2_35073394_G/A	chr2	35073394	intron_variant	ENSCAFG00000005723	ENSCAFT00000009231	PSD2	MODIFIER	0.368421
2_35075705_C/T	chr2	35075705	intron_variant	ENSCAFG00000005723	ENSCAFT00000009231	PSD2	MODIFIER	0.368421
2_35075830_G/A	chr2	35075830	intron_variant	ENSCAFG00000005723	ENSCAFT00000009231	PSD2	MODIFIER	0.34317
2_35076174_C/A	chr2	35076174	intron_variant	ENSCAFG00000005723	ENSCAFT00000009231	PSD2	MODIFIER	0.34317
2_35081383_G/A	chr2	35081383	downstream_gene_variant	ENSCAFG00000005731	ENSCAFT00000009237	NRG2	MODIFIER	0.683841
2_36456113_G/A	chr2	36456113	intron_variant	ENSCAFG00000006086	ENSCAFT00000009870	PCDHGC5	MODIFIER	0.541937
2_36467179_T/C	chr2	36467179	intron_variant	ENSCAFG00000006086	ENSCAFT00000009881	PCDHGC5	MODIFIER	0.376471
2_43109832_T/C	chr2	43109832	downstream_gene_variant	ENSCAFG00000006875	ENSCAFT00000011062	DDX4	MODIFIER	0.514939
2_47710552_A/G	chr2	47710552	downstream_gene_variant	ENSCAFG00000007166	ENSCAFT00000011477	SMIM15	MODIFIER	0.315789
2_47711742_G/A	chr2	47711742	downstream_gene_variant	ENSCAFG00000007166	ENSCAFT00000011477	SMIM15	MODIFIER	0.400015
2_47712677_G/A	chr2	47712677	downstream_gene_variant	ENSCAFG00000007166	ENSCAFT00000011477	SMIM15	MODIFIER	0.363721
2_47716616_T/G	chr2	47716616	upstream_gene_variant	ENSCAFG00000007166	ENSCAFT00000011477	SMIM15	MODIFIER	0.315789
2_74952349_C/A	chr2	74952349	intron_variant	ENSCAFG00000012914	ENSCAFT00000020505	CLIC4	MODIFIER	0.572288
2_84830279_A/G	chr2	84830279	intron_variant	ENSCAFG00000016648	ENSCAFT00000026412	MTOR	MODIFIER	0.526316
2_84841945_A/G	chr2	84841945	intron_variant	ENSCAFG00000016648	ENSCAFT00000026412	MTOR	MODIFIER	0.767802
2_84849395_G/A	chr2	84849395	intron_variant	ENSCAFG00000016648	ENSCAFT00000026412	MTOR	MODIFIER	0.368421
2_84852299_G/A	chr2	84852299	intron_variant	ENSCAFG00000016648	ENSCAFT00000026412	MTOR	MODIFIER	0.396772
2_84853723_C/T	chr2	84853723	intron_variant	ENSCAFG00000016648	ENSCAFT00000026412	MTOR	MODIFIER	0.572288
2_84853918_T/C	chr2	84853918	intron_variant	ENSCAFG00000016648	ENSCAFT00000026412	MTOR	MODIFIER	0.591491
2_84854684_C/T	chr2	84854684	intron_variant	ENSCAFG00000016648	ENSCAFT00000026412	MTOR	MODIFIER	0.514939
2_84855113_A/G	chr2	84855113	intron_variant	ENSCAFG00000016648	ENSCAFT00000026412	MTOR	MODIFIER	0.34317
2_84862619_A/G	chr2	84862619	intron_variant	ENSCAFG00000016648	ENSCAFT00000026412	MTOR	MODIFIER	0.362877
2_84862901_C/A	chr2	84862901	intron_variant	ENSCAFG00000016648	ENSCAFT00000026412	MTOR	MODIFIER	0.37322
2_84864979_C/T	chr2	84864979	intron_variant	ENSCAFG00000016648	ENSCAFT00000026412	MTOR	MODIFIER	0.342357
2_84867295_G/C	chr2	84867295	intron_variant	ENSCAFG00000016648	ENSCAFT00000026412	MTOR	MODIFIER	0.315789
2_84869630_G/A	chr2	84869630	intron_variant	ENSCAFG00000016648	ENSCAFT00000026412	MTOR	MODIFIER	0.315789
2_84869671_G/A	chr2	84869671	intron_variant	ENSCAFG00000016648	ENSCAFT00000026412	MTOR	MODIFIER	0.450428
2_84870865_T/C	chr2	84870865	synonymous_variant	ENSCAFG00000016648	ENSCAFT00000026412	MTOR	LOW	0.870588
2_84872481_G/A	chr2	84872481	intron_variant	ENSCAFG00000016648	ENSCAFT00000026412	MTOR	MODIFIER	0.383944
2_84872875_G/A	chr2	84872875	downstream_gene_variant	ENSCAFG00000016691	ENSCAFT00000026431	ANGPTL7	MODIFIER	0.537055
2_84873634_A/G	chr2	84873634	downstream_gene_variant	ENSCAFG00000016691	ENSCAFT00000026431	ANGPTL7	MODIFIER	0.482341
2_84874022_T/C	chr2	84874022	downstream_gene_variant	ENSCAFG00000016691	ENSCAFT00000026431	ANGPTL7	MODIFIER	0.869632
2_84874509_C/T	chr2	84874509	downstream_gene_variant	ENSCAFG00000016691	ENSCAFT00000026431	ANGPTL7	MODIFIER	0.496271
2_84875161_C/T	chr2	84875161	downstream_gene_variant	ENSCAFG00000016691	ENSCAFT00000026431	ANGPTL7	MODIFIER	0.368421
2_84875452_A/C	chr2	84875452	downstream_gene_variant	ENSCAFG00000016691	ENSCAFT00000026431	ANGPTL7	MODIFIER	0.315789
2_84876700_T/C	chr2	84876700	downstream_gene_variant	ENSCAFG00000016691	ENSCAFT00000026431	ANGPTL7	MODIFIER	0.917647
2_84884453_A/C	chr2	84884453	upstream_gene_variant	ENSCAFG00000016691	ENSCAFT00000026431	ANGPTL7	MODIFIER	0.362877
2_84886139_A/G	chr2	84886139	upstream_gene_variant	ENSCAFG00000016691	ENSCAFT00000026431	ANGPTL7	MODIFIER	0.882353
2_84890165_G/A	chr2	84890165	intron_variant	ENSCAFG00000016648	ENSCAFT00000026412	MTOR	MODIFIER	0.552951
2_84892300_A/G	chr2	84892300	intron_variant	ENSCAFG00000016648	ENSCAFT00000026412	MTOR	MODIFIER	0.405558
33_22669727_A/G	chr33	22669727	intron_variant	ENSCAFG00000010879	ENSCAFT00000017284	IGSF11	MODIFIER	0.609738
33_22669802_A/C	chr33	22669802	intron_variant	ENSCAFG00000010879	ENSCAFT00000017284	IGSF11	MODIFIER	0.533834
33_22671283_G/A	chr33	22671283	intron_variant	ENSCAFG00000010879	ENSCAFT00000017284	IGSF11	MODIFIER	0.628137
33_22672947_C/A	chr33	22672947	intron_variant	ENSCAFG00000010879	ENSCAFT00000017284	IGSF11	MODIFIER	0.646684
33_22673115_G/A	chr33	22673115	intron_variant	ENSCAFG00000010879	ENSCAFT00000017284	IGSF11	MODIFIER	0.628137
33_22673463_T/A	chr33	22673463	intron_variant	ENSCAFG00000010879	ENSCAFT00000017284	IGSF11	MODIFIER	0.628137
33_22674354_T/C	chr33	22674354	intron_variant	ENSCAFG00000010879	ENSCAFT00000017284	IGSF11	MODIFIER	0.533834
33_22674474_G/A	chr33	22674474	intron_variant	ENSCAFG00000010879	ENSCAFT00000017284	IGSF11	MODIFIER	0.516554
33_22674788_A/G	chr33	22674788	intron_variant	ENSCAFG00000010879	ENSCAFT00000017284	IGSF11	MODIFIER	0.514939
33_22676393_G/A	chr33	22676393	intron_variant	ENSCAFG00000010879	ENSCAFT00000017284	IGSF11	MODIFIER	0.591491
33_22677035_C/G	chr33	22677035	intron_variant	ENSCAFG00000010879	ENSCAFT00000017284	IGSF11	MODIFIER	0.75052
33_22677333_A/G	chr33	22677333	intron_variant	ENSCAFG00000010879	ENSCAFT00000017284	IGSF11	MODIFIER	0.720248
33_22677948_A/G	chr33	22677948	intron_variant	ENSCAFG00000010879	ENSCAFT00000017284	IGSF11	MODIFIER	0.632183
33_22678716_G/C	chr33	22678716	intron_variant	ENSCAFG00000010879	ENSCAFT00000017284	IGSF11	MODIFIER	0.780926
33_22679628_A/C	chr33	22679628	intron_variant	ENSCAFG00000010879	ENSCAFT00000017284	IGSF11	MODIFIER	0.882582
33_22681134_G/T	chr33	22681134	intron_variant	ENSCAFG00000010879	ENSCAFT00000017284	IGSF11	MODIFIER	0.847059
30_14580421_A/G	chr30	14580421	intron_variant	ENSCAFG00000014277	ENSCAFT00000022692	DUT	MODIFIER	0.725746
30_14580844_C/T	chr30	14580844	intron_variant	ENSCAFG00000014277	ENSCAFT00000022692	DUT	MODIFIER	0.315789
30_14581303_A/G	chr30	14581303	intron_variant	ENSCAFG00000014277	ENSCAFT00000022692	DUT	MODIFIER	0.632183
30_14582510_A/G	chr30	14582510	intron_variant	ENSCAFG00000014277	ENSCAFT00000022692	DUT	MODIFIER	0.421053
30_14586163_A/G	chr30	14586163	downstream_gene_variant	ENSCAFG00000014277	ENSCAFT00000022692	DUT	MODIFIER	0.632183
30_14589387_G/A	chr30	14589387	downstream_gene_variant	ENSCAFG00000014277	ENSCAFT00000022692	DUT	MODIFIER	0.628137
30_14639519_C/G	chr30	14639519	3_prime_UTR_variant	ENSCAFG00000014548	ENSCAFT00000023394	FBN1	MODIFIER	0.470588
30_39391735_A/T	chr30	39391735	intron_variant	ENSCAFG00000018100	ENSCAFT00000028796	SCAPER	MODIFIER	0.532759
30_39400063_A/G	chr30	39400063	intron_variant	ENSCAFG00000018100	ENSCAFT00000028796	SCAPER	MODIFIER	0.598101
30_39408579_A/G	chr30	39408579	intron_variant	ENSCAFG00000018100	ENSCAFT00000028796	SCAPER	MODIFIER	0.655997
30_39413903_C/G	chr30	39413903	intron_variant	ENSCAFG00000018100	ENSCAFT00000028796	SCAPER	MODIFIER	0.655997
32_24451490_T/C	chr32	24451490	intron_variant	ENSCAFG00000010836	ENSCAFT00000017249	CENPE	MODIFIER	0.421053
32_24456013_T/C	chr32	24456013	intron_variant	ENSCAFG00000010836	ENSCAFT00000017249	CENPE	MODIFIER	0.421053
32_24456215_A/G	chr32	24456215	intron_variant	ENSCAFG00000010836	ENSCAFT00000017249	CENPE	MODIFIER	0.315789
32_24458427_C/A	chr32	24458427	intron_variant	ENSCAFG00000010836	ENSCAFT00000017249	CENPE	MODIFIER	0.315789
32_24459122_T/C	chr32	24459122	intron_variant	ENSCAFG00000010836	ENSCAFT00000017249	CENPE	MODIFIER	0.413084
32_24460024_G/A	chr32	24460024	intron_variant	ENSCAFG00000010836	ENSCAFT00000017249	CENPE	MODIFIER	0.315789
32_24461223_G/C	chr32	24461223	intron_variant	ENSCAFG00000010836	ENSCAFT00000017249	CENPE	MODIFIER	0.315789
32_24462207_T/A	chr32	24462207	intron_variant	ENSCAFG00000010836	ENSCAFT00000017249	CENPE	MODIFIER	0.421053
32_24464205_T/C	chr32	24464205	intron_variant	ENSCAFG00000010836	ENSCAFT00000017249	CENPE	MODIFIER	0.421053
32_24465572_A/G	chr32	24465572	intron_variant	ENSCAFG00000010836	ENSCAFT00000017249	CENPE	MODIFIER	0.473684
32_24467078_T/C	chr32	24467078	intron_variant	ENSCAFG00000010836	ENSCAFT00000017249	CENPE	MODIFIER	0.42714
32_24468058_A/G	chr32	24468058	intron_variant	ENSCAFG00000010836	ENSCAFT00000017249	CENPE	MODIFIER	0.421053
32_24472401_C/T	chr32	24472401	intron_variant	ENSCAFG00000010836	ENSCAFT00000017249	CENPE	MODIFIER	0.421053
32_24472658_G/A	chr32	24472658	intron_variant	ENSCAFG00000010836	ENSCAFT00000017249	CENPE	MODIFIER	0.421053
32_24472999_G/A	chr32	24472999	intron_variant	ENSCAFG00000010836	ENSCAFT00000017249	CENPE	MODIFIER	0.317647
32_24473081_G/A	chr32	24473081	intron_variant	ENSCAFG00000010836	ENSCAFT00000017249	CENPE	MODIFIER	0.315789
32_24473256_C/A	chr32	24473256	intron_variant	ENSCAFG00000010836	ENSCAFT00000017249	CENPE	MODIFIER	0.421053
32_24473258_T/A	chr32	24473258	intron_variant	ENSCAFG00000010836	ENSCAFT00000017249	CENPE	MODIFIER	0.421053
32_24473299_G/C	chr32	24473299	intron_variant	ENSCAFG00000010836	ENSCAFT00000017249	CENPE	MODIFIER	0.317647
32_24476154_C/T	chr32	24476154	intron_variant	ENSCAFG00000010836	ENSCAFT00000017249	CENPE	MODIFIER	0.315789
32_24476370_G/T	chr32	24476370	intron_variant	ENSCAFG00000010836	ENSCAFT00000017249	CENPE	MODIFIER	0.421053
32_24477024_A/C	chr32	24477024	intron_variant	ENSCAFG00000010836	ENSCAFT00000017249	CENPE	MODIFIER	0.526316
32_24480090_G/T	chr32	24480090	intron_variant	ENSCAFG00000010836	ENSCAFT00000017249	CENPE	MODIFIER	0.421053
32_24480391_G/A	chr32	24480391	synonymous_variant	ENSCAFG00000010836	ENSCAFT00000017249	CENPE	LOW	0.421053
32_24482009_A/T	chr32	24482009	intron_variant	ENSCAFG00000010836	ENSCAFT00000017249	CENPE	MODIFIER	0.421053
32_24482678_C/T	chr32	24482678	missense_variant	ENSCAFG00000010836	ENSCAFT00000017249	CENPE	MODERATE	0.315789
32_24483249_T/C	chr32	24483249	intron_variant	ENSCAFG00000010836	ENSCAFT00000017249	CENPE	MODIFIER	0.421053
32_24483278_T/C	chr32	24483278	intron_variant	ENSCAFG00000010836	ENSCAFT00000017249	CENPE	MODIFIER	0.421053
32_24483390_T/C	chr32	24483390	intron_variant	ENSCAFG00000010836	ENSCAFT00000017249	CENPE	MODIFIER	0.315789
32_24488782_C/T	chr32	24488782	intron_variant	ENSCAFG00000010836	ENSCAFT00000017249	CENPE	MODIFIER	0.421053
32_24489550_T/A	chr32	24489550	intron_variant	ENSCAFG00000010836	ENSCAFT00000017249	CENPE	MODIFIER	0.315789
32_24491474_T/C	chr32	24491474	intron_variant	ENSCAFG00000010836	ENSCAFT00000017249	CENPE	MODIFIER	0.315789
32_24491479_A/G	chr32	24491479	intron_variant	ENSCAFG00000010836	ENSCAFT00000017249	CENPE	MODIFIER	0.315789
32_24495752_T/G	chr32	24495752	intron_variant	ENSCAFG00000010836	ENSCAFT00000017249	CENPE	MODIFIER	0.421053
32_24495945_C/A	chr32	24495945	intron_variant	ENSCAFG00000010836	ENSCAFT00000017249	CENPE	MODIFIER	0.315789
32_24496557_T/C	chr32	24496557	intron_variant	ENSCAFG00000010836	ENSCAFT00000017249	CENPE	MODIFIER	0.315789
32_24499295_G/A	chr32	24499295	intron_variant	ENSCAFG00000010836	ENSCAFT00000017249	CENPE	MODIFIER	0.315789
32_24499735_G/A	chr32	24499735	intron_variant	ENSCAFG00000010836	ENSCAFT00000017249	CENPE	MODIFIER	0.421053
32_24500545_G/T	chr32	24500545	intron_variant	ENSCAFG00000010836	ENSCAFT00000017249	CENPE	MODIFIER	0.311892
32_24500549_G/A	chr32	24500549	intron_variant	ENSCAFG00000010836	ENSCAFT00000017249	CENPE	MODIFIER	0.315789
32_24500996_A/G	chr32	24500996	intron_variant	ENSCAFG00000010836	ENSCAFT00000017249	CENPE	MODIFIER	0.314046
32_24501017_G/A	chr32	24501017	intron_variant	ENSCAFG00000010836	ENSCAFT00000017249	CENPE	MODIFIER	0.315789
32_24503775_A/C	chr32	24503775	intron_variant	ENSCAFG00000010836	ENSCAFT00000017249	CENPE	MODIFIER	0.315789
32_24504408_G/A	chr32	24504408	intron_variant	ENSCAFG00000010836	ENSCAFT00000017249	CENPE	MODIFIER	0.315789
15_4949299_G/A	chr15	4949299	intron_variant	ENSCAFG00000003255	ENSCAFT00000005223	MANEAL	MODIFIER	0.658978
15_4965579_T/C	chr15	4965579	intron_variant	ENSCAFG00000003255	ENSCAFT00000005223	MANEAL	MODIFIER	0.368421
15_5470114_C/T	chr15	5470114	intron_variant	ENSCAFG00000003333	ENSCAFT00000048003	GRIK3	MODIFIER	0.526316
15_5470481_C/A	chr15	5470481	intron_variant	ENSCAFG00000003333	ENSCAFT00000048003	GRIK3	MODIFIER	0.795916
15_5470950_C/T	chr15	5470950	intron_variant	ENSCAFG00000003333	ENSCAFT00000048003	GRIK3	MODIFIER	0.526316
15_5471057_T/C	chr15	5471057	intron_variant	ENSCAFG00000003333	ENSCAFT00000048003	GRIK3	MODIFIER	0.631579
15_5472443_C/A	chr15	5472443	intron_variant	ENSCAFG00000003333	ENSCAFT00000048003	GRIK3	MODIFIER	0.473684
15_5472531_C/T	chr15	5472531	intron_variant	ENSCAFG00000003333	ENSCAFT00000048003	GRIK3	MODIFIER	0.578947
15_5473094_A/G	chr15	5473094	intron_variant	ENSCAFG00000003333	ENSCAFT00000048003	GRIK3	MODIFIER	0.735367
15_5473646_A/G	chr15	5473646	intron_variant	ENSCAFG00000003333	ENSCAFT00000048003	GRIK3	MODIFIER	0.631579
15_5473750_A/G	chr15	5473750	intron_variant	ENSCAFG00000003333	ENSCAFT00000048003	GRIK3	MODIFIER	0.765707
15_5491614_T/C	chr15	5491614	intron_variant	ENSCAFG00000003333	ENSCAFT00000048003	GRIK3	MODIFIER	1
15_5492669_C/T	chr15	5492669	intron_variant	ENSCAFG00000003333	ENSCAFT00000048003	GRIK3	MODIFIER	0.396772
15_5492716_T/G	chr15	5492716	intron_variant	ENSCAFG00000003333	ENSCAFT00000048003	GRIK3	MODIFIER	0.835294
15_5493284_C/T	chr15	5493284	intron_variant	ENSCAFG00000003333	ENSCAFT00000048003	GRIK3	MODIFIER	0.421053
15_5493320_C/T	chr15	5493320	intron_variant	ENSCAFG00000003333	ENSCAFT00000048003	GRIK3	MODIFIER	0.421053
15_5493338_A/G	chr15	5493338	intron_variant	ENSCAFG00000003333	ENSCAFT00000048003	GRIK3	MODIFIER	0.842105
15_5495303_T/A	chr15	5495303	intron_variant	ENSCAFG00000003333	ENSCAFT00000048003	GRIK3	MODIFIER	0.421053
15_5495753_A/G	chr15	5495753	intron_variant	ENSCAFG00000003333	ENSCAFT00000048003	GRIK3	MODIFIER	0.368421
15_5498051_T/C	chr15	5498051	intron_variant	ENSCAFG00000003333	ENSCAFT00000048003	GRIK3	MODIFIER	0.421053
15_5498056_G/A	chr15	5498056	intron_variant	ENSCAFG00000003333	ENSCAFT00000048003	GRIK3	MODIFIER	0.421053
15_5500276_C/T	chr15	5500276	intron_variant	ENSCAFG00000003333	ENSCAFT00000048003	GRIK3	MODIFIER	0.631579
15_5500615_A/G	chr15	5500615	intron_variant	ENSCAFG00000003333	ENSCAFT00000048003	GRIK3	MODIFIER	0.631579
15_35083816_C/G	chr15	35083816	intron_variant	ENSCAFG00000006273	ENSCAFT00000046550	FGD6	MODIFIER	0.362877
15_35086254_T/A	chr15	35086254	intron_variant	ENSCAFG00000006273	ENSCAFT00000046550	FGD6	MODIFIER	0.552951
15_35086745_C/T	chr15	35086745	intron_variant	ENSCAFG00000006273	ENSCAFT00000046550	FGD6	MODIFIER	0.514939
15_35087386_T/C	chr15	35087386	intron_variant	ENSCAFG00000006273	ENSCAFT00000046550	FGD6	MODIFIER	0.342357
15_35087518_C/T	chr15	35087518	intron_variant	ENSCAFG00000006273	ENSCAFT00000046550	FGD6	MODIFIER	0.514939
15_35089177_G/A	chr15	35089177	intron_variant	ENSCAFG00000006273	ENSCAFT00000046550	FGD6	MODIFIER	0.533834
15_35089761_G/T	chr15	35089761	intron_variant	ENSCAFG00000006273	ENSCAFT00000046550	FGD6	MODIFIER	0.552951
15_35090519_A/T	chr15	35090519	intron_variant	ENSCAFG00000006273	ENSCAFT00000046550	FGD6	MODIFIER	0.514939
15_35090908_C/A	chr15	35090908	intron_variant	ENSCAFG00000006273	ENSCAFT00000046550	FGD6	MODIFIER	0.552951
15_35093196_G/C	chr15	35093196	intron_variant	ENSCAFG00000006273	ENSCAFT00000046550	FGD6	MODIFIER	0.496271
15_35094150_A/G	chr15	35094150	intron_variant	ENSCAFG00000006273	ENSCAFT00000046550	FGD6	MODIFIER	0.514939
15_35095623_G/C	chr15	35095623	intron_variant	ENSCAFG00000006273	ENSCAFT00000046550	FGD6	MODIFIER	0.328284
15_35095729_G/A	chr15	35095729	intron_variant	ENSCAFG00000006273	ENSCAFT00000046550	FGD6	MODIFIER	0.456877
15_35095741_A/G	chr15	35095741	intron_variant	ENSCAFG00000006273	ENSCAFT00000046550	FGD6	MODIFIER	0.514939
15_35096653_T/C	chr15	35096653	intron_variant	ENSCAFG00000006273	ENSCAFT00000046550	FGD6	MODIFIER	0.450428
15_35099672_A/G	chr15	35099672	intron_variant	ENSCAFG00000006273	ENSCAFT00000046550	FGD6	MODIFIER	0.34317
15_35101492_T/C	chr15	35101492	intron_variant	ENSCAFG00000006273	ENSCAFT00000046550	FGD6	MODIFIER	0.34317
15_35102887_T/C	chr15	35102887	intron_variant	ENSCAFG00000006273	ENSCAFT00000046550	FGD6	MODIFIER	0.318885
15_35104776_A/T	chr15	35104776	intron_variant	ENSCAFG00000006273	ENSCAFT00000046550	FGD6	MODIFIER	0.419445
5_41762003_T/C	chr5	41762003	intron_variant	ENSCAFG00000018437	ENSCAFT00000029281	RAI1	MODIFIER	0.952941
5_41762024_A/G	chr5	41762024	intron_variant	ENSCAFG00000018437	ENSCAFT00000029281	RAI1	MODIFIER	0.315789
5_41787863_T/C	chr5	41787863	intron_variant	ENSCAFG00000018437	ENSCAFT00000029281	RAI1	MODIFIER	0.315789
5_41788214_A/G	chr5	41788214	intron_variant	ENSCAFG00000018437	ENSCAFT00000029281	RAI1	MODIFIER	0.736842
5_41793130_T/A	chr5	41793130	intron_variant	ENSCAFG00000018437	ENSCAFT00000029281	RAI1	MODIFIER	0.578947
5_41795011_T/G	chr5	41795011	intron_variant	ENSCAFG00000018437	ENSCAFT00000029281	RAI1	MODIFIER	0.578947
5_41801835_A/G	chr5	41801835	intron_variant	ENSCAFG00000018437	ENSCAFT00000029281	RAI1	MODIFIER	0.368421
5_41812858_C/G	chr5	41812858	upstream_gene_variant	ENSCAFG00000018437	ENSCAFT00000029281	RAI1	MODIFIER	0.421053
5_42847851_C/G	chr5	42847851	upstream_gene_variant	ENSCAFG00000018532	ENSCAFT00000045066	KCNJ12	MODIFIER	0.318885
5_42848651_T/A	chr5	42848651	upstream_gene_variant	ENSCAFG00000018532	ENSCAFT00000045066	KCNJ12	MODIFIER	0.482341
5_42851544_G/A	chr5	42851544	intron_variant	ENSCAFG00000018532	ENSCAFT00000045066	KCNJ12	MODIFIER	0.318885
5_42856663_T/C	chr5	42856663	intron_variant	ENSCAFG00000018532	ENSCAFT00000045066	KCNJ12	MODIFIER	0.460964
5_76994689_G/A	chr5	76994689	intron_variant	ENSCAFG00000020167	ENSCAFT00000032120	HYDIN	MODIFIER	0.317647
5_76999829_T/C	chr5	76999829	intron_variant	ENSCAFG00000020167	ENSCAFT00000032120	HYDIN	MODIFIER	0.739749
5_77011604_G/A	chr5	77011604	intron_variant	ENSCAFG00000020167	ENSCAFT00000032120	HYDIN	MODIFIER	0.753767
5_77186334_T/C	chr5	77186334	upstream_gene_variant	ENSCAFG00000020177	ENSCAFT00000032130	CALB2	MODIFIER	0.439998
5_77186340_A/G	chr5	77186340	upstream_gene_variant	ENSCAFG00000020177	ENSCAFT00000032130	CALB2	MODIFIER	0.328284
5_77187612_C/T	chr5	77187612	upstream_gene_variant	ENSCAFG00000020177	ENSCAFT00000032130	CALB2	MODIFIER	0.460964
5_77194104_G/A	chr5	77194104	intron_variant	ENSCAFG00000020177	ENSCAFT00000032130	CALB2	MODIFIER	0.450428
5_77194464_T/G	chr5	77194464	intron_variant	ENSCAFG00000020177	ENSCAFT00000032130	CALB2	MODIFIER	0.665376
5_77194598_A/T	chr5	77194598	intron_variant	ENSCAFG00000020177	ENSCAFT00000032130	CALB2	MODIFIER	0.811456
5_77194624_T/C	chr5	77194624	intron_variant	ENSCAFG00000020177	ENSCAFT00000032130	CALB2	MODIFIER	0.665376
5_77194764_C/T	chr5	77194764	intron_variant	ENSCAFG00000020177	ENSCAFT00000032130	CALB2	MODIFIER	0.665376
5_77196261_G/A	chr5	77196261	intron_variant	ENSCAFG00000020177	ENSCAFT00000032130	CALB2	MODIFIER	0.450428
5_77196503_A/G	chr5	77196503	intron_variant	ENSCAFG00000020177	ENSCAFT00000032130	CALB2	MODIFIER	0.880583
5_77196547_C/T	chr5	77196547	intron_variant	ENSCAFG00000020177	ENSCAFT00000032130	CALB2	MODIFIER	0.789474
5_77198847_C/G	chr5	77198847	intron_variant	ENSCAFG00000020177	ENSCAFT00000032130	CALB2	MODIFIER	0.908488
5_77203859_A/G	chr5	77203859	intron_variant	ENSCAFG00000020177	ENSCAFT00000032130	CALB2	MODIFIER	0.646684
5_77204159_C/T	chr5	77204159	intron_variant	ENSCAFG00000020177	ENSCAFT00000032130	CALB2	MODIFIER	0.405558
5_81494533_G/A	chr5	81494533	downstream_gene_variant	ENSCAFG00000020327	ENSCAFT00000032372	DDX28	MODIFIER	0.473684
5_81502150_C/T	chr5	81502150	upstream_gene_variant	ENSCAFG00000024187	ENSCAFT00000032374	DPEP3	MODIFIER	0.315789
5_81521678_G/T	chr5	81521678	intron_variant	ENSCAFG00000024187	ENSCAFT00000032373	DPEP3	MODIFIER	0.315789
5_81524827_G/T	chr5	81524827	downstream_gene_variant	ENSCAFG00000024187	ENSCAFT00000032373	DPEP3	MODIFIER	0.315789
36_3537619_T/C	chr36	3537619	downstream_gene_variant	ENSCAFG00000009269	ENSCAFT00000014741	ACVR1C	MODIFIER	0.368421
36_3539833_C/T	chr36	3539833	downstream_gene_variant	ENSCAFG00000009269	ENSCAFT00000014741	ACVR1C	MODIFIER	0.473684
36_3540196_A/G	chr36	3540196	downstream_gene_variant	ENSCAFG00000009269	ENSCAFT00000014741	ACVR1C	MODIFIER	0.526316
36_3540992_T/C	chr36	3540992	downstream_gene_variant	ENSCAFG00000009269	ENSCAFT00000014741	ACVR1C	MODIFIER	0.526316
36_3540996_G/A	chr36	3540996	downstream_gene_variant	ENSCAFG00000009269	ENSCAFT00000014741	ACVR1C	MODIFIER	0.526316
36_3542627_A/G	chr36	3542627	intron_variant	ENSCAFG00000009269	ENSCAFT00000014741	ACVR1C	MODIFIER	0.684211
36_3544056_G/T	chr36	3544056	intron_variant	ENSCAFG00000009269	ENSCAFT00000014741	ACVR1C	MODIFIER	0.526316
36_3545321_G/A	chr36	3545321	intron_variant	ENSCAFG00000009269	ENSCAFT00000014741	ACVR1C	MODIFIER	0.526316
36_3545379_C/G	chr36	3545379	intron_variant	ENSCAFG00000009269	ENSCAFT00000014741	ACVR1C	MODIFIER	0.526316
36_3545963_C/T	chr36	3545963	intron_variant	ENSCAFG00000009269	ENSCAFT00000014741	ACVR1C	MODIFIER	0.526316
36_3546209_A/G	chr36	3546209	intron_variant	ENSCAFG00000009269	ENSCAFT00000014741	ACVR1C	MODIFIER	0.526316
36_3549958_A/G	chr36	3549958	intron_variant	ENSCAFG00000009269	ENSCAFT00000014741	ACVR1C	MODIFIER	0.684211
36_3550080_A/G	chr36	3550080	intron_variant	ENSCAFG00000009269	ENSCAFT00000014741	ACVR1C	MODIFIER	0.684211
36_3550143_A/G	chr36	3550143	intron_variant	ENSCAFG00000009269	ENSCAFT00000014741	ACVR1C	MODIFIER	0.684211
36_3550428_G/T	chr36	3550428	intron_variant	ENSCAFG00000009269	ENSCAFT00000014741	ACVR1C	MODIFIER	0.684211
36_10513158_T/A	chr36	10513158	upstream_gene_variant	ENSCAFG00000011130	ENSCAFT00000017733	SCN2A	MODIFIER	0.405558
36_10515966_C/T	chr36	10515966	upstream_gene_variant	ENSCAFG00000011130	ENSCAFT00000017733	SCN2A	MODIFIER	0.482341
36_10516774_G/T	chr36	10516774	upstream_gene_variant	ENSCAFG00000011130	ENSCAFT00000017733	SCN2A	MODIFIER	0.460964
36_10522088_C/G	chr36	10522088	intron_variant	ENSCAFG00000011130	ENSCAFT00000017733	SCN2A	MODIFIER	0.595272
36_10524914_C/T	chr36	10524914	intron_variant	ENSCAFG00000011130	ENSCAFT00000017733	SCN2A	MODIFIER	0.318885
36_10528344_A/G	chr36	10528344	intron_variant	ENSCAFG00000011130	ENSCAFT00000017733	SCN2A	MODIFIER	0.315789
36_10528801_G/C	chr36	10528801	intron_variant	ENSCAFG00000011130	ENSCAFT00000017733	SCN2A	MODIFIER	0.526316
36_10528802_A/C	chr36	10528802	intron_variant	ENSCAFG00000011130	ENSCAFT00000017733	SCN2A	MODIFIER	0.526316
36_10531174_C/T	chr36	10531174	intron_variant	ENSCAFG00000011130	ENSCAFT00000017733	SCN2A	MODIFIER	0.502639
9_2804297_T/C	chr9	2804297	intron_variant	ENSCAFG00000005442	ENSCAFT00000008781	DNAH17	MODIFIER	0.34317
9_2823966_G/A	chr9	2823966	intron_variant	ENSCAFG00000005312	ENSCAFT00000008566	PGS1	MODIFIER	0.450428
9_2844385_A/G	chr9	2844385	intron_variant	ENSCAFG00000005312	ENSCAFT00000008566	PGS1	MODIFIER	0.350393
9_2855366_C/T	chr9	2855366	upstream_gene_variant	ENSCAFG00000005306	ENSCAFT00000008545	SOCS3	MODIFIER	0.315789
9_2866715_T/C	chr9	2866715	intron_variant	ENSCAFG00000005312	ENSCAFT00000038670	PGS1	MODIFIER	0.315789
9_2882969_T/C	chr9	2882969	intron_variant	ENSCAFG00000005312	ENSCAFT00000038670	PGS1	MODIFIER	0.315789
9_2936421_T/C	chr9	2936421	upstream_gene_variant	ENSCAFG00000005302	ENSCAFT00000008542	BIRC5	MODIFIER	0.405558
9_4320038_G/A	chr9	4320038	downstream_gene_variant	ENSCAFG00000028615	ENSCAFT00000043000	ENSCAFG00000028615	MODIFIER	0.315789
9_4320224_T/A	chr9	4320224	downstream_gene_variant	ENSCAFG00000028615	ENSCAFT00000043000	ENSCAFG00000028615	MODIFIER	0.473684
9_4320858_A/G	chr9	4320858	intron_variant	ENSCAFG00000005090	ENSCAFT00000008185	AANAT	MODIFIER	0.421053
9_4321053_C/T	chr9	4321053	intron_variant	ENSCAFG00000005090	ENSCAFT00000008185	AANAT	MODIFIER	0.368421
9_4321500_A/G	chr9	4321500	intron_variant	ENSCAFG00000005090	ENSCAFT00000008185	AANAT	MODIFIER	0.421053
9_4600371_G/A	chr9	4600371	intron_variant	ENSCAFG00000005027	ENSCAFT00000008082	SRP68	MODIFIER	0.34317
9_4606553_T/C	chr9	4606553	downstream_gene_variant	ENSCAFG00000005027	ENSCAFT00000008082	SRP68	MODIFIER	0.482341
9_4606678_T/C	chr9	4606678	downstream_gene_variant	ENSCAFG00000005027	ENSCAFT00000008082	SRP68	MODIFIER	0.482341
9_4607900_A/G	chr9	4607900	downstream_gene_variant	ENSCAFG00000005027	ENSCAFT00000008082	SRP68	MODIFIER	0.419445
9_4610126_G/C	chr9	4610126	downstream_gene_variant	ENSCAFG00000005027	ENSCAFT00000008082	SRP68	MODIFIER	0.482341
9_4615283_C/T	chr9	4615283	upstream_gene_variant	ENSCAFG00000005021	ENSCAFT00000046353	EVPL	MODIFIER	0.34317
9_4621860_A/C	chr9	4621860	intron_variant	ENSCAFG00000005021	ENSCAFT00000046353	EVPL	MODIFIER	0.482341
9_4621863_G/A	chr9	4621863	intron_variant	ENSCAFG00000005021	ENSCAFT00000046353	EVPL	MODIFIER	0.34317
9_4626727_T/C	chr9	4626727	downstream_gene_variant	ENSCAFG00000005007	ENSCAFT00000008060	ENSCAFG00000005007	MODIFIER	0.482341
9_4631858_A/C	chr9	4631858	downstream_gene_variant	ENSCAFG00000029266	ENSCAFT00000047824	TEN1	MODIFIER	0.396772
9_10744908_T/C	chr9	10744908	missense_variant	ENSCAFG00000013137	ENSCAFT00000020861	TLK2	MODERATE	0.476462
9_10748953_C/A	chr9	10748953	intron_variant	ENSCAFG00000013137	ENSCAFT00000020861	TLK2	MODIFIER	0.675076
9_10760949_G/A	chr9	10760949	intron_variant	ENSCAFG00000013137	ENSCAFT00000020861	TLK2	MODIFIER	0.552951
9_10775504_T/C	chr9	10775504	intron_variant	ENSCAFG00000013137	ENSCAFT00000020861	TLK2	MODIFIER	0.552951
9_10777973_G/A	chr9	10777973	intron_variant	ENSCAFG00000013137	ENSCAFT00000020861	TLK2	MODIFIER	0.591491
9_10787983_T/C	chr9	10787983	intron_variant	ENSCAFG00000013137	ENSCAFT00000020861	TLK2	MODIFIER	0.735367
9_18960548_T/C	chr9	18960548	intron_variant	ENSCAFG00000014136	ENSCAFT00000022434	GPATCH8	MODIFIER	0.34317
9_18962103_A/G	chr9	18962103	intron_variant	ENSCAFG00000014136	ENSCAFT00000022434	GPATCH8	MODIFIER	0.421053
9_18962837_T/C	chr9	18962837	intron_variant	ENSCAFG00000014136	ENSCAFT00000022434	GPATCH8	MODIFIER	0.720248
9_18979970_A/G	chr9	18979970	intron_variant	ENSCAFG00000014136	ENSCAFT00000022434	GPATCH8	MODIFIER	0.315789
9_18982433_A/T	chr9	18982433	intron_variant	ENSCAFG00000014136	ENSCAFT00000022434	GPATCH8	MODIFIER	0.315789
9_20774779_A/G	chr9	20774779	intron_variant	ENSCAFG00000015629	ENSCAFT00000024768	RAB5C	MODIFIER	0.779076
9_21340017_T/C	chr9	21340017	intron_variant	ENSCAFG00000015955	ENSCAFT00000044522	KRT32	MODIFIER	0.381704
9_21346935_A/G	chr9	21346935	upstream_gene_variant	ENSCAFG00000024998	ENSCAFT00000025331	ENSCAFG00000024998	MODIFIER	0.533834
9_21350441_T/C	chr9	21350441	upstream_gene_variant	ENSCAFG00000024998	ENSCAFT00000025331	ENSCAFG00000024998	MODIFIER	0.41865
9_21356290_C/G	chr9	21356290	intron_variant	ENSCAFG00000024998	ENSCAFT00000025331	ENSCAFG00000024998	MODIFIER	0.642947
9_25673321_G/A	chr9	25673321	downstream_gene_variant	ENSCAFG00000030617	ENSCAFT00000044734	NXPH3	MODIFIER	0.368421
9_25673325_G/A	chr9	25673325	downstream_gene_variant	ENSCAFG00000030617	ENSCAFT00000044734	NXPH3	MODIFIER	0.368421
9_25673557_G/A	chr9	25673557	downstream_gene_variant	ENSCAFG00000030617	ENSCAFT00000044734	NXPH3	MODIFIER	0.315789
9_25679611_A/C	chr9	25679611	downstream_gene_variant	ENSCAFG00000016942	ENSCAFT00000026812	SPOP	MODIFIER	0.41865
9_25680042_A/G	chr9	25680042	downstream_gene_variant	ENSCAFG00000016942	ENSCAFT00000026812	SPOP	MODIFIER	0.456877
9_25680579_C/T	chr9	25680579	downstream_gene_variant	ENSCAFG00000016942	ENSCAFT00000026812	SPOP	MODIFIER	0.437606
9_25685186_G/A	chr9	25685186	3_prime_UTR_variant	ENSCAFG00000016942	ENSCAFT00000026812	SPOP	MODIFIER	0.450428
9_25687930_A/C	chr9	25687930	intron_variant	ENSCAFG00000016942	ENSCAFT00000026812	SPOP	MODIFIER	0.591491
9_25687981_T/G	chr9	25687981	intron_variant	ENSCAFG00000016942	ENSCAFT00000026812	SPOP	MODIFIER	0.628137
9_25691312_T/C	chr9	25691312	intron_variant	ENSCAFG00000016942	ENSCAFT00000026812	SPOP	MODIFIER	0.573398
9_25695531_T/C	chr9	25695531	intron_variant	ENSCAFG00000016942	ENSCAFT00000026812	SPOP	MODIFIER	0.34317
9_25698866_T/C	chr9	25698866	intron_variant	ENSCAFG00000016942	ENSCAFT00000026812	SPOP	MODIFIER	0.421053
9_25701540_A/G	chr9	25701540	intron_variant	ENSCAFG00000016942	ENSCAFT00000026812	SPOP	MODIFIER	0.504126
9_25703637_G/C	chr9	25703637	intron_variant	ENSCAFG00000016942	ENSCAFT00000026812	SPOP	MODIFIER	0.504126
9_25706742_A/G	chr9	25706742	intron_variant	ENSCAFG00000016942	ENSCAFT00000026812	SPOP	MODIFIER	0.501996
9_25718415_A/G	chr9	25718415	intron_variant	ENSCAFG00000016942	ENSCAFT00000026812	SPOP	MODIFIER	0.486748
9_25723233_A/G	chr9	25723233	intron_variant	ENSCAFG00000016942	ENSCAFT00000026812	SPOP	MODIFIER	0.473684
9_25725994_T/A	chr9	25725994	intron_variant	ENSCAFG00000016942	ENSCAFT00000026812	SPOP	MODIFIER	0.368421
9_25726736_T/C	chr9	25726736	intron_variant	ENSCAFG00000016942	ENSCAFT00000026812	SPOP	MODIFIER	0.473684
9_25730259_A/G	chr9	25730259	intron_variant	ENSCAFG00000016942	ENSCAFT00000026812	SPOP	MODIFIER	0.330645
9_25731439_G/T	chr9	25731439	intron_variant	ENSCAFG00000016942	ENSCAFT00000026812	SPOP	MODIFIER	0.368421
9_25732409_T/C	chr9	25732409	intron_variant	ENSCAFG00000016942	ENSCAFT00000026812	SPOP	MODIFIER	0.368421
9_25734269_G/C	chr9	25734269	intron_variant	ENSCAFG00000016942	ENSCAFT00000026812	SPOP	MODIFIER	0.526316
9_25843343_A/G	chr9	25843343	intron_variant	ENSCAFG00000016955	ENSCAFT00000026849	KAT7	MODIFIER	0.675076
9_25843680_T/C	chr9	25843680	intron_variant	ENSCAFG00000016955	ENSCAFT00000026849	KAT7	MODIFIER	0.34317
9_25844090_G/A	chr9	25844090	intron_variant	ENSCAFG00000016955	ENSCAFT00000026849	KAT7	MODIFIER	0.75052
9_25844498_A/C	chr9	25844498	intron_variant	ENSCAFG00000016955	ENSCAFT00000026849	KAT7	MODIFIER	0.315789
9_25846373_G/A	chr9	25846373	intron_variant	ENSCAFG00000016955	ENSCAFT00000026849	KAT7	MODIFIER	0.368421
9_25849056_A/C	chr9	25849056	intron_variant	ENSCAFG00000016955	ENSCAFT00000026849	KAT7	MODIFIER	0.315789
9_25850741_C/T	chr9	25850741	intron_variant	ENSCAFG00000016955	ENSCAFT00000026849	KAT7	MODIFIER	0.675076
9_25854086_T/A	chr9	25854086	intron_variant	ENSCAFG00000016955	ENSCAFT00000026849	KAT7	MODIFIER	0.315789
9_25856770_G/A	chr9	25856770	intron_variant	ENSCAFG00000016955	ENSCAFT00000026849	KAT7	MODIFIER	0.315789
9_25858341_C/G	chr9	25858341	intron_variant	ENSCAFG00000016955	ENSCAFT00000026849	KAT7	MODIFIER	0.735367
9_25858403_T/G	chr9	25858403	intron_variant	ENSCAFG00000016955	ENSCAFT00000026849	KAT7	MODIFIER	0.75052
9_25858440_T/C	chr9	25858440	intron_variant	ENSCAFG00000016955	ENSCAFT00000026849	KAT7	MODIFIER	0.735367
9_25859373_C/T	chr9	25859373	intron_variant	ENSCAFG00000016955	ENSCAFT00000026849	KAT7	MODIFIER	0.675076
9_25860662_G/T	chr9	25860662	intron_variant	ENSCAFG00000016955	ENSCAFT00000026849	KAT7	MODIFIER	0.315789
9_25860779_C/A	chr9	25860779	intron_variant	ENSCAFG00000016955	ENSCAFT00000026849	KAT7	MODIFIER	0.342357
9_25860815_A/G	chr9	25860815	intron_variant	ENSCAFG00000016955	ENSCAFT00000026849	KAT7	MODIFIER	0.315789
9_25864577_G/C	chr9	25864577	intron_variant	ENSCAFG00000016955	ENSCAFT00000026849	KAT7	MODIFIER	0.315789
9_25864824_C/T	chr9	25864824	intron_variant	ENSCAFG00000016955	ENSCAFT00000026849	KAT7	MODIFIER	0.315789
9_25865556_C/A	chr9	25865556	intron_variant	ENSCAFG00000016955	ENSCAFT00000026849	KAT7	MODIFIER	0.315789
9_25865594_G/C	chr9	25865594	intron_variant	ENSCAFG00000016955	ENSCAFT00000026849	KAT7	MODIFIER	0.315789
9_25865849_T/C	chr9	25865849	intron_variant	ENSCAFG00000016955	ENSCAFT00000026849	KAT7	MODIFIER	0.315789
9_25866831_G/A	chr9	25866831	intron_variant	ENSCAFG00000016955	ENSCAFT00000026849	KAT7	MODIFIER	0.315789
9_25867197_C/T	chr9	25867197	intron_variant	ENSCAFG00000016955	ENSCAFT00000026849	KAT7	MODIFIER	0.75052
9_25868402_A/G	chr9	25868402	intron_variant	ENSCAFG00000016955	ENSCAFT00000026849	KAT7	MODIFIER	0.315789
9_25868979_T/A	chr9	25868979	intron_variant	ENSCAFG00000016955	ENSCAFT00000026849	KAT7	MODIFIER	0.315789
9_25869590_A/G	chr9	25869590	intron_variant	ENSCAFG00000016955	ENSCAFT00000026849	KAT7	MODIFIER	0.691238
9_25871179_T/C	chr9	25871179	intron_variant	ENSCAFG00000016955	ENSCAFT00000026849	KAT7	MODIFIER	0.735367
9_25871327_G/A	chr9	25871327	intron_variant	ENSCAFG00000016955	ENSCAFT00000026849	KAT7	MODIFIER	0.315789
9_25872140_G/A	chr9	25872140	intron_variant	ENSCAFG00000016955	ENSCAFT00000026849	KAT7	MODIFIER	0.368421
9_25875936_A/G	chr9	25875936	downstream_gene_variant	ENSCAFG00000016955	ENSCAFT00000026849	KAT7	MODIFIER	0.315789
9_25876587_A/G	chr9	25876587	downstream_gene_variant	ENSCAFG00000016955	ENSCAFT00000026849	KAT7	MODIFIER	0.735367
9_25877089_A/G	chr9	25877089	downstream_gene_variant	ENSCAFG00000016955	ENSCAFT00000026849	KAT7	MODIFIER	0.315789
9_25878419_T/C	chr9	25878419	downstream_gene_variant	ENSCAFG00000016955	ENSCAFT00000026849	KAT7	MODIFIER	0.421053
9_25878740_A/G	chr9	25878740	downstream_gene_variant	ENSCAFG00000016960	ENSCAFT00000036064	TAC4	MODIFIER	0.315789
9_25879948_C/T	chr9	25879948	downstream_gene_variant	ENSCAFG00000016960	ENSCAFT00000036064	TAC4	MODIFIER	0.315789
9_25881083_C/T	chr9	25881083	downstream_gene_variant	ENSCAFG00000016960	ENSCAFT00000036064	TAC4	MODIFIER	0.315789
9_25881229_C/T	chr9	25881229	downstream_gene_variant	ENSCAFG00000016960	ENSCAFT00000036064	TAC4	MODIFIER	0.368421
9_25881935_T/C	chr9	25881935	downstream_gene_variant	ENSCAFG00000016960	ENSCAFT00000036062	TAC4	MODIFIER	0.514939
9_25883640_T/C	chr9	25883640	downstream_gene_variant	ENSCAFG00000016960	ENSCAFT00000036062	TAC4	MODIFIER	0.315789
9_25884712_T/C	chr9	25884712	downstream_gene_variant	ENSCAFG00000016960	ENSCAFT00000036062	TAC4	MODIFIER	0.399308
9_32585976_A/G	chr9	32585976	upstream_gene_variant	ENSCAFG00000017425	ENSCAFT00000027609	CUEDC1	MODIFIER	0.315789
9_32588077_T/G	chr9	32588077	upstream_gene_variant	ENSCAFG00000017425	ENSCAFT00000027609	CUEDC1	MODIFIER	0.557854
9_33319724_T/C	chr9	33319724	intron_variant	ENSCAFG00000017560	ENSCAFT00000027833	RAD51C	MODIFIER	0.552941
9_34665850_T/A	chr9	34665850	intron_variant	ENSCAFG00000017703	ENSCAFT00000028083	MED13	MODIFIER	0.368421
9_34671885_G/T	chr9	34671885	intron_variant	ENSCAFG00000017703	ENSCAFT00000028083	MED13	MODIFIER	0.368421
9_34672350_T/C	chr9	34672350	intron_variant	ENSCAFG00000017703	ENSCAFT00000028083	MED13	MODIFIER	0.368421
9_34679363_G/A	chr9	34679363	intron_variant	ENSCAFG00000017703	ENSCAFT00000028083	MED13	MODIFIER	0.435294
9_43783492_T/C	chr9	43783492	upstream_gene_variant	ENSCAFG00000026323	ENSCAFT00000040606	ENSCAFG00000026323	MODIFIER	0.403613
9_43800979_G/T	chr9	43800979	intron_variant	ENSCAFG00000018965	ENSCAFT00000045783	SSH2	MODIFIER	0.368421
9_43862099_T/G	chr9	43862099	intron_variant	ENSCAFG00000018965	ENSCAFT00000030128	SSH2	MODIFIER	0.42772
9_43866889_A/T	chr9	43866889	intron_variant	ENSCAFG00000018965	ENSCAFT00000030128	SSH2	MODIFIER	0.401729
9_43872900_G/A	chr9	43872900	intron_variant	ENSCAFG00000018965	ENSCAFT00000030128	SSH2	MODIFIER	0.37322
9_43881490_A/G	chr9	43881490	intron_variant	ENSCAFG00000018965	ENSCAFT00000030128	SSH2	MODIFIER	0.482341
7_25061215_A/G	chr7	25061215	intron_variant	ENSCAFG00000025140	ENSCAFT00000022901	ENSCAFG00000025140	MODIFIER	0.42772
7_25062052_C/T	chr7	25062052	intron_variant	ENSCAFG00000025140	ENSCAFT00000022901	ENSCAFG00000025140	MODIFIER	0.496016
7_25081569_G/A	chr7	25081569	intron_variant	ENSCAFG00000025140	ENSCAFT00000022901	ENSCAFG00000025140	MODIFIER	0.368421
7_25084953_A/G	chr7	25084953	intron_variant	ENSCAFG00000025140	ENSCAFT00000022901	ENSCAFG00000025140	MODIFIER	0.42772
7_25089678_A/C	chr7	25089678	intron_variant	ENSCAFG00000025140	ENSCAFT00000022901	ENSCAFG00000025140	MODIFIER	0.405558
7_25090615_T/C	chr7	25090615	intron_variant	ENSCAFG00000025140	ENSCAFT00000022901	ENSCAFG00000025140	MODIFIER	0.368421
7_25090625_T/C	chr7	25090625	intron_variant	ENSCAFG00000025140	ENSCAFT00000022901	ENSCAFG00000025140	MODIFIER	0.34317
7_25093780_G/A	chr7	25093780	intron_variant	ENSCAFG00000025140	ENSCAFT00000022901	ENSCAFG00000025140	MODIFIER	0.350393
7_25096848_C/G	chr7	25096848	intron_variant	ENSCAFG00000025140	ENSCAFT00000022901	ENSCAFG00000025140	MODIFIER	0.483236
7_25097112_G/A	chr7	25097112	intron_variant	ENSCAFG00000025140	ENSCAFT00000022901	ENSCAFG00000025140	MODIFIER	0.405558
7_25099616_A/G	chr7	25099616	intron_variant	ENSCAFG00000025140	ENSCAFT00000022901	ENSCAFG00000025140	MODIFIER	0.350393
7_28595575_A/T	chr7	28595575	intron_variant	ENSCAFG00000015067	ENSCAFT00000023932	KIFAP3	MODIFIER	0.34317
7_28598607_C/A	chr7	28598607	intron_variant	ENSCAFG00000015067	ENSCAFT00000023932	KIFAP3	MODIFIER	0.34317
7_28599413_G/A	chr7	28599413	intron_variant	ENSCAFG00000015067	ENSCAFT00000023932	KIFAP3	MODIFIER	0.473684
7_28599815_T/C	chr7	28599815	intron_variant	ENSCAFG00000015067	ENSCAFT00000023932	KIFAP3	MODIFIER	0.34317
7_28602368_G/A	chr7	28602368	intron_variant	ENSCAFG00000015067	ENSCAFT00000023932	KIFAP3	MODIFIER	0.368421
7_28602687_C/T	chr7	28602687	intron_variant	ENSCAFG00000015067	ENSCAFT00000023932	KIFAP3	MODIFIER	0.34317
7_28602701_A/G	chr7	28602701	intron_variant	ENSCAFG00000015067	ENSCAFT00000023932	KIFAP3	MODIFIER	0.34317
7_28603707_C/T	chr7	28603707	intron_variant	ENSCAFG00000015067	ENSCAFT00000023932	KIFAP3	MODIFIER	0.34317
7_28607436_G/C	chr7	28607436	intron_variant	ENSCAFG00000015067	ENSCAFT00000023932	KIFAP3	MODIFIER	0.34317
7_28614716_A/G	chr7	28614716	intron_variant	ENSCAFG00000015067	ENSCAFT00000023932	KIFAP3	MODIFIER	0.34317
7_28614719_T/C	chr7	28614719	intron_variant	ENSCAFG00000015067	ENSCAFT00000023932	KIFAP3	MODIFIER	0.34317
7_28615109_C/T	chr7	28615109	intron_variant	ENSCAFG00000015067	ENSCAFT00000023932	KIFAP3	MODIFIER	0.34317
7_28618230_T/C	chr7	28618230	intron_variant	ENSCAFG00000015067	ENSCAFT00000023932	KIFAP3	MODIFIER	0.315789
7_28618413_G/A	chr7	28618413	intron_variant	ENSCAFG00000015067	ENSCAFT00000023932	KIFAP3	MODIFIER	0.34317
7_28618654_G/A	chr7	28618654	intron_variant	ENSCAFG00000015067	ENSCAFT00000023932	KIFAP3	MODIFIER	0.34317
7_28619385_C/T	chr7	28619385	intron_variant	ENSCAFG00000015067	ENSCAFT00000023932	KIFAP3	MODIFIER	0.315789
7_28637089_A/G	chr7	28637089	intron_variant	ENSCAFG00000015067	ENSCAFT00000023932	KIFAP3	MODIFIER	0.421053
7_28647794_G/A	chr7	28647794	intron_variant	ENSCAFG00000015067	ENSCAFT00000023932	KIFAP3	MODIFIER	0.315789
7_28660438_T/C	chr7	28660438	intron_variant	ENSCAFG00000015067	ENSCAFT00000023932	KIFAP3	MODIFIER	0.315789
7_28661915_C/T	chr7	28661915	intron_variant	ENSCAFG00000015067	ENSCAFT00000023932	KIFAP3	MODIFIER	0.647059
7_28667994_C/T	chr7	28667994	intron_variant	ENSCAFG00000015067	ENSCAFT00000023932	KIFAP3	MODIFIER	0.315789
7_28668000_T/A	chr7	28668000	intron_variant	ENSCAFG00000015067	ENSCAFT00000023932	KIFAP3	MODIFIER	0.315789
7_28677738_A/T	chr7	28677738	intron_variant	ENSCAFG00000015067	ENSCAFT00000023932	KIFAP3	MODIFIER	0.315789
7_28683219_G/A	chr7	28683219	intron_variant	ENSCAFG00000015067	ENSCAFT00000023932	KIFAP3	MODIFIER	0.315789
7_28683933_G/A	chr7	28683933	intron_variant	ENSCAFG00000015067	ENSCAFT00000023932	KIFAP3	MODIFIER	0.315789
7_28684809_C/A	chr7	28684809	intron_variant	ENSCAFG00000015067	ENSCAFT00000023932	KIFAP3	MODIFIER	0.396772
7_28695592_A/G	chr7	28695592	intron_variant	ENSCAFG00000015067	ENSCAFT00000023932	KIFAP3	MODIFIER	0.315789
7_28699312_T/A	chr7	28699312	intron_variant	ENSCAFG00000015067	ENSCAFT00000023932	KIFAP3	MODIFIER	0.315789
7_28706109_C/T	chr7	28706109	intron_variant	ENSCAFG00000015067	ENSCAFT00000023932	KIFAP3	MODIFIER	0.315789
7_36674450_G/A	chr7	36674450	intron_variant	ENSCAFG00000029171	ENSCAFT00000047141	SMYD3	MODIFIER	0.34317
7_36677989_G/A	chr7	36677989	intron_variant	ENSCAFG00000029171	ENSCAFT00000047141	SMYD3	MODIFIER	0.315789
7_36684578_G/A	chr7	36684578	intron_variant	ENSCAFG00000029171	ENSCAFT00000047141	SMYD3	MODIFIER	0.615089
7_36687894_G/A	chr7	36687894	intron_variant	ENSCAFG00000029171	ENSCAFT00000047141	SMYD3	MODIFIER	0.396772
7_36690911_T/C	chr7	36690911	intron_variant	ENSCAFG00000029171	ENSCAFT00000047141	SMYD3	MODIFIER	0.315789
7_36690998_G/A	chr7	36690998	intron_variant	ENSCAFG00000029171	ENSCAFT00000047141	SMYD3	MODIFIER	0.315789
7_36691119_A/G	chr7	36691119	intron_variant	ENSCAFG00000029171	ENSCAFT00000047141	SMYD3	MODIFIER	0.315789
7_36691649_C/T	chr7	36691649	intron_variant	ENSCAFG00000029171	ENSCAFT00000047141	SMYD3	MODIFIER	0.573398
7_36691824_T/C	chr7	36691824	intron_variant	ENSCAFG00000029171	ENSCAFT00000047141	SMYD3	MODIFIER	0.573398
7_36692366_C/T	chr7	36692366	intron_variant	ENSCAFG00000029171	ENSCAFT00000047141	SMYD3	MODIFIER	0.315789
7_37865471_C/A	chr7	37865471	intron_variant	ENSCAFG00000015982	ENSCAFT00000025396	CDC42BPA	MODIFIER	0.406467
7_37871120_C/T	chr7	37871120	intron_variant	ENSCAFG00000015982	ENSCAFT00000025396	CDC42BPA	MODIFIER	0.441665
7_39983167_A/T	chr7	39983167	intron_variant	ENSCAFG00000016340	ENSCAFT00000025923	WDR26	MODIFIER	0.419445
7_39983318_A/T	chr7	39983318	intron_variant	ENSCAFG00000016340	ENSCAFT00000025923	WDR26	MODIFIER	0.856686
7_39983870_T/G	chr7	39983870	intron_variant	ENSCAFG00000016340	ENSCAFT00000025923	WDR26	MODIFIER	0.533834
7_39984081_C/T	chr7	39984081	intron_variant	ENSCAFG00000016340	ENSCAFT00000025923	WDR26	MODIFIER	0.591491
7_39984244_T/C	chr7	39984244	intron_variant	ENSCAFG00000016340	ENSCAFT00000025923	WDR26	MODIFIER	0.399308
7_39986668_G/T	chr7	39986668	intron_variant	ENSCAFG00000016340	ENSCAFT00000025923	WDR26	MODIFIER	0.555463
7_39986783_A/G	chr7	39986783	intron_variant	ENSCAFG00000016340	ENSCAFT00000025923	WDR26	MODIFIER	0.869632
7_39988220_G/A	chr7	39988220	intron_variant	ENSCAFG00000016340	ENSCAFT00000025923	WDR26	MODIFIER	0.615089
7_39995339_G/T	chr7	39995339	intron_variant	ENSCAFG00000016340	ENSCAFT00000025923	WDR26	MODIFIER	0.869632
7_40000693_G/T	chr7	40000693	intron_variant	ENSCAFG00000016340	ENSCAFT00000025923	WDR26	MODIFIER	0.441665
7_40004744_C/T	chr7	40004744	downstream_gene_variant	ENSCAFG00000016340	ENSCAFT00000025923	WDR26	MODIFIER	0.439998
7_48670322_C/A	chr7	48670322	intron_variant	ENSCAFG00000017725	ENSCAFT00000028126	PIK3C3	MODIFIER	0.405558
7_48671434_G/T	chr7	48671434	intron_variant	ENSCAFG00000017725	ENSCAFT00000028126	PIK3C3	MODIFIER	0.350393
7_48673513_A/C	chr7	48673513	intron_variant	ENSCAFG00000017725	ENSCAFT00000028126	PIK3C3	MODIFIER	0.37322
7_48675271_C/T	chr7	48675271	intron_variant	ENSCAFG00000017725	ENSCAFT00000028126	PIK3C3	MODIFIER	0.405558
7_48678375_T/G	chr7	48678375	intron_variant	ENSCAFG00000017725	ENSCAFT00000028126	PIK3C3	MODIFIER	0.405558
7_48686369_C/T	chr7	48686369	intron_variant	ENSCAFG00000017725	ENSCAFT00000028126	PIK3C3	MODIFIER	0.405558
7_48686816_A/G	chr7	48686816	intron_variant	ENSCAFG00000017725	ENSCAFT00000028126	PIK3C3	MODIFIER	0.405558
7_48698815_A/G	chr7	48698815	intron_variant	ENSCAFG00000017725	ENSCAFT00000028126	PIK3C3	MODIFIER	0.350393
7_48699429_T/A	chr7	48699429	intron_variant	ENSCAFG00000017725	ENSCAFT00000028126	PIK3C3	MODIFIER	0.405558
7_48703931_T/C	chr7	48703931	synonymous_variant	ENSCAFG00000017725	ENSCAFT00000028126	PIK3C3	LOW	0.537055
7_48708914_T/C	chr7	48708914	intron_variant	ENSCAFG00000017725	ENSCAFT00000028126	PIK3C3	MODIFIER	0.388287
7_48713391_T/C	chr7	48713391	intron_variant	ENSCAFG00000017725	ENSCAFT00000028126	PIK3C3	MODIFIER	0.537055
7_48715838_T/C	chr7	48715838	intron_variant	ENSCAFG00000017725	ENSCAFT00000028126	PIK3C3	MODIFIER	0.496356
7_48726501_A/T	chr7	48726501	intron_variant	ENSCAFG00000017725	ENSCAFT00000028126	PIK3C3	MODIFIER	0.460964
7_48733732_A/G	chr7	48733732	intron_variant	ENSCAFG00000017725	ENSCAFT00000028126	PIK3C3	MODIFIER	0.516554
7_48734483_T/C	chr7	48734483	intron_variant	ENSCAFG00000017725	ENSCAFT00000028126	PIK3C3	MODIFIER	0.516554
7_48734498_A/G	chr7	48734498	intron_variant	ENSCAFG00000017725	ENSCAFT00000028126	PIK3C3	MODIFIER	0.388287
7_53225865_A/G	chr7	53225865	intron_variant	ENSCAFG00000017761	ENSCAFT00000028168	KIAA1328	MODIFIER	0.368421
7_53231769_A/G	chr7	53231769	intron_variant	ENSCAFG00000017761	ENSCAFT00000028168	KIAA1328	MODIFIER	0.368421
7_53236253_A/G	chr7	53236253	intron_variant	ENSCAFG00000017761	ENSCAFT00000028168	KIAA1328	MODIFIER	0.72741
7_53241214_C/T	chr7	53241214	intron_variant	ENSCAFG00000017761	ENSCAFT00000028168	KIAA1328	MODIFIER	0.766153
7_53243326_G/C	chr7	53243326	intron_variant	ENSCAFG00000017761	ENSCAFT00000028168	KIAA1328	MODIFIER	0.811456
7_53248595_G/T	chr7	53248595	intron_variant	ENSCAFG00000017761	ENSCAFT00000028168	KIAA1328	MODIFIER	0.368421
7_53249837_A/T	chr7	53249837	intron_variant	ENSCAFG00000017761	ENSCAFT00000028168	KIAA1328	MODIFIER	0.328284
7_53258525_A/T	chr7	53258525	intron_variant	ENSCAFG00000017761	ENSCAFT00000028168	KIAA1328	MODIFIER	0.753234
7_53280804_G/A	chr7	53280804	intron_variant	ENSCAFG00000017761	ENSCAFT00000028168	KIAA1328	MODIFIER	0.368421
7_53292497_A/G	chr7	53292497	upstream_gene_variant	ENSCAFG00000017761	ENSCAFT00000028168	KIAA1328	MODIFIER	0.421053
7_53293232_A/G	chr7	53293232	upstream_gene_variant	ENSCAFG00000017761	ENSCAFT00000028168	KIAA1328	MODIFIER	0.315789
7_53293521_A/G	chr7	53293521	upstream_gene_variant	ENSCAFG00000017761	ENSCAFT00000028168	KIAA1328	MODIFIER	0.421053
7_53299676_A/G	chr7	53299676	intron_variant	ENSCAFG00000017761	ENSCAFT00000047398	KIAA1328	MODIFIER	0.796176
7_53305769_T/C	chr7	53305769	intron_variant	ENSCAFG00000017761	ENSCAFT00000047398	KIAA1328	MODIFIER	0.421053
7_53315889_A/T	chr7	53315889	intron_variant	ENSCAFG00000017761	ENSCAFT00000047398	KIAA1328	MODIFIER	0.421053
7_53317023_T/C	chr7	53317023	intron_variant	ENSCAFG00000017761	ENSCAFT00000047398	KIAA1328	MODIFIER	0.796176
7_53319434_C/A	chr7	53319434	intron_variant	ENSCAFG00000017761	ENSCAFT00000047398	KIAA1328	MODIFIER	0.421053
7_53319519_A/T	chr7	53319519	intron_variant	ENSCAFG00000017761	ENSCAFT00000047398	KIAA1328	MODIFIER	0.421053
7_53321033_C/A	chr7	53321033	intron_variant	ENSCAFG00000017761	ENSCAFT00000047398	KIAA1328	MODIFIER	0.421053
7_53321575_A/G	chr7	53321575	intron_variant	ENSCAFG00000017761	ENSCAFT00000047398	KIAA1328	MODIFIER	0.421053
7_53326802_G/A	chr7	53326802	intron_variant	ENSCAFG00000017761	ENSCAFT00000047398	KIAA1328	MODIFIER	0.421053
7_53331415_T/C	chr7	53331415	intron_variant	ENSCAFG00000017761	ENSCAFT00000047398	KIAA1328	MODIFIER	0.421053
7_53334884_A/T	chr7	53334884	intron_variant	ENSCAFG00000017761	ENSCAFT00000047398	KIAA1328	MODIFIER	0.368421
7_53337791_T/C	chr7	53337791	intron_variant	ENSCAFG00000017761	ENSCAFT00000047398	KIAA1328	MODIFIER	0.526316
7_53339702_A/G	chr7	53339702	intron_variant	ENSCAFG00000017761	ENSCAFT00000047398	KIAA1328	MODIFIER	0.368421
7_53348506_T/C	chr7	53348506	intron_variant	ENSCAFG00000017761	ENSCAFT00000047398	KIAA1328	MODIFIER	0.421053
7_53360216_C/T	chr7	53360216	intron_variant	ENSCAFG00000017761	ENSCAFT00000047398	KIAA1328	MODIFIER	0.473684
7_56400427_T/C	chr7	56400427	upstream_gene_variant	ENSCAFG00000017987	ENSCAFT00000035661	CCDC178	MODIFIER	0.684078
7_56401537_C/T	chr7	56401537	upstream_gene_variant	ENSCAFG00000017987	ENSCAFT00000035661	CCDC178	MODIFIER	0.460964
7_56404037_C/T	chr7	56404037	upstream_gene_variant	ENSCAFG00000017987	ENSCAFT00000035661	CCDC178	MODIFIER	0.941176
7_56413303_A/G	chr7	56413303	intron_variant	ENSCAFG00000017987	ENSCAFT00000035661	CCDC178	MODIFIER	0.976471
7_56415395_A/T	chr7	56415395	intron_variant	ENSCAFG00000017987	ENSCAFT00000035661	CCDC178	MODIFIER	0.396772
7_56656116_A/G	chr7	56656116	intron_variant	ENSCAFG00000017987	ENSCAFT00000035661	CCDC178	MODIFIER	0.368421
7_56662261_T/A	chr7	56662261	intron_variant	ENSCAFG00000017987	ENSCAFT00000035661	CCDC178	MODIFIER	0.908488
7_56662279_C/T	chr7	56662279	intron_variant	ENSCAFG00000017987	ENSCAFT00000035661	CCDC178	MODIFIER	0.908488
7_56662843_C/G	chr7	56662843	intron_variant	ENSCAFG00000017987	ENSCAFT00000035661	CCDC178	MODIFIER	0.895534
7_56664067_T/C	chr7	56664067	intron_variant	ENSCAFG00000017987	ENSCAFT00000035661	CCDC178	MODIFIER	0.908488
7_56665031_A/T	chr7	56665031	intron_variant	ENSCAFG00000017987	ENSCAFT00000035661	CCDC178	MODIFIER	0.895534
7_56665503_C/T	chr7	56665503	intron_variant	ENSCAFG00000017987	ENSCAFT00000035661	CCDC178	MODIFIER	0.921446
7_56666632_T/C	chr7	56666632	intron_variant	ENSCAFG00000017987	ENSCAFT00000035661	CCDC178	MODIFIER	0.421053
7_56667036_G/A	chr7	56667036	intron_variant	ENSCAFG00000017987	ENSCAFT00000035661	CCDC178	MODIFIER	0.368421
7_56667289_G/A	chr7	56667289	intron_variant	ENSCAFG00000017987	ENSCAFT00000035661	CCDC178	MODIFIER	0.42772
7_56667742_A/C	chr7	56667742	intron_variant	ENSCAFG00000017987	ENSCAFT00000035661	CCDC178	MODIFIER	0.421053
7_56667849_C/A	chr7	56667849	intron_variant	ENSCAFG00000017987	ENSCAFT00000035661	CCDC178	MODIFIER	0.42772
7_56667858_C/T	chr7	56667858	intron_variant	ENSCAFG00000017987	ENSCAFT00000035661	CCDC178	MODIFIER	0.421053
7_56667859_G/A	chr7	56667859	intron_variant	ENSCAFG00000017987	ENSCAFT00000035661	CCDC178	MODIFIER	0.421053
7_56668045_G/A	chr7	56668045	intron_variant	ENSCAFG00000017987	ENSCAFT00000035661	CCDC178	MODIFIER	0.368421
7_56668164_T/A	chr7	56668164	intron_variant	ENSCAFG00000017987	ENSCAFT00000035661	CCDC178	MODIFIER	0.421053
7_56668183_T/C	chr7	56668183	intron_variant	ENSCAFG00000017987	ENSCAFT00000035661	CCDC178	MODIFIER	0.421053
7_56668462_G/A	chr7	56668462	intron_variant	ENSCAFG00000017987	ENSCAFT00000035661	CCDC178	MODIFIER	0.421053
7_56668482_T/C	chr7	56668482	intron_variant	ENSCAFG00000017987	ENSCAFT00000035661	CCDC178	MODIFIER	0.421053
7_56668619_C/T	chr7	56668619	intron_variant	ENSCAFG00000017987	ENSCAFT00000035661	CCDC178	MODIFIER	0.421053
7_56668655_A/T	chr7	56668655	intron_variant	ENSCAFG00000017987	ENSCAFT00000035661	CCDC178	MODIFIER	0.383944
7_56668664_C/T	chr7	56668664	intron_variant	ENSCAFG00000017987	ENSCAFT00000035661	CCDC178	MODIFIER	0.421053
7_56668734_C/T	chr7	56668734	intron_variant	ENSCAFG00000017987	ENSCAFT00000035661	CCDC178	MODIFIER	0.869632
7_56668746_T/C	chr7	56668746	intron_variant	ENSCAFG00000017987	ENSCAFT00000035661	CCDC178	MODIFIER	0.421053
7_56668770_T/C	chr7	56668770	intron_variant	ENSCAFG00000017987	ENSCAFT00000035661	CCDC178	MODIFIER	0.421053
7_56668825_C/A	chr7	56668825	intron_variant	ENSCAFG00000017987	ENSCAFT00000035661	CCDC178	MODIFIER	0.421053
7_56668836_G/A	chr7	56668836	intron_variant	ENSCAFG00000017987	ENSCAFT00000035661	CCDC178	MODIFIER	0.421053
7_56669325_G/A	chr7	56669325	intron_variant	ENSCAFG00000017987	ENSCAFT00000035661	CCDC178	MODIFIER	0.383944
7_56669351_C/T	chr7	56669351	intron_variant	ENSCAFG00000017987	ENSCAFT00000035661	CCDC178	MODIFIER	0.421053
7_56669669_T/G	chr7	56669669	intron_variant	ENSCAFG00000017987	ENSCAFT00000035661	CCDC178	MODIFIER	0.421053
7_56669834_T/A	chr7	56669834	intron_variant	ENSCAFG00000017987	ENSCAFT00000035661	CCDC178	MODIFIER	0.383944
7_56670260_A/G	chr7	56670260	intron_variant	ENSCAFG00000017987	ENSCAFT00000035661	CCDC178	MODIFIER	0.421053
7_56670309_C/T	chr7	56670309	intron_variant	ENSCAFG00000017987	ENSCAFT00000035661	CCDC178	MODIFIER	0.421053
7_56670351_G/A	chr7	56670351	intron_variant	ENSCAFG00000017987	ENSCAFT00000035661	CCDC178	MODIFIER	0.421053
7_56670464_A/G	chr7	56670464	intron_variant	ENSCAFG00000017987	ENSCAFT00000035661	CCDC178	MODIFIER	0.421053
7_56670465_A/G	chr7	56670465	intron_variant	ENSCAFG00000017987	ENSCAFT00000035661	CCDC178	MODIFIER	0.421053
7_56670529_C/T	chr7	56670529	intron_variant	ENSCAFG00000017987	ENSCAFT00000035661	CCDC178	MODIFIER	0.368421
7_56671616_A/G	chr7	56671616	intron_variant	ENSCAFG00000017987	ENSCAFT00000035661	CCDC178	MODIFIER	0.421053
7_56671878_T/C	chr7	56671878	intron_variant	ENSCAFG00000017987	ENSCAFT00000035661	CCDC178	MODIFIER	0.882582
7_56671918_A/G	chr7	56671918	intron_variant	ENSCAFG00000017987	ENSCAFT00000035661	CCDC178	MODIFIER	0.895534
7_56672956_T/C	chr7	56672956	intron_variant	ENSCAFG00000017987	ENSCAFT00000035661	CCDC178	MODIFIER	0.895534
7_56673592_A/T	chr7	56673592	intron_variant	ENSCAFG00000017987	ENSCAFT00000035661	CCDC178	MODIFIER	0.780926
7_56674035_G/A	chr7	56674035	intron_variant	ENSCAFG00000017987	ENSCAFT00000035661	CCDC178	MODIFIER	0.368421
7_56674942_C/T	chr7	56674942	intron_variant	ENSCAFG00000017987	ENSCAFT00000035661	CCDC178	MODIFIER	0.895534
7_56675196_A/G	chr7	56675196	intron_variant	ENSCAFG00000017987	ENSCAFT00000035661	CCDC178	MODIFIER	0.780926
7_56678200_G/A	chr7	56678200	intron_variant	ENSCAFG00000017987	ENSCAFT00000035661	CCDC178	MODIFIER	0.405558
7_56685299_G/A	chr7	56685299	intron_variant	ENSCAFG00000017987	ENSCAFT00000035661	CCDC178	MODIFIER	0.649381
7_56685441_A/G	chr7	56685441	intron_variant	ENSCAFG00000017987	ENSCAFT00000035661	CCDC178	MODIFIER	0.649381
7_56686276_A/G	chr7	56686276	intron_variant	ENSCAFG00000017987	ENSCAFT00000035661	CCDC178	MODIFIER	0.649381
7_56692694_C/T	chr7	56692694	intron_variant	ENSCAFG00000017987	ENSCAFT00000035661	CCDC178	MODIFIER	0.66668
7_56693183_A/G	chr7	56693183	intron_variant	ENSCAFG00000017987	ENSCAFT00000035661	CCDC178	MODIFIER	0.882582
7_56694599_C/T	chr7	56694599	intron_variant	ENSCAFG00000017987	ENSCAFT00000035661	CCDC178	MODIFIER	0.66668
7_56697360_C/T	chr7	56697360	intron_variant	ENSCAFG00000017987	ENSCAFT00000035661	CCDC178	MODIFIER	0.952941
7_56698213_G/A	chr7	56698213	intron_variant	ENSCAFG00000017987	ENSCAFT00000035661	CCDC178	MODIFIER	0.34317
7_56700973_G/A	chr7	56700973	intron_variant	ENSCAFG00000017987	ENSCAFT00000035661	CCDC178	MODIFIER	0.701572
7_56703478_T/A	chr7	56703478	intron_variant	ENSCAFG00000017987	ENSCAFT00000035661	CCDC178	MODIFIER	0.42772
7_56703522_C/T	chr7	56703522	intron_variant	ENSCAFG00000017987	ENSCAFT00000035661	CCDC178	MODIFIER	0.895534
7_56704529_C/T	chr7	56704529	intron_variant	ENSCAFG00000017987	ENSCAFT00000035661	CCDC178	MODIFIER	0.811456
7_56704580_C/T	chr7	56704580	intron_variant	ENSCAFG00000017987	ENSCAFT00000035661	CCDC178	MODIFIER	0.350393
7_56704964_T/C	chr7	56704964	intron_variant	ENSCAFG00000017987	ENSCAFT00000035661	CCDC178	MODIFIER	0.37322
7_56705804_A/G	chr7	56705804	intron_variant	ENSCAFG00000017987	ENSCAFT00000035661	CCDC178	MODIFIER	0.37322
7_56705811_T/A	chr7	56705811	intron_variant	ENSCAFG00000017987	ENSCAFT00000035661	CCDC178	MODIFIER	0.37322
7_56706637_A/C	chr7	56706637	intron_variant	ENSCAFG00000017987	ENSCAFT00000035661	CCDC178	MODIFIER	0.646684
7_56706965_T/A	chr7	56706965	intron_variant	ENSCAFG00000017987	ENSCAFT00000035661	CCDC178	MODIFIER	0.37322
7_56707305_C/G	chr7	56707305	intron_variant	ENSCAFG00000017987	ENSCAFT00000035661	CCDC178	MODIFIER	0.37322
7_56707402_G/A	chr7	56707402	intron_variant	ENSCAFG00000017987	ENSCAFT00000035661	CCDC178	MODIFIER	0.396772
7_56708746_C/T	chr7	56708746	intron_variant	ENSCAFG00000017987	ENSCAFT00000035661	CCDC178	MODIFIER	0.328284
7_56709033_G/T	chr7	56709033	intron_variant	ENSCAFG00000017987	ENSCAFT00000035661	CCDC178	MODIFIER	0.37322
7_56710674_T/A	chr7	56710674	intron_variant	ENSCAFG00000017987	ENSCAFT00000035661	CCDC178	MODIFIER	0.37322
7_56710938_T/C	chr7	56710938	intron_variant	ENSCAFG00000017987	ENSCAFT00000035661	CCDC178	MODIFIER	0.350393
7_56711343_C/T	chr7	56711343	intron_variant	ENSCAFG00000017987	ENSCAFT00000035661	CCDC178	MODIFIER	0.591841
7_56711359_T/C	chr7	56711359	intron_variant	ENSCAFG00000017987	ENSCAFT00000035661	CCDC178	MODIFIER	0.37322
7_56712479_G/A	chr7	56712479	intron_variant	ENSCAFG00000017987	ENSCAFT00000035661	CCDC178	MODIFIER	0.646684
7_56714273_T/C	chr7	56714273	intron_variant	ENSCAFG00000017987	ENSCAFT00000035661	CCDC178	MODIFIER	0.37322
7_56714875_A/G	chr7	56714875	intron_variant	ENSCAFG00000017987	ENSCAFT00000035661	CCDC178	MODIFIER	0.646684
7_56715537_A/G	chr7	56715537	intron_variant	ENSCAFG00000017987	ENSCAFT00000035661	CCDC178	MODIFIER	0.37322
7_56715975_G/A	chr7	56715975	intron_variant	ENSCAFG00000017987	ENSCAFT00000035661	CCDC178	MODIFIER	0.37322
7_56716018_G/C	chr7	56716018	intron_variant	ENSCAFG00000017987	ENSCAFT00000035661	CCDC178	MODIFIER	0.646684
7_56717506_C/A	chr7	56717506	intron_variant	ENSCAFG00000017987	ENSCAFT00000035661	CCDC178	MODIFIER	0.421053
7_56718284_C/G	chr7	56718284	intron_variant	ENSCAFG00000017987	ENSCAFT00000035661	CCDC178	MODIFIER	0.421053
7_56719617_C/T	chr7	56719617	intron_variant	ENSCAFG00000017987	ENSCAFT00000035661	CCDC178	MODIFIER	0.315789
7_56722631_C/T	chr7	56722631	intron_variant	ENSCAFG00000017987	ENSCAFT00000035661	CCDC178	MODIFIER	0.537055
7_56722910_C/T	chr7	56722910	intron_variant	ENSCAFG00000017987	ENSCAFT00000035661	CCDC178	MODIFIER	0.537055
7_56724498_G/C	chr7	56724498	intron_variant	ENSCAFG00000017987	ENSCAFT00000035661	CCDC178	MODIFIER	0.460964
7_56725290_C/A	chr7	56725290	intron_variant	ENSCAFG00000017987	ENSCAFT00000035661	CCDC178	MODIFIER	0.315789
7_56725540_G/C	chr7	56725540	intron_variant	ENSCAFG00000017987	ENSCAFT00000035661	CCDC178	MODIFIER	0.368421
7_56727142_G/A	chr7	56727142	intron_variant	ENSCAFG00000017987	ENSCAFT00000035661	CCDC178	MODIFIER	0.976471
7_56727884_G/A	chr7	56727884	intron_variant	ENSCAFG00000017987	ENSCAFT00000035661	CCDC178	MODIFIER	0.473684
7_56728202_T/A	chr7	56728202	intron_variant	ENSCAFG00000017987	ENSCAFT00000035661	CCDC178	MODIFIER	0.591841
7_56728447_C/T	chr7	56728447	intron_variant	ENSCAFG00000017987	ENSCAFT00000035661	CCDC178	MODIFIER	0.473684
7_56728460_G/A	chr7	56728460	intron_variant	ENSCAFG00000017987	ENSCAFT00000035661	CCDC178	MODIFIER	0.473684
7_56728552_C/T	chr7	56728552	intron_variant	ENSCAFG00000017987	ENSCAFT00000035661	CCDC178	MODIFIER	0.383944
7_56729577_C/T	chr7	56729577	intron_variant	ENSCAFG00000017987	ENSCAFT00000035661	CCDC178	MODIFIER	0.591841
7_56729582_G/A	chr7	56729582	intron_variant	ENSCAFG00000017987	ENSCAFT00000035661	CCDC178	MODIFIER	0.473684
7_56729754_C/T	chr7	56729754	intron_variant	ENSCAFG00000017987	ENSCAFT00000035661	CCDC178	MODIFIER	0.473684
7_56730011_C/G	chr7	56730011	intron_variant	ENSCAFG00000017987	ENSCAFT00000035661	CCDC178	MODIFIER	0.473684
7_56730515_T/A	chr7	56730515	intron_variant	ENSCAFG00000017987	ENSCAFT00000035661	CCDC178	MODIFIER	0.526316
7_56730753_A/G	chr7	56730753	intron_variant	ENSCAFG00000017987	ENSCAFT00000035661	CCDC178	MODIFIER	0.526316
7_56730859_A/T	chr7	56730859	intron_variant	ENSCAFG00000017987	ENSCAFT00000035661	CCDC178	MODIFIER	0.526316
7_56730882_G/A	chr7	56730882	intron_variant	ENSCAFG00000017987	ENSCAFT00000035661	CCDC178	MODIFIER	0.526316
7_56732337_G/A	chr7	56732337	intron_variant	ENSCAFG00000017987	ENSCAFT00000035661	CCDC178	MODIFIER	0.631579
7_56733271_G/A	chr7	56733271	intron_variant	ENSCAFG00000017987	ENSCAFT00000035661	CCDC178	MODIFIER	0.526316
7_56735181_G/A	chr7	56735181	intron_variant	ENSCAFG00000017987	ENSCAFT00000035661	CCDC178	MODIFIER	0.811456
7_56739727_A/T	chr7	56739727	intron_variant	ENSCAFG00000017987	ENSCAFT00000035661	CCDC178	MODIFIER	0.720248
7_56751561_G/A	chr7	56751561	intron_variant	ENSCAFG00000017987	ENSCAFT00000035661	CCDC178	MODIFIER	0.37322
7_56752244_T/C	chr7	56752244	intron_variant	ENSCAFG00000017987	ENSCAFT00000035661	CCDC178	MODIFIER	0.42772
7_56752640_T/G	chr7	56752640	intron_variant	ENSCAFG00000017987	ENSCAFT00000035661	CCDC178	MODIFIER	0.37322
7_56752667_C/T	chr7	56752667	intron_variant	ENSCAFG00000017987	ENSCAFT00000035661	CCDC178	MODIFIER	0.42772
7_56757808_A/G	chr7	56757808	intron_variant	ENSCAFG00000017987	ENSCAFT00000035661	CCDC178	MODIFIER	0.646684
7_56759321_T/G	chr7	56759321	intron_variant	ENSCAFG00000017987	ENSCAFT00000035661	CCDC178	MODIFIER	0.646684
7_56763827_T/A	chr7	56763827	intron_variant	ENSCAFG00000017987	ENSCAFT00000035661	CCDC178	MODIFIER	0.504126
7_56765709_T/C	chr7	56765709	intron_variant	ENSCAFG00000017987	ENSCAFT00000035661	CCDC178	MODIFIER	0.772959
7_56767364_T/C	chr7	56767364	intron_variant	ENSCAFG00000017987	ENSCAFT00000035661	CCDC178	MODIFIER	0.756499
7_56771345_G/A	chr7	56771345	intron_variant	ENSCAFG00000017987	ENSCAFT00000035661	CCDC178	MODIFIER	0.37322
7_69420017_C/T	chr7	69420017	intron_variant	ENSCAFG00000018420	ENSCAFT00000029257	SMCHD1	MODIFIER	0.611605
7_69421008_G/A	chr7	69421008	intron_variant	ENSCAFG00000018420	ENSCAFT00000029257	SMCHD1	MODIFIER	0.516554
7_69421074_C/T	chr7	69421074	intron_variant	ENSCAFG00000018420	ENSCAFT00000029257	SMCHD1	MODIFIER	0.318367
7_69421501_C/T	chr7	69421501	intron_variant	ENSCAFG00000018420	ENSCAFT00000029257	SMCHD1	MODIFIER	0.34317
7_69433404_A/G	chr7	69433404	intron_variant	ENSCAFG00000018420	ENSCAFT00000029257	SMCHD1	MODIFIER	0.557854
7_69433862_T/C	chr7	69433862	intron_variant	ENSCAFG00000018420	ENSCAFT00000029257	SMCHD1	MODIFIER	0.350393
7_69434916_A/G	chr7	69434916	intron_variant	ENSCAFG00000018420	ENSCAFT00000029257	SMCHD1	MODIFIER	0.460964
7_69435379_A/G	chr7	69435379	intron_variant	ENSCAFG00000018420	ENSCAFT00000029257	SMCHD1	MODIFIER	0.42772
7_69440990_T/G	chr7	69440990	intron_variant	ENSCAFG00000018420	ENSCAFT00000029257	SMCHD1	MODIFIER	0.572288
7_69443184_T/C	chr7	69443184	intron_variant	ENSCAFG00000018420	ENSCAFT00000029257	SMCHD1	MODIFIER	0.572288
7_69444755_A/G	chr7	69444755	intron_variant	ENSCAFG00000018420	ENSCAFT00000029257	SMCHD1	MODIFIER	0.628137
16_11040950_T/C	chr16	11040950	intron_variant	ENSCAFG00000003373	ENSCAFT00000044633	DGKI	MODIFIER	0.421053
16_11041137_T/C	chr16	11041137	intron_variant	ENSCAFG00000003373	ENSCAFT00000044633	DGKI	MODIFIER	0.368421
16_11041959_A/G	chr16	11041959	intron_variant	ENSCAFG00000003373	ENSCAFT00000044633	DGKI	MODIFIER	0.368421
16_11046462_A/T	chr16	11046462	intron_variant	ENSCAFG00000003373	ENSCAFT00000044633	DGKI	MODIFIER	0.421053
16_11047436_T/C	chr16	11047436	intron_variant	ENSCAFG00000003373	ENSCAFT00000044633	DGKI	MODIFIER	0.498565
16_11048083_T/C	chr16	11048083	intron_variant	ENSCAFG00000003373	ENSCAFT00000044633	DGKI	MODIFIER	0.764706
16_11048194_G/A	chr16	11048194	intron_variant	ENSCAFG00000003373	ENSCAFT00000044633	DGKI	MODIFIER	0.421053
16_11049481_T/A	chr16	11049481	intron_variant	ENSCAFG00000003373	ENSCAFT00000044633	DGKI	MODIFIER	0.421053
16_11049714_A/G	chr16	11049714	intron_variant	ENSCAFG00000003373	ENSCAFT00000044633	DGKI	MODIFIER	0.473684
16_11049811_G/A	chr16	11049811	intron_variant	ENSCAFG00000003373	ENSCAFT00000044633	DGKI	MODIFIER	0.37322
16_11053039_A/G	chr16	11053039	intron_variant	ENSCAFG00000003373	ENSCAFT00000044633	DGKI	MODIFIER	0.451359
16_11057140_G/A	chr16	11057140	intron_variant	ENSCAFG00000003373	ENSCAFT00000044633	DGKI	MODIFIER	0.764706
16_11063562_G/C	chr16	11063562	intron_variant	ENSCAFG00000003373	ENSCAFT00000044633	DGKI	MODIFIER	0.578947
16_11064473_G/A	chr16	11064473	intron_variant	ENSCAFG00000003373	ENSCAFT00000044633	DGKI	MODIFIER	0.578947
16_11065834_A/G	chr16	11065834	intron_variant	ENSCAFG00000003373	ENSCAFT00000044633	DGKI	MODIFIER	0.315789
16_11066278_T/G	chr16	11066278	intron_variant	ENSCAFG00000003373	ENSCAFT00000044633	DGKI	MODIFIER	0.578947
16_11067463_A/T	chr16	11067463	intron_variant	ENSCAFG00000003373	ENSCAFT00000044633	DGKI	MODIFIER	0.315789
16_11068200_C/T	chr16	11068200	intron_variant	ENSCAFG00000003373	ENSCAFT00000044633	DGKI	MODIFIER	0.578947
16_11069278_T/C	chr16	11069278	intron_variant	ENSCAFG00000003373	ENSCAFT00000044633	DGKI	MODIFIER	0.315789
16_11070440_G/C	chr16	11070440	intron_variant	ENSCAFG00000003373	ENSCAFT00000044633	DGKI	MODIFIER	0.315789
16_11070951_T/A	chr16	11070951	intron_variant	ENSCAFG00000003373	ENSCAFT00000044633	DGKI	MODIFIER	0.315789
16_11075474_T/C	chr16	11075474	intron_variant	ENSCAFG00000003373	ENSCAFT00000044633	DGKI	MODIFIER	0.631579
16_11075523_A/G	chr16	11075523	intron_variant	ENSCAFG00000003373	ENSCAFT00000044633	DGKI	MODIFIER	0.315789
16_11079092_G/A	chr16	11079092	intron_variant	ENSCAFG00000003373	ENSCAFT00000044633	DGKI	MODIFIER	0.631579
16_11080151_A/T	chr16	11080151	intron_variant	ENSCAFG00000003373	ENSCAFT00000044633	DGKI	MODIFIER	0.631579
16_11083484_T/C	chr16	11083484	intron_variant	ENSCAFG00000003373	ENSCAFT00000044633	DGKI	MODIFIER	0.473684
16_11091329_T/C	chr16	11091329	intron_variant	ENSCAFG00000003373	ENSCAFT00000044633	DGKI	MODIFIER	0.434708
16_11095294_T/C	chr16	11095294	intron_variant	ENSCAFG00000003373	ENSCAFT00000044633	DGKI	MODIFIER	0.714504
16_11105582_A/T	chr16	11105582	intron_variant	ENSCAFG00000003373	ENSCAFT00000044633	DGKI	MODIFIER	0.504126
16_11112752_A/G	chr16	11112752	intron_variant	ENSCAFG00000003373	ENSCAFT00000044633	DGKI	MODIFIER	0.665376
16_24822056_C/T	chr16	24822056	intron_variant	ENSCAFG00000005744	ENSCAFT00000009247	ZMAT4	MODIFIER	0.315789
16_24828291_A/T	chr16	24828291	intron_variant	ENSCAFG00000005744	ENSCAFT00000009247	ZMAT4	MODIFIER	0.450428
16_24828540_C/T	chr16	24828540	intron_variant	ENSCAFG00000005744	ENSCAFT00000009247	ZMAT4	MODIFIER	0.383944
16_24829109_A/G	chr16	24829109	intron_variant	ENSCAFG00000005744	ENSCAFT00000009247	ZMAT4	MODIFIER	0.383944
16_24830384_G/A	chr16	24830384	intron_variant	ENSCAFG00000005744	ENSCAFT00000009247	ZMAT4	MODIFIER	0.405558
16_24830891_T/C	chr16	24830891	intron_variant	ENSCAFG00000005744	ENSCAFT00000009247	ZMAT4	MODIFIER	0.649381
16_24832885_T/A	chr16	24832885	intron_variant	ENSCAFG00000005744	ENSCAFT00000009247	ZMAT4	MODIFIER	0.615089
16_24841861_G/T	chr16	24841861	intron_variant	ENSCAFG00000005744	ENSCAFT00000009247	ZMAT4	MODIFIER	0.632183
16_24852309_C/T	chr16	24852309	intron_variant	ENSCAFG00000005744	ENSCAFT00000009247	ZMAT4	MODIFIER	0.649381
16_24854318_G/A	chr16	24854318	intron_variant	ENSCAFG00000005744	ENSCAFT00000009247	ZMAT4	MODIFIER	0.405558
16_24854692_T/C	chr16	24854692	intron_variant	ENSCAFG00000005744	ENSCAFT00000009247	ZMAT4	MODIFIER	0.649381
16_24855146_T/G	chr16	24855146	intron_variant	ENSCAFG00000005744	ENSCAFT00000009247	ZMAT4	MODIFIER	0.526316
16_24855150_G/A	chr16	24855150	intron_variant	ENSCAFG00000005744	ENSCAFT00000009247	ZMAT4	MODIFIER	0.533834
16_24855324_T/C	chr16	24855324	intron_variant	ENSCAFG00000005744	ENSCAFT00000009247	ZMAT4	MODIFIER	0.504126
16_24857435_C/T	chr16	24857435	intron_variant	ENSCAFG00000005744	ENSCAFT00000009247	ZMAT4	MODIFIER	0.632183
16_24858597_T/A	chr16	24858597	intron_variant	ENSCAFG00000005744	ENSCAFT00000009247	ZMAT4	MODIFIER	0.591841
16_24859743_C/T	chr16	24859743	intron_variant	ENSCAFG00000005744	ENSCAFT00000009247	ZMAT4	MODIFIER	0.573398
16_24861765_G/A	chr16	24861765	intron_variant	ENSCAFG00000005744	ENSCAFT00000009247	ZMAT4	MODIFIER	0.476462
16_24861869_T/G	chr16	24861869	intron_variant	ENSCAFG00000005744	ENSCAFT00000009247	ZMAT4	MODIFIER	0.318885
16_24864614_A/G	chr16	24864614	intron_variant	ENSCAFG00000005744	ENSCAFT00000009247	ZMAT4	MODIFIER	0.581223
16_24864648_G/A	chr16	24864648	intron_variant	ENSCAFG00000005744	ENSCAFT00000009247	ZMAT4	MODIFIER	0.52008
16_24864706_C/T	chr16	24864706	intron_variant	ENSCAFG00000005744	ENSCAFT00000009247	ZMAT4	MODIFIER	0.537689
16_24864719_G/A	chr16	24864719	intron_variant	ENSCAFG00000005744	ENSCAFT00000009247	ZMAT4	MODIFIER	0.537689
16_24866200_A/G	chr16	24866200	intron_variant	ENSCAFG00000005744	ENSCAFT00000009247	ZMAT4	MODIFIER	0.502639
16_24883283_T/C	chr16	24883283	intron_variant	ENSCAFG00000005744	ENSCAFT00000009247	ZMAT4	MODIFIER	0.45963
16_24884200_C/T	chr16	24884200	intron_variant	ENSCAFG00000005744	ENSCAFT00000009247	ZMAT4	MODIFIER	0.52008
16_33743371_G/A	chr16	33743371	intron_variant	ENSCAFG00000006489	ENSCAFT00000010484	GTF2E2	MODIFIER	0.315789
16_33744797_T/C	chr16	33744797	intron_variant	ENSCAFG00000006489	ENSCAFT00000010484	GTF2E2	MODIFIER	0.368421
16_33748827_A/G	chr16	33748827	intron_variant	ENSCAFG00000006489	ENSCAFT00000010484	GTF2E2	MODIFIER	0.368421
16_33749632_G/A	chr16	33749632	intron_variant	ENSCAFG00000006489	ENSCAFT00000010484	GTF2E2	MODIFIER	0.315789
16_33765899_T/C	chr16	33765899	intron_variant	ENSCAFG00000006489	ENSCAFT00000010484	GTF2E2	MODIFIER	0.368421
16_33768935_T/A	chr16	33768935	intron_variant	ENSCAFG00000006489	ENSCAFT00000010484	GTF2E2	MODIFIER	0.516554
16_33778141_T/C	chr16	33778141	3_prime_UTR_variant	ENSCAFG00000006489	ENSCAFT00000010484	GTF2E2	MODIFIER	0.315789
16_33782894_T/C	chr16	33782894	downstream_gene_variant	ENSCAFG00000006489	ENSCAFT00000010484	GTF2E2	MODIFIER	0.318885
16_41368761_T/A	chr16	41368761	intron_variant	ENSCAFG00000007135	ENSCAFT00000043251	FRG1	MODIFIER	0.591841
16_41370375_T/C	chr16	41370375	intron_variant	ENSCAFG00000007135	ENSCAFT00000043251	FRG1	MODIFIER	0.318885
4_15380098_G/A	chr4	15380098	intron_variant	ENSCAFG00000032538	ENSCAFT00000044317	REEP3	MODIFIER	0.381704
4_15381264_G/A	chr4	15381264	intron_variant	ENSCAFG00000032538	ENSCAFT00000044317	REEP3	MODIFIER	0.468275
4_15384028_C/T	chr4	15384028	intron_variant	ENSCAFG00000032538	ENSCAFT00000044317	REEP3	MODIFIER	0.405558
4_15394524_T/C	chr4	15394524	intron_variant	ENSCAFG00000032538	ENSCAFT00000044317	REEP3	MODIFIER	0.341418
4_15409396_T/C	chr4	15409396	intron_variant	ENSCAFG00000032538	ENSCAFT00000044317	REEP3	MODIFIER	0.600558
4_15411029_G/A	chr4	15411029	intron_variant	ENSCAFG00000032538	ENSCAFT00000044317	REEP3	MODIFIER	0.315789
4_18348418_C/T	chr4	18348418	intron_variant	ENSCAFG00000013270	ENSCAFT00000043912	LRRTM3	MODIFIER	0.517334
4_18349192_A/C	chr4	18349192	intron_variant	ENSCAFG00000013270	ENSCAFT00000043912	LRRTM3	MODIFIER	0.531269
4_18351026_T/C	chr4	18351026	intron_variant	ENSCAFG00000013270	ENSCAFT00000043912	LRRTM3	MODIFIER	0.498565
4_18355866_T/A	chr4	18355866	intron_variant	ENSCAFG00000013270	ENSCAFT00000043912	LRRTM3	MODIFIER	0.406467
4_18355925_A/G	chr4	18355925	intron_variant	ENSCAFG00000013270	ENSCAFT00000043912	LRRTM3	MODIFIER	0.379589
4_18368508_A/C	chr4	18368508	intron_variant	ENSCAFG00000013270	ENSCAFT00000043912	LRRTM3	MODIFIER	0.360292
4_18369921_T/C	chr4	18369921	intron_variant	ENSCAFG00000013270	ENSCAFT00000043912	LRRTM3	MODIFIER	0.585913
4_27302578_T/A	chr4	27302578	intron_variant	ENSCAFG00000015465	ENSCAFT00000024539	KCNMA1	MODIFIER	0.882353
4_27304758_G/C	chr4	27304758	intron_variant	ENSCAFG00000015465	ENSCAFT00000024539	KCNMA1	MODIFIER	0.628137
4_27304805_G/C	chr4	27304805	intron_variant	ENSCAFG00000015465	ENSCAFT00000024539	KCNMA1	MODIFIER	0.882353
4_27305907_A/T	chr4	27305907	intron_variant	ENSCAFG00000015465	ENSCAFT00000024539	KCNMA1	MODIFIER	0.450428
4_27307253_T/C	chr4	27307253	intron_variant	ENSCAFG00000015465	ENSCAFT00000024539	KCNMA1	MODIFIER	0.628137
4_27311570_A/G	chr4	27311570	intron_variant	ENSCAFG00000015465	ENSCAFT00000024539	KCNMA1	MODIFIER	0.360292
4_27312711_T/C	chr4	27312711	intron_variant	ENSCAFG00000015465	ENSCAFT00000024539	KCNMA1	MODIFIER	0.341418
4_27322795_T/C	chr4	27322795	intron_variant	ENSCAFG00000015465	ENSCAFT00000024539	KCNMA1	MODIFIER	0.383944
4_27323811_G/A	chr4	27323811	intron_variant	ENSCAFG00000015465	ENSCAFT00000024539	KCNMA1	MODIFIER	0.362877
4_32631497_A/T	chr4	32631497	intron_variant	ENSCAFG00000015946	ENSCAFT00000025268	CCSER2	MODIFIER	0.45963
4_32633708_C/T	chr4	32633708	intron_variant	ENSCAFG00000015946	ENSCAFT00000025268	CCSER2	MODIFIER	0.66991
4_32652488_A/G	chr4	32652488	intron_variant	ENSCAFG00000015946	ENSCAFT00000025268	CCSER2	MODIFIER	0.701603
4_32655556_G/A	chr4	32655556	intron_variant	ENSCAFG00000015946	ENSCAFT00000025268	CCSER2	MODIFIER	0.399308
4_32657769_T/C	chr4	32657769	intron_variant	ENSCAFG00000015946	ENSCAFT00000025268	CCSER2	MODIFIER	0.379589
4_32660797_T/C	chr4	32660797	intron_variant	ENSCAFG00000015946	ENSCAFT00000025268	CCSER2	MODIFIER	0.598101
4_32661648_A/G	chr4	32661648	intron_variant	ENSCAFG00000015946	ENSCAFT00000025268	CCSER2	MODIFIER	0.379589
4_32664374_G/A	chr4	32664374	intron_variant	ENSCAFG00000015946	ENSCAFT00000025268	CCSER2	MODIFIER	0.322385
4_40840170_G/A	chr4	40840170	intron_variant	ENSCAFG00000016935	ENSCAFT00000048047	RANBP17	MODIFIER	0.591491
4_40840412_A/G	chr4	40840412	intron_variant	ENSCAFG00000016935	ENSCAFT00000048047	RANBP17	MODIFIER	0.929412
4_40840949_A/T	chr4	40840949	intron_variant	ENSCAFG00000016935	ENSCAFT00000048047	RANBP17	MODIFIER	0.941176
4_40843145_C/A	chr4	40843145	intron_variant	ENSCAFG00000016935	ENSCAFT00000048047	RANBP17	MODIFIER	0.929412
4_40843175_G/A	chr4	40843175	intron_variant	ENSCAFG00000016935	ENSCAFT00000048047	RANBP17	MODIFIER	0.482341
4_40843599_G/C	chr4	40843599	intron_variant	ENSCAFG00000016935	ENSCAFT00000048047	RANBP17	MODIFIER	0.591491
4_40844993_C/T	chr4	40844993	intron_variant	ENSCAFG00000016935	ENSCAFT00000048047	RANBP17	MODIFIER	0.649381
4_40846542_G/A	chr4	40846542	intron_variant	ENSCAFG00000016935	ENSCAFT00000048047	RANBP17	MODIFIER	0.315789
4_40846685_G/T	chr4	40846685	intron_variant	ENSCAFG00000016935	ENSCAFT00000048047	RANBP17	MODIFIER	0.315789
4_40847716_C/A	chr4	40847716	intron_variant	ENSCAFG00000016935	ENSCAFT00000048047	RANBP17	MODIFIER	0.66668
4_40850616_T/C	chr4	40850616	intron_variant	ENSCAFG00000016935	ENSCAFT00000048047	RANBP17	MODIFIER	0.929412
4_40850807_A/G	chr4	40850807	intron_variant	ENSCAFG00000016935	ENSCAFT00000048047	RANBP17	MODIFIER	0.929412
4_40853439_C/T	chr4	40853439	intron_variant	ENSCAFG00000016935	ENSCAFT00000048047	RANBP17	MODIFIER	0.537055
4_40853588_C/T	chr4	40853588	intron_variant	ENSCAFG00000016935	ENSCAFT00000048047	RANBP17	MODIFIER	0.929412
4_40860462_A/T	chr4	40860462	intron_variant	ENSCAFG00000016935	ENSCAFT00000048047	RANBP17	MODIFIER	0.941176
4_40860829_G/C	chr4	40860829	intron_variant	ENSCAFG00000016935	ENSCAFT00000048047	RANBP17	MODIFIER	0.537055
4_40872367_G/A	chr4	40872367	intron_variant	ENSCAFG00000016935	ENSCAFT00000048047	RANBP17	MODIFIER	0.537055
4_40873108_A/G	chr4	40873108	intron_variant	ENSCAFG00000016935	ENSCAFT00000048047	RANBP17	MODIFIER	0.537055
4_40873980_A/T	chr4	40873980	intron_variant	ENSCAFG00000016935	ENSCAFT00000048047	RANBP17	MODIFIER	0.697792
4_40875386_T/C	chr4	40875386	intron_variant	ENSCAFG00000016935	ENSCAFT00000048047	RANBP17	MODIFIER	0.537055
4_40881961_T/C	chr4	40881961	intron_variant	ENSCAFG00000016935	ENSCAFT00000048047	RANBP17	MODIFIER	0.557854
4_40882777_T/C	chr4	40882777	intron_variant	ENSCAFG00000016935	ENSCAFT00000048047	RANBP17	MODIFIER	0.929412
4_40887536_G/A	chr4	40887536	intron_variant	ENSCAFG00000016935	ENSCAFT00000048047	RANBP17	MODIFIER	0.917647
4_40889495_T/G	chr4	40889495	intron_variant	ENSCAFG00000016935	ENSCAFT00000048047	RANBP17	MODIFIER	0.929412
4_40892966_C/T	chr4	40892966	intron_variant	ENSCAFG00000016935	ENSCAFT00000048047	RANBP17	MODIFIER	0.941176
4_41756601_A/G	chr4	41756601	downstream_gene_variant	ENSCAFG00000016968	ENSCAFT00000026862	FOXI1	MODIFIER	0.611605
4_41757910_C/T	chr4	41757910	downstream_gene_variant	ENSCAFG00000016968	ENSCAFT00000026862	FOXI1	MODIFIER	0.765707
4_41758436_G/A	chr4	41758436	downstream_gene_variant	ENSCAFG00000016968	ENSCAFT00000026862	FOXI1	MODIFIER	0.941176
4_41758885_A/T	chr4	41758885	downstream_gene_variant	ENSCAFG00000016968	ENSCAFT00000026862	FOXI1	MODIFIER	0.882582
4_41758940_A/T	chr4	41758940	downstream_gene_variant	ENSCAFG00000016968	ENSCAFT00000026862	FOXI1	MODIFIER	0.765707
4_41758983_A/C	chr4	41758983	downstream_gene_variant	ENSCAFG00000016968	ENSCAFT00000026862	FOXI1	MODIFIER	0.882582
4_41759237_G/A	chr4	41759237	downstream_gene_variant	ENSCAFG00000016968	ENSCAFT00000026862	FOXI1	MODIFIER	0.723749
4_41759518_C/T	chr4	41759518	downstream_gene_variant	ENSCAFG00000016968	ENSCAFT00000026862	FOXI1	MODIFIER	0.482341
4_41760082_C/T	chr4	41760082	downstream_gene_variant	ENSCAFG00000016968	ENSCAFT00000026862	FOXI1	MODIFIER	0.691238
4_41760121_C/T	chr4	41760121	downstream_gene_variant	ENSCAFG00000016968	ENSCAFT00000026862	FOXI1	MODIFIER	0.456877
4_41760251_A/T	chr4	41760251	downstream_gene_variant	ENSCAFG00000016968	ENSCAFT00000026862	FOXI1	MODIFIER	0.691238
4_41760290_G/A	chr4	41760290	downstream_gene_variant	ENSCAFG00000016968	ENSCAFT00000026862	FOXI1	MODIFIER	0.707463
4_41761373_T/G	chr4	41761373	3_prime_UTR_variant	ENSCAFG00000016968	ENSCAFT00000026862	FOXI1	MODIFIER	0.368421
4_41761597_G/C	chr4	41761597	3_prime_UTR_variant	ENSCAFG00000016968	ENSCAFT00000026862	FOXI1	MODIFIER	0.368421
4_41768296_T/C	chr4	41768296	upstream_gene_variant	ENSCAFG00000016968	ENSCAFT00000026862	FOXI1	MODIFIER	0.870588
4_41778571_T/C	chr4	41778571	3_prime_UTR_variant	ENSCAFG00000016982	ENSCAFT00000026895	DOCK2	MODIFIER	0.595272
4_41778626_T/C	chr4	41778626	3_prime_UTR_variant	ENSCAFG00000016982	ENSCAFT00000026895	DOCK2	MODIFIER	0.626984
4_41779365_T/C	chr4	41779365	3_prime_UTR_variant	ENSCAFG00000016982	ENSCAFT00000026895	DOCK2	MODIFIER	0.526316
4_41779758_C/T	chr4	41779758	3_prime_UTR_variant	ENSCAFG00000016982	ENSCAFT00000026895	DOCK2	MODIFIER	0.473684
4_41783689_A/G	chr4	41783689	intron_variant	ENSCAFG00000016982	ENSCAFT00000026895	DOCK2	MODIFIER	0.578947
4_41783734_C/G	chr4	41783734	intron_variant	ENSCAFG00000016982	ENSCAFT00000026895	DOCK2	MODIFIER	0.526316
4_41783773_T/C	chr4	41783773	intron_variant	ENSCAFG00000016982	ENSCAFT00000026895	DOCK2	MODIFIER	0.811765
4_41783875_C/T	chr4	41783875	intron_variant	ENSCAFG00000016982	ENSCAFT00000026895	DOCK2	MODIFIER	0.578947
4_41783882_T/C	chr4	41783882	intron_variant	ENSCAFG00000016982	ENSCAFT00000026895	DOCK2	MODIFIER	0.578947
4_41784387_T/C	chr4	41784387	intron_variant	ENSCAFG00000016982	ENSCAFT00000026895	DOCK2	MODIFIER	0.526316
3_11331367_C/G	chr3	11331367	intron_variant	ENSCAFG00000007672	ENSCAFT00000012332	CHD1	MODIFIER	0.317647
3_11335207_A/G	chr3	11335207	intron_variant	ENSCAFG00000007672	ENSCAFT00000012332	CHD1	MODIFIER	0.328284
3_11348561_C/G	chr3	11348561	intron_variant	ENSCAFG00000007672	ENSCAFT00000012332	CHD1	MODIFIER	0.405558
3_61953816_C/T	chr3	61953816	upstream_gene_variant	ENSCAFG00000021284	ENSCAFT00000033391	5S_rRNA	MODIFIER	0.388235
3_61961851_A/G	chr3	61961851	upstream_gene_variant	ENSCAFG00000014903	ENSCAFT00000046101	POLN	MODIFIER	0.34317
3_61961931_T/G	chr3	61961931	upstream_gene_variant	ENSCAFG00000014903	ENSCAFT00000046101	POLN	MODIFIER	0.34317
3_61962067_G/C	chr3	61962067	upstream_gene_variant	ENSCAFG00000014903	ENSCAFT00000046101	POLN	MODIFIER	0.665376
3_61965382_T/C	chr3	61965382	intron_variant	ENSCAFG00000014903	ENSCAFT00000046101	POLN	MODIFIER	0.665376
3_61967739_G/A	chr3	61967739	intron_variant	ENSCAFG00000014903	ENSCAFT00000046101	POLN	MODIFIER	0.315789
3_61967741_T/A	chr3	61967741	intron_variant	ENSCAFG00000014903	ENSCAFT00000046101	POLN	MODIFIER	0.315789
3_61973988_T/C	chr3	61973988	intron_variant	ENSCAFG00000014903	ENSCAFT00000046101	POLN	MODIFIER	0.447059
3_61974092_A/G	chr3	61974092	intron_variant	ENSCAFG00000014903	ENSCAFT00000046101	POLN	MODIFIER	0.34317
3_61980556_A/G	chr3	61980556	intron_variant	ENSCAFG00000014903	ENSCAFT00000046101	POLN	MODIFIER	0.34317
3_61986330_A/G	chr3	61986330	intron_variant	ENSCAFG00000014903	ENSCAFT00000046101	POLN	MODIFIER	0.34317
3_61991943_T/C	chr3	61991943	intron_variant	ENSCAFG00000014903	ENSCAFT00000046101	POLN	MODIFIER	0.611605
3_61993433_A/G	chr3	61993433	intron_variant	ENSCAFG00000014903	ENSCAFT00000046101	POLN	MODIFIER	0.4
3_61994637_T/A	chr3	61994637	intron_variant	ENSCAFG00000014903	ENSCAFT00000046101	POLN	MODIFIER	0.330645
3_61994754_C/T	chr3	61994754	intron_variant	ENSCAFG00000014903	ENSCAFT00000046101	POLN	MODIFIER	0.356882
3_61996819_G/A	chr3	61996819	intron_variant	ENSCAFG00000014903	ENSCAFT00000046101	POLN	MODIFIER	0.684211
3_61997115_A/G	chr3	61997115	intron_variant	ENSCAFG00000014903	ENSCAFT00000046101	POLN	MODIFIER	0.368421
3_62002488_C/T	chr3	62002488	intron_variant	ENSCAFG00000014903	ENSCAFT00000046101	POLN	MODIFIER	0.368789
3_62006874_A/G	chr3	62006874	intron_variant	ENSCAFG00000014903	ENSCAFT00000046101	POLN	MODIFIER	0.34317
3_62007197_A/C	chr3	62007197	intron_variant	ENSCAFG00000014903	ENSCAFT00000046101	POLN	MODIFIER	0.376471
3_62008109_A/G	chr3	62008109	intron_variant	ENSCAFG00000014903	ENSCAFT00000046101	POLN	MODIFIER	0.684211
3_62008562_A/G	chr3	62008562	intron_variant	ENSCAFG00000014903	ENSCAFT00000046101	POLN	MODIFIER	0.34317
3_62016764_T/C	chr3	62016764	intron_variant	ENSCAFG00000014903	ENSCAFT00000046101	POLN	MODIFIER	0.665376
3_62022109_T/C	chr3	62022109	intron_variant	ENSCAFG00000014903	ENSCAFT00000046101	POLN	MODIFIER	0.665376
3_62031244_A/G	chr3	62031244	intron_variant	ENSCAFG00000014903	ENSCAFT00000046101	POLN	MODIFIER	0.611605
3_62033273_G/A	chr3	62033273	intron_variant	ENSCAFG00000014903	ENSCAFT00000046101	POLN	MODIFIER	0.315789
3_62044590_G/C	chr3	62044590	intron_variant	ENSCAFG00000014903	ENSCAFT00000046101	POLN	MODIFIER	0.611605
3_62047789_A/G	chr3	62047789	intron_variant	ENSCAFG00000014903	ENSCAFT00000046101	POLN	MODIFIER	0.611605
3_62049511_T/G	chr3	62049511	intron_variant	ENSCAFG00000014903	ENSCAFT00000046101	POLN	MODIFIER	0.665376
3_62059089_T/C	chr3	62059089	intron_variant	ENSCAFG00000014903	ENSCAFT00000046101	POLN	MODIFIER	0.396772
3_62060115_T/G	chr3	62060115	intron_variant	ENSCAFG00000014903	ENSCAFT00000046101	POLN	MODIFIER	0.34317
3_62066933_T/C	chr3	62066933	intron_variant	ENSCAFG00000014903	ENSCAFT00000046101	POLN	MODIFIER	0.665376
3_62076654_A/G	chr3	62076654	intron_variant	ENSCAFG00000014903	ENSCAFT00000046101	POLN	MODIFIER	0.557854
3_62083754_C/T	chr3	62083754	intron_variant	ENSCAFG00000014903	ENSCAFT00000046101	POLN	MODIFIER	0.341176
3_62086046_T/C	chr3	62086046	intron_variant	ENSCAFG00000014903	ENSCAFT00000046101	POLN	MODIFIER	0.772959
3_62087438_A/G	chr3	62087438	intron_variant	ENSCAFG00000014903	ENSCAFT00000046101	POLN	MODIFIER	0.772959
3_72873632_A/G	chr3	72873632	upstream_gene_variant	ENSCAFG00000023287	ENSCAFT00000035726	SMIM14	MODIFIER	0.473684
3_72877345_T/C	chr3	72877345	intron_variant	ENSCAFG00000023287	ENSCAFT00000035726	SMIM14	MODIFIER	0.450428
3_72877359_A/C	chr3	72877359	intron_variant	ENSCAFG00000023287	ENSCAFT00000035726	SMIM14	MODIFIER	0.450428
3_72880356_T/A	chr3	72880356	intron_variant	ENSCAFG00000023287	ENSCAFT00000035726	SMIM14	MODIFIER	0.421053
3_72881440_C/T	chr3	72881440	intron_variant	ENSCAFG00000023287	ENSCAFT00000035726	SMIM14	MODIFIER	0.611765
3_72881918_T/C	chr3	72881918	intron_variant	ENSCAFG00000023287	ENSCAFT00000035726	SMIM14	MODIFIER	0.504126
3_91226884_C/A	chr3	91226884	intron_variant	ENSCAFG00000016672	ENSCAFT00000026403	LCORL	MODIFIER	0.531269
3_91227005_A/G	chr3	91227005	intron_variant	ENSCAFG00000016672	ENSCAFT00000026403	LCORL	MODIFIER	0.405558
3_91228631_G/A	chr3	91228631	intron_variant	ENSCAFG00000016672	ENSCAFT00000026403	LCORL	MODIFIER	0.579526
31_26143762_G/T	chr31	26143762	intron_variant	ENSCAFG00000008853	ENSCAFT00000014058	TIAM1	MODIFIER	0.423943
31_26147127_G/A	chr31	26147127	intron_variant	ENSCAFG00000008853	ENSCAFT00000014058	TIAM1	MODIFIER	0.468275
31_26147814_T/C	chr31	26147814	intron_variant	ENSCAFG00000008853	ENSCAFT00000014058	TIAM1	MODIFIER	0.473684
31_26148763_C/T	chr31	26148763	intron_variant	ENSCAFG00000008853	ENSCAFT00000014058	TIAM1	MODIFIER	0.792002
31_26150582_A/G	chr31	26150582	synonymous_variant	ENSCAFG00000008853	ENSCAFT00000014058	TIAM1	LOW	0.585913
31_26151444_G/A	chr31	26151444	intron_variant	ENSCAFG00000008853	ENSCAFT00000014058	TIAM1	MODIFIER	0.368421
31_26153995_A/G	chr31	26153995	intron_variant	ENSCAFG00000008853	ENSCAFT00000014058	TIAM1	MODIFIER	0.350393
31_26154126_C/T	chr31	26154126	intron_variant	ENSCAFG00000008853	ENSCAFT00000014058	TIAM1	MODIFIER	0.476462
31_26154508_A/G	chr31	26154508	intron_variant	ENSCAFG00000008853	ENSCAFT00000014058	TIAM1	MODIFIER	0.368421
31_26154546_T/C	chr31	26154546	intron_variant	ENSCAFG00000008853	ENSCAFT00000014058	TIAM1	MODIFIER	0.609738
31_26154848_C/T	chr31	26154848	intron_variant	ENSCAFG00000008853	ENSCAFT00000014058	TIAM1	MODIFIER	0.591491
31_26155015_C/T	chr31	26155015	intron_variant	ENSCAFG00000008853	ENSCAFT00000014058	TIAM1	MODIFIER	0.350393
31_26155644_G/C	chr31	26155644	intron_variant	ENSCAFG00000008853	ENSCAFT00000014058	TIAM1	MODIFIER	0.649381
31_26156246_A/G	chr31	26156246	intron_variant	ENSCAFG00000008853	ENSCAFT00000014058	TIAM1	MODIFIER	0.66668
31_26156804_A/T	chr31	26156804	intron_variant	ENSCAFG00000008853	ENSCAFT00000014058	TIAM1	MODIFIER	0.315789
31_26157027_G/A	chr31	26157027	intron_variant	ENSCAFG00000008853	ENSCAFT00000014058	TIAM1	MODIFIER	0.368421
31_26157723_C/T	chr31	26157723	intron_variant	ENSCAFG00000008853	ENSCAFT00000014058	TIAM1	MODIFIER	0.591491
31_26158066_A/T	chr31	26158066	intron_variant	ENSCAFG00000008853	ENSCAFT00000014058	TIAM1	MODIFIER	0.649381
31_26158356_G/A	chr31	26158356	intron_variant	ENSCAFG00000008853	ENSCAFT00000014058	TIAM1	MODIFIER	0.649381
31_26158375_A/G	chr31	26158375	intron_variant	ENSCAFG00000008853	ENSCAFT00000014058	TIAM1	MODIFIER	0.591491
31_26158695_C/T	chr31	26158695	intron_variant	ENSCAFG00000008853	ENSCAFT00000014058	TIAM1	MODIFIER	0.368421
31_26159452_T/A	chr31	26159452	intron_variant	ENSCAFG00000008853	ENSCAFT00000014058	TIAM1	MODIFIER	0.649381
31_26160831_T/C	chr31	26160831	intron_variant	ENSCAFG00000008853	ENSCAFT00000014058	TIAM1	MODIFIER	0.368421
31_26161019_A/G	chr31	26161019	intron_variant	ENSCAFG00000008853	ENSCAFT00000014058	TIAM1	MODIFIER	0.611605
31_26161130_G/A	chr31	26161130	intron_variant	ENSCAFG00000008853	ENSCAFT00000014058	TIAM1	MODIFIER	0.611605
31_26161175_T/G	chr31	26161175	intron_variant	ENSCAFG00000008853	ENSCAFT00000014058	TIAM1	MODIFIER	0.611605
31_26162296_T/C	chr31	26162296	intron_variant	ENSCAFG00000008853	ENSCAFT00000014058	TIAM1	MODIFIER	0.649381
31_26162839_G/A	chr31	26162839	intron_variant	ENSCAFG00000008853	ENSCAFT00000014058	TIAM1	MODIFIER	0.611605
31_26164373_A/T	chr31	26164373	intron_variant	ENSCAFG00000008853	ENSCAFT00000014058	TIAM1	MODIFIER	0.476462
31_26164583_G/A	chr31	26164583	intron_variant	ENSCAFG00000008853	ENSCAFT00000014058	TIAM1	MODIFIER	0.476462
31_26166240_A/C	chr31	26166240	intron_variant	ENSCAFG00000008853	ENSCAFT00000014058	TIAM1	MODIFIER	0.419445
31_26167507_C/A	chr31	26167507	intron_variant	ENSCAFG00000008853	ENSCAFT00000014058	TIAM1	MODIFIER	0.908488
31_26168928_C/T	chr31	26168928	intron_variant	ENSCAFG00000008853	ENSCAFT00000014058	TIAM1	MODIFIER	0.315789
31_26170430_G/A	chr31	26170430	intron_variant	ENSCAFG00000008853	ENSCAFT00000014058	TIAM1	MODIFIER	0.419445
31_26171749_A/G	chr31	26171749	intron_variant	ENSCAFG00000008853	ENSCAFT00000014058	TIAM1	MODIFIER	0.882582
31_26173199_C/A	chr31	26173199	intron_variant	ENSCAFG00000008853	ENSCAFT00000014058	TIAM1	MODIFIER	0.591491
31_26174394_A/G	chr31	26174394	intron_variant	ENSCAFG00000008853	ENSCAFT00000014058	TIAM1	MODIFIER	0.389241
31_26175491_T/C	chr31	26175491	intron_variant	ENSCAFG00000008853	ENSCAFT00000014058	TIAM1	MODIFIER	0.555463
31_26176289_C/T	chr31	26176289	intron_variant	ENSCAFG00000008853	ENSCAFT00000014058	TIAM1	MODIFIER	0.405558
31_26176331_A/G	chr31	26176331	intron_variant	ENSCAFG00000008853	ENSCAFT00000014058	TIAM1	MODIFIER	0.591491
31_26177443_T/C	chr31	26177443	intron_variant	ENSCAFG00000008853	ENSCAFT00000014058	TIAM1	MODIFIER	0.405558
31_26177821_T/C	chr31	26177821	intron_variant	ENSCAFG00000008853	ENSCAFT00000014058	TIAM1	MODIFIER	0.42772
31_26178922_C/T	chr31	26178922	intron_variant	ENSCAFG00000008853	ENSCAFT00000014058	TIAM1	MODIFIER	0.328284
31_26179308_C/T	chr31	26179308	intron_variant	ENSCAFG00000008853	ENSCAFT00000014058	TIAM1	MODIFIER	0.368421
31_26179340_A/C	chr31	26179340	intron_variant	ENSCAFG00000008853	ENSCAFT00000014058	TIAM1	MODIFIER	0.362877
31_26179469_G/A	chr31	26179469	intron_variant	ENSCAFG00000008853	ENSCAFT00000014058	TIAM1	MODIFIER	0.328284
31_26179506_A/G	chr31	26179506	intron_variant	ENSCAFG00000008853	ENSCAFT00000014058	TIAM1	MODIFIER	0.611605
31_26179556_C/A	chr31	26179556	intron_variant	ENSCAFG00000008853	ENSCAFT00000014058	TIAM1	MODIFIER	0.631579
31_26179707_G/A	chr31	26179707	intron_variant	ENSCAFG00000008853	ENSCAFT00000014058	TIAM1	MODIFIER	0.631579
31_26180784_G/C	chr31	26180784	intron_variant	ENSCAFG00000008853	ENSCAFT00000014058	TIAM1	MODIFIER	0.573398
31_26181206_C/G	chr31	26181206	intron_variant	ENSCAFG00000008853	ENSCAFT00000014058	TIAM1	MODIFIER	0.34317
31_26181236_G/A	chr31	26181236	intron_variant	ENSCAFG00000008853	ENSCAFT00000014058	TIAM1	MODIFIER	0.42772
31_26181304_C/T	chr31	26181304	intron_variant	ENSCAFG00000008853	ENSCAFT00000014058	TIAM1	MODIFIER	0.450428
31_26181326_T/C	chr31	26181326	intron_variant	ENSCAFG00000008853	ENSCAFT00000014058	TIAM1	MODIFIER	0.42772
31_26181575_C/T	chr31	26181575	intron_variant	ENSCAFG00000008853	ENSCAFT00000014058	TIAM1	MODIFIER	0.631579
31_26181642_A/G	chr31	26181642	intron_variant	ENSCAFG00000008853	ENSCAFT00000014058	TIAM1	MODIFIER	0.611605
31_26181671_C/T	chr31	26181671	intron_variant	ENSCAFG00000008853	ENSCAFT00000014058	TIAM1	MODIFIER	0.646684
31_26183066_C/T	chr31	26183066	intron_variant	ENSCAFG00000008853	ENSCAFT00000014058	TIAM1	MODIFIER	0.75052
31_26184805_G/A	chr31	26184805	intron_variant	ENSCAFG00000008853	ENSCAFT00000014058	TIAM1	MODIFIER	0.396772
26_5426217_T/C	chr26	5426217	intron_variant	ENSCAFG00000006985	ENSCAFT00000048752	NCOR2	MODIFIER	0.315789
26_7442268_G/T	chr26	7442268	downstream_gene_variant	ENSCAFG00000008167	ENSCAFT00000042803	SETD1B	MODIFIER	0.514939
26_7442929_C/G	chr26	7442929	downstream_gene_variant	ENSCAFG00000008167	ENSCAFT00000042803	SETD1B	MODIFIER	0.650048
26_7449952_G/C	chr26	7449952	intron_variant	ENSCAFG00000008167	ENSCAFT00000042803	SETD1B	MODIFIER	0.694118
26_7451486_T/C	chr26	7451486	intron_variant	ENSCAFG00000008167	ENSCAFT00000042803	SETD1B	MODIFIER	0.66668
26_9001824_G/A	chr26	9001824	downstream_gene_variant	ENSCAFG00000023696	ENSCAFT00000036592	FAM109A	MODIFIER	0.421053
26_9006802_A/G	chr26	9006802	upstream_gene_variant	ENSCAFG00000023696	ENSCAFT00000036592	FAM109A	MODIFIER	0.526316
26_9007355_C/T	chr26	9007355	upstream_gene_variant	ENSCAFG00000023696	ENSCAFT00000036592	FAM109A	MODIFIER	0.894118
26_9008794_A/G	chr26	9008794	upstream_gene_variant	ENSCAFG00000023696	ENSCAFT00000036592	FAM109A	MODIFIER	0.796176
26_9008893_C/T	chr26	9008893	upstream_gene_variant	ENSCAFG00000023696	ENSCAFT00000036592	FAM109A	MODIFIER	0.684078
26_9031975_T/C	chr26	9031975	upstream_gene_variant	ENSCAFG00000008601	ENSCAFT00000013635	SH2B3	MODIFIER	0.396772
26_12766545_A/G	chr26	12766545	downstream_gene_variant	ENSCAFG00000009257	ENSCAFT00000014752	MED13L	MODIFIER	0.917647
26_12766598_G/A	chr26	12766598	downstream_gene_variant	ENSCAFG00000009257	ENSCAFT00000014752	MED13L	MODIFIER	0.894118
26_12767306_T/C	chr26	12767306	downstream_gene_variant	ENSCAFG00000009257	ENSCAFT00000014752	MED13L	MODIFIER	0.460964
26_12770758_G/A	chr26	12770758	downstream_gene_variant	ENSCAFG00000009257	ENSCAFT00000014752	MED13L	MODIFIER	0.941176
26_12772460_A/G	chr26	12772460	intron_variant	ENSCAFG00000009257	ENSCAFT00000014752	MED13L	MODIFIER	0.34317
26_12777241_T/C	chr26	12777241	intron_variant	ENSCAFG00000009257	ENSCAFT00000014752	MED13L	MODIFIER	0.929412
26_12784678_A/G	chr26	12784678	intron_variant	ENSCAFG00000009257	ENSCAFT00000014752	MED13L	MODIFIER	0.952941
26_12785037_C/A	chr26	12785037	intron_variant	ENSCAFG00000009257	ENSCAFT00000014752	MED13L	MODIFIER	0.318885
26_12785388_G/A	chr26	12785388	intron_variant	ENSCAFG00000009257	ENSCAFT00000014752	MED13L	MODIFIER	0.318885
26_12789218_A/G	chr26	12789218	intron_variant	ENSCAFG00000009257	ENSCAFT00000014752	MED13L	MODIFIER	0.921446
26_12791537_T/A	chr26	12791537	intron_variant	ENSCAFG00000009257	ENSCAFT00000014752	MED13L	MODIFIER	0.34317
26_12791660_C/T	chr26	12791660	intron_variant	ENSCAFG00000009257	ENSCAFT00000014752	MED13L	MODIFIER	0.368421
26_12795108_G/C	chr26	12795108	intron_variant	ENSCAFG00000009257	ENSCAFT00000014752	MED13L	MODIFIER	0.318885
26_12802111_G/A	chr26	12802111	intron_variant	ENSCAFG00000009257	ENSCAFT00000014752	MED13L	MODIFIER	0.318885
26_12803197_G/T	chr26	12803197	intron_variant	ENSCAFG00000009257	ENSCAFT00000014752	MED13L	MODIFIER	0.34317
26_12803405_A/G	chr26	12803405	intron_variant	ENSCAFG00000009257	ENSCAFT00000014752	MED13L	MODIFIER	0.315789
26_12812517_C/G	chr26	12812517	intron_variant	ENSCAFG00000009257	ENSCAFT00000014752	MED13L	MODIFIER	0.646684
26_12813649_C/G	chr26	12813649	intron_variant	ENSCAFG00000009257	ENSCAFT00000014752	MED13L	MODIFIER	0.838191
26_12829997_G/A	chr26	12829997	intron_variant	ENSCAFG00000009257	ENSCAFT00000014752	MED13L	MODIFIER	0.318885
26_12832214_A/C	chr26	12832214	upstream_gene_variant	ENSCAFG00000009257	ENSCAFT00000014752	MED13L	MODIFIER	0.315789
26_12834972_A/G	chr26	12834972	upstream_gene_variant	ENSCAFG00000009257	ENSCAFT00000014752	MED13L	MODIFIER	0.496356
26_12842215_C/A	chr26	12842215	intron_variant	ENSCAFG00000009257	ENSCAFT00000048391	MED13L	MODIFIER	0.952941
26_12842430_G/A	chr26	12842430	intron_variant	ENSCAFG00000009257	ENSCAFT00000048391	MED13L	MODIFIER	0.964706
26_12843509_G/A	chr26	12843509	intron_variant	ENSCAFG00000009257	ENSCAFT00000048391	MED13L	MODIFIER	0.964706
26_12843763_G/A	chr26	12843763	intron_variant	ENSCAFG00000009257	ENSCAFT00000048391	MED13L	MODIFIER	0.315789
26_12850782_A/G	chr26	12850782	intron_variant	ENSCAFG00000009257	ENSCAFT00000048391	MED13L	MODIFIER	0.496356
26_12857175_T/G	chr26	12857175	intron_variant	ENSCAFG00000009257	ENSCAFT00000048391	MED13L	MODIFIER	0.952941
26_12861092_A/T	chr26	12861092	intron_variant	ENSCAFG00000009257	ENSCAFT00000048391	MED13L	MODIFIER	0.315789
26_12864410_G/A	chr26	12864410	intron_variant	ENSCAFG00000009257	ENSCAFT00000048391	MED13L	MODIFIER	0.315789
26_12865858_C/T	chr26	12865858	intron_variant	ENSCAFG00000009257	ENSCAFT00000048391	MED13L	MODIFIER	0.917647
26_12872544_C/T	chr26	12872544	intron_variant	ENSCAFG00000009257	ENSCAFT00000048391	MED13L	MODIFIER	0.921446
26_12872761_T/C	chr26	12872761	intron_variant	ENSCAFG00000009257	ENSCAFT00000048391	MED13L	MODIFIER	0.315789
26_12876325_C/T	chr26	12876325	intron_variant	ENSCAFG00000009257	ENSCAFT00000048391	MED13L	MODIFIER	0.952941
26_12876376_C/T	chr26	12876376	intron_variant	ENSCAFG00000009257	ENSCAFT00000048391	MED13L	MODIFIER	0.315789
26_12876398_C/A	chr26	12876398	intron_variant	ENSCAFG00000009257	ENSCAFT00000048391	MED13L	MODIFIER	0.921446
26_12879763_C/T	chr26	12879763	intron_variant	ENSCAFG00000009257	ENSCAFT00000048391	MED13L	MODIFIER	0.921446
26_12880412_A/G	chr26	12880412	intron_variant	ENSCAFG00000009257	ENSCAFT00000048391	MED13L	MODIFIER	0.941176
26_12884852_C/T	chr26	12884852	intron_variant	ENSCAFG00000009257	ENSCAFT00000048391	MED13L	MODIFIER	0.315789
26_12892687_A/C	chr26	12892687	intron_variant	ENSCAFG00000009257	ENSCAFT00000048391	MED13L	MODIFIER	0.941176
26_12893042_G/A	chr26	12893042	intron_variant	ENSCAFG00000009257	ENSCAFT00000048391	MED13L	MODIFIER	0.315789
26_12899667_C/T	chr26	12899667	intron_variant	ENSCAFG00000009257	ENSCAFT00000048391	MED13L	MODIFIER	0.315789
26_12901841_T/G	chr26	12901841	upstream_gene_variant	ENSCAFG00000009257	ENSCAFT00000048391	MED13L	MODIFIER	0.611605
26_12905548_G/A	chr26	12905548	upstream_gene_variant	ENSCAFG00000009257	ENSCAFT00000048391	MED13L	MODIFIER	0.952941
26_12908614_T/C	chr26	12908614	intron_variant	ENSCAFG00000009257	ENSCAFT00000045900	MED13L	MODIFIER	0.921446
26_12915439_A/G	chr26	12915439	intron_variant	ENSCAFG00000009257	ENSCAFT00000045900	MED13L	MODIFIER	0.964706
26_12931472_T/C	chr26	12931472	intron_variant	ENSCAFG00000009257	ENSCAFT00000045900	MED13L	MODIFIER	0.631579
26_12931745_T/G	chr26	12931745	intron_variant	ENSCAFG00000009257	ENSCAFT00000045900	MED13L	MODIFIER	0.315789
26_12933043_T/C	chr26	12933043	intron_variant	ENSCAFG00000009257	ENSCAFT00000045900	MED13L	MODIFIER	0.591841
26_12935374_T/C	chr26	12935374	intron_variant	ENSCAFG00000009257	ENSCAFT00000045900	MED13L	MODIFIER	0.537055
26_12936468_A/G	chr26	12936468	intron_variant	ENSCAFG00000009257	ENSCAFT00000045900	MED13L	MODIFIER	0.941176
26_12939954_C/T	chr26	12939954	intron_variant	ENSCAFG00000009257	ENSCAFT00000045900	MED13L	MODIFIER	0.941176
26_12941564_G/A	chr26	12941564	intron_variant	ENSCAFG00000009257	ENSCAFT00000045900	MED13L	MODIFIER	0.905882
26_12944073_C/T	chr26	12944073	intron_variant	ENSCAFG00000009257	ENSCAFT00000045900	MED13L	MODIFIER	0.952941
26_12945712_A/G	chr26	12945712	intron_variant	ENSCAFG00000009257	ENSCAFT00000045900	MED13L	MODIFIER	0.917647
26_12946836_G/A	chr26	12946836	intron_variant	ENSCAFG00000009257	ENSCAFT00000045900	MED13L	MODIFIER	0.591841
26_12948052_T/C	chr26	12948052	intron_variant	ENSCAFG00000009257	ENSCAFT00000045900	MED13L	MODIFIER	0.646684
26_12949869_A/G	chr26	12949869	intron_variant	ENSCAFG00000009257	ENSCAFT00000045900	MED13L	MODIFIER	0.315789
26_12950003_C/T	chr26	12950003	intron_variant	ENSCAFG00000009257	ENSCAFT00000045900	MED13L	MODIFIER	0.315789
26_12952729_G/A	chr26	12952729	intron_variant	ENSCAFG00000009257	ENSCAFT00000045900	MED13L	MODIFIER	0.572288
26_12953371_A/G	chr26	12953371	intron_variant	ENSCAFG00000009257	ENSCAFT00000045900	MED13L	MODIFIER	0.315789
26_12954978_C/T	chr26	12954978	intron_variant	ENSCAFG00000009257	ENSCAFT00000045900	MED13L	MODIFIER	0.315789
26_12955299_A/G	chr26	12955299	intron_variant	ENSCAFG00000009257	ENSCAFT00000045900	MED13L	MODIFIER	0.591841
26_12955366_T/C	chr26	12955366	intron_variant	ENSCAFG00000009257	ENSCAFT00000045900	MED13L	MODIFIER	0.941176
26_12956316_T/C	chr26	12956316	intron_variant	ENSCAFG00000009257	ENSCAFT00000045900	MED13L	MODIFIER	0.591841
26_12958079_G/A	chr26	12958079	intron_variant	ENSCAFG00000009257	ENSCAFT00000045900	MED13L	MODIFIER	0.895534
26_12961975_A/T	chr26	12961975	intron_variant	ENSCAFG00000009257	ENSCAFT00000045900	MED13L	MODIFIER	0.609738
26_12969750_C/T	chr26	12969750	intron_variant	ENSCAFG00000009257	ENSCAFT00000045900	MED13L	MODIFIER	0.941176
26_12971271_A/G	chr26	12971271	intron_variant	ENSCAFG00000009257	ENSCAFT00000045900	MED13L	MODIFIER	0.929412
26_12983962_C/T	chr26	12983962	intron_variant	ENSCAFG00000009257	ENSCAFT00000045900	MED13L	MODIFIER	0.929412
26_12988001_G/C	chr26	12988001	intron_variant	ENSCAFG00000009257	ENSCAFT00000045900	MED13L	MODIFIER	0.591841
26_12990242_A/G	chr26	12990242	intron_variant	ENSCAFG00000009257	ENSCAFT00000045900	MED13L	MODIFIER	0.458824
26_12992147_A/T	chr26	12992147	intron_variant	ENSCAFG00000009257	ENSCAFT00000045900	MED13L	MODIFIER	0.691238
26_12992272_T/C	chr26	12992272	intron_variant	ENSCAFG00000009257	ENSCAFT00000045900	MED13L	MODIFIER	0.929412
26_12993054_A/G	chr26	12993054	intron_variant	ENSCAFG00000009257	ENSCAFT00000045900	MED13L	MODIFIER	0.383944
26_12996225_T/C	chr26	12996225	intron_variant	ENSCAFG00000009257	ENSCAFT00000045900	MED13L	MODIFIER	0.537055
26_13002253_T/C	chr26	13002253	intron_variant	ENSCAFG00000009257	ENSCAFT00000045900	MED13L	MODIFIER	0.964706
26_13006088_G/A	chr26	13006088	intron_variant	ENSCAFG00000009257	ENSCAFT00000045900	MED13L	MODIFIER	0.537055
26_13006156_T/A	chr26	13006156	intron_variant	ENSCAFG00000009257	ENSCAFT00000045900	MED13L	MODIFIER	0.368421
26_13008800_T/A	chr26	13008800	intron_variant	ENSCAFG00000009257	ENSCAFT00000045900	MED13L	MODIFIER	0.631579
26_13011250_A/G	chr26	13011250	intron_variant	ENSCAFG00000009257	ENSCAFT00000045900	MED13L	MODIFIER	0.941176
26_13012710_T/C	chr26	13012710	intron_variant	ENSCAFG00000009257	ENSCAFT00000045900	MED13L	MODIFIER	0.552951
26_13013147_A/C	chr26	13013147	intron_variant	ENSCAFG00000009257	ENSCAFT00000045900	MED13L	MODIFIER	0.869632
26_13014820_G/A	chr26	13014820	intron_variant	ENSCAFG00000009257	ENSCAFT00000045900	MED13L	MODIFIER	0.482341
26_13015251_G/T	chr26	13015251	intron_variant	ENSCAFG00000009257	ENSCAFT00000045900	MED13L	MODIFIER	0.591841
26_13017316_G/A	chr26	13017316	intron_variant	ENSCAFG00000009257	ENSCAFT00000045900	MED13L	MODIFIER	0.929412
26_13023806_A/G	chr26	13023806	intron_variant	ENSCAFG00000009257	ENSCAFT00000045900	MED13L	MODIFIER	0.572288
20_6466751_T/C	chr20	6466751	intron_variant	ENSCAFG00000004994	ENSCAFT00000008029	SYN2	MODIFIER	0.423529
20_38785212_C/T	chr20	38785212	downstream_gene_variant	ENSCAFG00000010296	ENSCAFT00000016351	HEMK1	MODIFIER	0.368421
20_38786569_G/A	chr20	38786569	downstream_gene_variant	ENSCAFG00000010296	ENSCAFT00000016351	HEMK1	MODIFIER	0.315789
20_38786959_A/G	chr20	38786959	downstream_gene_variant	ENSCAFG00000010296	ENSCAFT00000016351	HEMK1	MODIFIER	0.368421
20_38789368_G/A	chr20	38789368	downstream_gene_variant	ENSCAFG00000010296	ENSCAFT00000016351	HEMK1	MODIFIER	0.421053
20_38791473_T/C	chr20	38791473	missense_variant	ENSCAFG00000010296	ENSCAFT00000016351	HEMK1	MODERATE	0.368421
20_38792103_A/G	chr20	38792103	intron_variant	ENSCAFG00000010296	ENSCAFT00000016351	HEMK1	MODIFIER	0.368421
20_38792126_A/G	chr20	38792126	intron_variant	ENSCAFG00000010296	ENSCAFT00000016351	HEMK1	MODIFIER	0.368421
20_38793453_C/T	chr20	38793453	intron_variant	ENSCAFG00000010296	ENSCAFT00000016351	HEMK1	MODIFIER	0.842105
20_38793711_G/A	chr20	38793711	intron_variant	ENSCAFG00000010296	ENSCAFT00000016351	HEMK1	MODIFIER	0.421053
20_38793868_A/G	chr20	38793868	intron_variant	ENSCAFG00000010296	ENSCAFT00000016351	HEMK1	MODIFIER	0.473684
20_38794485_T/C	chr20	38794485	intron_variant	ENSCAFG00000010296	ENSCAFT00000016351	HEMK1	MODIFIER	0.368421
20_38794638_A/G	chr20	38794638	intron_variant	ENSCAFG00000010296	ENSCAFT00000016351	HEMK1	MODIFIER	0.368421
20_38794836_G/T	chr20	38794836	intron_variant	ENSCAFG00000010296	ENSCAFT00000016351	HEMK1	MODIFIER	0.811765
20_38794899_T/C	chr20	38794899	intron_variant	ENSCAFG00000010296	ENSCAFT00000016351	HEMK1	MODIFIER	0.765707
20_43020358_T/C	chr20	43020358	intron_variant	ENSCAFG00000014030	ENSCAFT00000022273	LARS2	MODIFIER	0.362877
20_43021423_A/G	chr20	43021423	intron_variant	ENSCAFG00000014030	ENSCAFT00000022273	LARS2	MODIFIER	0.322385
20_43022208_A/G	chr20	43022208	intron_variant	ENSCAFG00000014030	ENSCAFT00000022273	LARS2	MODIFIER	0.322385
20_43022961_C/A	chr20	43022961	intron_variant	ENSCAFG00000014030	ENSCAFT00000022273	LARS2	MODIFIER	0.322385
20_43026197_G/T	chr20	43026197	intron_variant	ENSCAFG00000014030	ENSCAFT00000022273	LARS2	MODIFIER	0.496271
20_43026374_T/C	chr20	43026374	intron_variant	ENSCAFG00000014030	ENSCAFT00000022273	LARS2	MODIFIER	0.37322
20_43029863_A/G	chr20	43029863	intron_variant	ENSCAFG00000014030	ENSCAFT00000022273	LARS2	MODIFIER	0.318885
20_43042387_G/A	chr20	43042387	upstream_gene_variant	ENSCAFG00000014030	ENSCAFT00000022273	LARS2	MODIFIER	0.435294
20_44493303_A/G	chr20	44493303	upstream_gene_variant	ENSCAFG00000014742	ENSCAFT00000046487	FKBP8	MODIFIER	0.526316
20_44520213_A/T	chr20	44520213	intron_variant	ENSCAFG00000014770	ENSCAFT00000023447	ELL	MODIFIER	0.315789
20_44554313_T/C	chr20	44554313	intron_variant	ENSCAFG00000014770	ENSCAFT00000023447	ELL	MODIFIER	0.329412
20_44554865_A/T	chr20	44554865	intron_variant	ENSCAFG00000014770	ENSCAFT00000023447	ELL	MODIFIER	0.401729
20_44582850_G/C	chr20	44582850	intron_variant	ENSCAFG00000014770	ENSCAFT00000023447	ELL	MODIFIER	0.369613
20_49095431_A/G	chr20	49095431	intron_variant	ENSCAFG00000017060	ENSCAFT00000048361	NACC1	MODIFIER	0.396772
20_49103455_C/T	chr20	49103455	upstream_gene_variant	ENSCAFG00000017060	ENSCAFT00000048361	NACC1	MODIFIER	0.396772
20_49103520_G/A	chr20	49103520	upstream_gene_variant	ENSCAFG00000017060	ENSCAFT00000048361	NACC1	MODIFIER	0.368421
20_49277922_G/A	chr20	49277922	intron_variant	ENSCAFG00000017099	ENSCAFT00000035980	SYCE2	MODIFIER	0.516554
20_49278652_G/A	chr20	49278652	intron_variant	ENSCAFG00000017099	ENSCAFT00000035980	SYCE2	MODIFIER	0.649381
20_49283838_A/G	chr20	49283838	synonymous_variant	ENSCAFG00000017099	ENSCAFT00000035980	SYCE2	LOW	0.552951
13_5100627_C/T	chr13	5100627	intron_variant	ENSCAFG00000000670	ENSCAFT00000001036	RIMS2	MODIFIER	0.435294
13_27470436_C/T	chr13	27470436	upstream_gene_variant	ENSCAFG00000001096	ENSCAFT00000001671	ASAP1	MODIFIER	0.460964
13_27471841_A/C	chr13	27471841	upstream_gene_variant	ENSCAFG00000001096	ENSCAFT00000001671	ASAP1	MODIFIER	0.856686
13_27471941_T/C	chr13	27471941	upstream_gene_variant	ENSCAFG00000001096	ENSCAFT00000001671	ASAP1	MODIFIER	0.615089
13_35648582_C/T	chr13	35648582	upstream_gene_variant	ENSCAFG00000001228	ENSCAFT00000001907	DENND3	MODIFIER	0.34317
13_38682760_C/T	chr13	38682760	intron_variant	ENSCAFG00000001792	ENSCAFT00000002810	LIMCH1	MODIFIER	0.364706
37_5852647_G/C	chr37	5852647	downstream_gene_variant	ENSCAFG00000010673	ENSCAFT00000016982	HECW2	MODIFIER	0.552951
37_5852678_G/A	chr37	5852678	downstream_gene_variant	ENSCAFG00000010673	ENSCAFT00000016982	HECW2	MODIFIER	0.707463
37_5853612_C/G	chr37	5853612	downstream_gene_variant	ENSCAFG00000010673	ENSCAFT00000016982	HECW2	MODIFIER	0.707463
37_5853755_A/G	chr37	5853755	downstream_gene_variant	ENSCAFG00000010673	ENSCAFT00000016982	HECW2	MODIFIER	0.691238
37_5853921_T/A	chr37	5853921	downstream_gene_variant	ENSCAFG00000010673	ENSCAFT00000016982	HECW2	MODIFIER	0.557854
37_5853983_G/A	chr37	5853983	downstream_gene_variant	ENSCAFG00000010673	ENSCAFT00000016982	HECW2	MODIFIER	0.707463
37_5856649_A/C	chr37	5856649	downstream_gene_variant	ENSCAFG00000010673	ENSCAFT00000016982	HECW2	MODIFIER	0.838191
37_5857540_C/G	chr37	5857540	intron_variant	ENSCAFG00000010673	ENSCAFT00000016982	HECW2	MODIFIER	0.740095
37_6920128_G/A	chr37	6920128	downstream_gene_variant	ENSCAFG00000010826	ENSCAFT00000017219	SF3B1	MODIFIER	0.419445
37_6925523_A/G	chr37	6925523	intron_variant	ENSCAFG00000010826	ENSCAFT00000017219	SF3B1	MODIFIER	0.476462
37_6930581_A/G	chr37	6930581	intron_variant	ENSCAFG00000010826	ENSCAFT00000017219	SF3B1	MODIFIER	0.315789
37_7095770_G/A	chr37	7095770	intron_variant	ENSCAFG00000010934	ENSCAFT00000017397	RFTN2	MODIFIER	0.421053
37_7098215_C/A	chr37	7098215	intron_variant	ENSCAFG00000010934	ENSCAFT00000017397	RFTN2	MODIFIER	0.315789
37_7098239_G/A	chr37	7098239	intron_variant	ENSCAFG00000010934	ENSCAFT00000017397	RFTN2	MODIFIER	0.315789
37_7098310_G/A	chr37	7098310	intron_variant	ENSCAFG00000010934	ENSCAFT00000017397	RFTN2	MODIFIER	0.315789
37_7101501_G/A	chr37	7101501	intron_variant	ENSCAFG00000010934	ENSCAFT00000017397	RFTN2	MODIFIER	0.318885
37_7103133_G/A	chr37	7103133	intron_variant	ENSCAFG00000010934	ENSCAFT00000017397	RFTN2	MODIFIER	0.318885
37_7103279_C/A	chr37	7103279	intron_variant	ENSCAFG00000010934	ENSCAFT00000017397	RFTN2	MODIFIER	0.318885
37_7108288_A/G	chr37	7108288	intron_variant	ENSCAFG00000010934	ENSCAFT00000017397	RFTN2	MODIFIER	0.37322
37_7109210_C/T	chr37	7109210	intron_variant	ENSCAFG00000010934	ENSCAFT00000017397	RFTN2	MODIFIER	0.460964
37_7109219_T/G	chr37	7109219	intron_variant	ENSCAFG00000010934	ENSCAFT00000017397	RFTN2	MODIFIER	0.368421
37_7110804_C/T	chr37	7110804	intron_variant	ENSCAFG00000010934	ENSCAFT00000017397	RFTN2	MODIFIER	0.368421
37_7111329_G/A	chr37	7111329	intron_variant	ENSCAFG00000010934	ENSCAFT00000017397	RFTN2	MODIFIER	0.42772
37_8677918_T/C	chr37	8677918	intron_variant	ENSCAFG00000010971	ENSCAFT00000017482	SATB2	MODIFIER	0.383944
37_8688556_C/T	chr37	8688556	intron_variant	ENSCAFG00000010971	ENSCAFT00000017482	SATB2	MODIFIER	0.37322
37_8699624_T/C	chr37	8699624	intron_variant	ENSCAFG00000010971	ENSCAFT00000017482	SATB2	MODIFIER	0.318885
17_30221112_A/T	chr17	30221112	intron_variant	ENSCAFG00000006160	ENSCAFT00000009967	RMDN2	MODIFIER	0.482341
17_30221171_T/C	chr17	30221171	intron_variant	ENSCAFG00000006160	ENSCAFT00000009967	RMDN2	MODIFIER	0.537055
17_30221246_G/T	chr17	30221246	intron_variant	ENSCAFG00000006160	ENSCAFT00000009967	RMDN2	MODIFIER	0.537055
17_30221351_T/C	chr17	30221351	synonymous_variant	ENSCAFG00000006160	ENSCAFT00000009967	RMDN2	LOW	0.591841
17_30222301_T/A	chr17	30222301	intron_variant	ENSCAFG00000006160	ENSCAFT00000009967	RMDN2	MODIFIER	0.557854
17_30224188_T/G	chr17	30224188	intron_variant	ENSCAFG00000006160	ENSCAFT00000009967	RMDN2	MODIFIER	0.537055
17_30225313_A/G	chr17	30225313	intron_variant	ENSCAFG00000006160	ENSCAFT00000009967	RMDN2	MODIFIER	0.591841
17_30225337_G/A	chr17	30225337	intron_variant	ENSCAFG00000006160	ENSCAFT00000009967	RMDN2	MODIFIER	0.315789
17_30225880_T/C	chr17	30225880	intron_variant	ENSCAFG00000006160	ENSCAFT00000009967	RMDN2	MODIFIER	0.835294
17_30226419_A/G	chr17	30226419	intron_variant	ENSCAFG00000006160	ENSCAFT00000009967	RMDN2	MODIFIER	0.368421
17_30226434_T/C	chr17	30226434	intron_variant	ENSCAFG00000006160	ENSCAFT00000009967	RMDN2	MODIFIER	0.368421
17_30226964_A/C	chr17	30226964	intron_variant	ENSCAFG00000006160	ENSCAFT00000009967	RMDN2	MODIFIER	0.368421
17_30227078_A/T	chr17	30227078	intron_variant	ENSCAFG00000006160	ENSCAFT00000009967	RMDN2	MODIFIER	0.368421
17_30227184_A/C	chr17	30227184	intron_variant	ENSCAFG00000006160	ENSCAFT00000009967	RMDN2	MODIFIER	0.368421
17_30227189_C/T	chr17	30227189	intron_variant	ENSCAFG00000006160	ENSCAFT00000009967	RMDN2	MODIFIER	0.368421
17_30227208_T/C	chr17	30227208	intron_variant	ENSCAFG00000006160	ENSCAFT00000009967	RMDN2	MODIFIER	0.368421
17_30227306_A/T	chr17	30227306	intron_variant	ENSCAFG00000006160	ENSCAFT00000009967	RMDN2	MODIFIER	0.368421
17_30227571_T/G	chr17	30227571	intron_variant	ENSCAFG00000006160	ENSCAFT00000009967	RMDN2	MODIFIER	0.315789
17_30227651_T/C	chr17	30227651	intron_variant	ENSCAFG00000006160	ENSCAFT00000009967	RMDN2	MODIFIER	0.368421
17_30228139_C/T	chr17	30228139	intron_variant	ENSCAFG00000006160	ENSCAFT00000009967	RMDN2	MODIFIER	0.368421
17_30228535_A/C	chr17	30228535	intron_variant	ENSCAFG00000006160	ENSCAFT00000009967	RMDN2	MODIFIER	0.368421
17_30229015_T/C	chr17	30229015	intron_variant	ENSCAFG00000006160	ENSCAFT00000009967	RMDN2	MODIFIER	0.315789
17_30229061_A/G	chr17	30229061	intron_variant	ENSCAFG00000006160	ENSCAFT00000009967	RMDN2	MODIFIER	0.315789
17_30229261_A/G	chr17	30229261	intron_variant	ENSCAFG00000006160	ENSCAFT00000009967	RMDN2	MODIFIER	0.368421
17_30230188_A/C	chr17	30230188	intron_variant	ENSCAFG00000006160	ENSCAFT00000009967	RMDN2	MODIFIER	0.368421
17_30230844_C/A	chr17	30230844	intron_variant	ENSCAFG00000006160	ENSCAFT00000009967	RMDN2	MODIFIER	0.646684
17_30231629_A/G	chr17	30231629	intron_variant	ENSCAFG00000006160	ENSCAFT00000009967	RMDN2	MODIFIER	0.368421
17_30231657_A/T	chr17	30231657	intron_variant	ENSCAFG00000006160	ENSCAFT00000009967	RMDN2	MODIFIER	0.670588
17_30231787_T/C	chr17	30231787	intron_variant	ENSCAFG00000006160	ENSCAFT00000009967	RMDN2	MODIFIER	0.646684
17_30232171_C/T	chr17	30232171	intron_variant	ENSCAFG00000006160	ENSCAFT00000009967	RMDN2	MODIFIER	0.701572
17_30232459_C/T	chr17	30232459	intron_variant	ENSCAFG00000006160	ENSCAFT00000009967	RMDN2	MODIFIER	0.315789
17_30232767_G/T	chr17	30232767	intron_variant	ENSCAFG00000006160	ENSCAFT00000009967	RMDN2	MODIFIER	0.701572
17_30232800_G/A	chr17	30232800	intron_variant	ENSCAFG00000006160	ENSCAFT00000009967	RMDN2	MODIFIER	0.368421
17_30233792_T/C	chr17	30233792	intron_variant	ENSCAFG00000006160	ENSCAFT00000009967	RMDN2	MODIFIER	0.368421
17_30233958_A/G	chr17	30233958	intron_variant	ENSCAFG00000006160	ENSCAFT00000009967	RMDN2	MODIFIER	0.701572
17_30234060_G/A	chr17	30234060	intron_variant	ENSCAFG00000006160	ENSCAFT00000009967	RMDN2	MODIFIER	0.772959
17_30234249_C/A	chr17	30234249	intron_variant	ENSCAFG00000006160	ENSCAFT00000009967	RMDN2	MODIFIER	0.315789
17_30234575_T/C	chr17	30234575	intron_variant	ENSCAFG00000006160	ENSCAFT00000009967	RMDN2	MODIFIER	0.835294
17_30234937_C/T	chr17	30234937	intron_variant	ENSCAFG00000006160	ENSCAFT00000009967	RMDN2	MODIFIER	0.368421
17_30235278_A/G	chr17	30235278	intron_variant	ENSCAFG00000006160	ENSCAFT00000009967	RMDN2	MODIFIER	0.315789
17_30235550_G/A	chr17	30235550	intron_variant	ENSCAFG00000006160	ENSCAFT00000009967	RMDN2	MODIFIER	0.368421
17_30235722_T/A	chr17	30235722	intron_variant	ENSCAFG00000006160	ENSCAFT00000009967	RMDN2	MODIFIER	0.315789
17_30236525_G/A	chr17	30236525	intron_variant	ENSCAFG00000006160	ENSCAFT00000009967	RMDN2	MODIFIER	0.315789
17_30237095_C/T	chr17	30237095	intron_variant	ENSCAFG00000006160	ENSCAFT00000009967	RMDN2	MODIFIER	0.368421
17_30237506_C/T	chr17	30237506	intron_variant	ENSCAFG00000006160	ENSCAFT00000009967	RMDN2	MODIFIER	0.315789
17_30238695_A/C	chr17	30238695	intron_variant	ENSCAFG00000006160	ENSCAFT00000009967	RMDN2	MODIFIER	0.315789
17_30238804_G/T	chr17	30238804	intron_variant	ENSCAFG00000006160	ENSCAFT00000009967	RMDN2	MODIFIER	0.315789
17_30239152_T/A	chr17	30239152	intron_variant	ENSCAFG00000006160	ENSCAFT00000009967	RMDN2	MODIFIER	0.315789
17_30239474_T/C	chr17	30239474	intron_variant	ENSCAFG00000006160	ENSCAFT00000009967	RMDN2	MODIFIER	0.315789
17_30239520_T/C	chr17	30239520	intron_variant	ENSCAFG00000006160	ENSCAFT00000009967	RMDN2	MODIFIER	0.701572
17_30240070_T/C	chr17	30240070	intron_variant	ENSCAFG00000006160	ENSCAFT00000009967	RMDN2	MODIFIER	0.646684
17_30241994_A/G	chr17	30241994	downstream_gene_variant	ENSCAFG00000006160	ENSCAFT00000009967	RMDN2	MODIFIER	0.701572
17_30242132_G/A	chr17	30242132	downstream_gene_variant	ENSCAFG00000006160	ENSCAFT00000009967	RMDN2	MODIFIER	0.318885
17_30242487_G/T	chr17	30242487	downstream_gene_variant	ENSCAFG00000006160	ENSCAFT00000009967	RMDN2	MODIFIER	0.719161
17_30242641_A/G	chr17	30242641	downstream_gene_variant	ENSCAFG00000006160	ENSCAFT00000009967	RMDN2	MODIFIER	0.665376
17_30242701_A/G	chr17	30242701	downstream_gene_variant	ENSCAFG00000006160	ENSCAFT00000009967	RMDN2	MODIFIER	0.646684
17_30242727_A/G	chr17	30242727	downstream_gene_variant	ENSCAFG00000006160	ENSCAFT00000009967	RMDN2	MODIFIER	0.701572
17_30242888_A/G	chr17	30242888	downstream_gene_variant	ENSCAFG00000006160	ENSCAFT00000009967	RMDN2	MODIFIER	0.719161
17_30243112_G/A	chr17	30243112	downstream_gene_variant	ENSCAFG00000006160	ENSCAFT00000009967	RMDN2	MODIFIER	0.684078
17_30243254_G/T	chr17	30243254	downstream_gene_variant	ENSCAFG00000006160	ENSCAFT00000009967	RMDN2	MODIFIER	0.701572
17_30243293_C/T	chr17	30243293	downstream_gene_variant	ENSCAFG00000006160	ENSCAFT00000009967	RMDN2	MODIFIER	0.719161
17_30243328_A/G	chr17	30243328	downstream_gene_variant	ENSCAFG00000006160	ENSCAFT00000009967	RMDN2	MODIFIER	0.701572
17_30243524_A/T	chr17	30243524	downstream_gene_variant	ENSCAFG00000006160	ENSCAFT00000009967	RMDN2	MODIFIER	0.631579
17_30243576_G/A	chr17	30243576	downstream_gene_variant	ENSCAFG00000006160	ENSCAFT00000009967	RMDN2	MODIFIER	0.646684
17_30243624_G/A	chr17	30243624	downstream_gene_variant	ENSCAFG00000006160	ENSCAFT00000009967	RMDN2	MODIFIER	0.646684
17_30243708_G/A	chr17	30243708	downstream_gene_variant	ENSCAFG00000006160	ENSCAFT00000009967	RMDN2	MODIFIER	0.646684
17_30243872_A/G	chr17	30243872	downstream_gene_variant	ENSCAFG00000006160	ENSCAFT00000009967	RMDN2	MODIFIER	0.591841
17_30244015_T/C	chr17	30244015	downstream_gene_variant	ENSCAFG00000006160	ENSCAFT00000009967	RMDN2	MODIFIER	0.682353
17_30244535_C/A	chr17	30244535	downstream_gene_variant	ENSCAFG00000006160	ENSCAFT00000009967	RMDN2	MODIFIER	0.705882
17_30244597_T/C	chr17	30244597	downstream_gene_variant	ENSCAFG00000006160	ENSCAFT00000009967	RMDN2	MODIFIER	0.665376
1_20394226_C/A	chr1	20394226	intron_variant	ENSCAFG00000000140	ENSCAFT00000048913	TCF4	MODIFIER	0.572288
1_20394415_G/T	chr1	20394415	intron_variant	ENSCAFG00000000140	ENSCAFT00000048913	TCF4	MODIFIER	0.516554
1_20394431_A/C	chr1	20394431	intron_variant	ENSCAFG00000000140	ENSCAFT00000048913	TCF4	MODIFIER	0.516554
1_20394675_A/G	chr1	20394675	intron_variant	ENSCAFG00000000140	ENSCAFT00000048913	TCF4	MODIFIER	0.628137
1_20394684_A/G	chr1	20394684	intron_variant	ENSCAFG00000000140	ENSCAFT00000048913	TCF4	MODIFIER	0.628137
1_20394901_A/G	chr1	20394901	intron_variant	ENSCAFG00000000140	ENSCAFT00000048913	TCF4	MODIFIER	0.557854
1_20394904_G/A	chr1	20394904	intron_variant	ENSCAFG00000000140	ENSCAFT00000048913	TCF4	MODIFIER	0.557854
1_20395153_A/C	chr1	20395153	intron_variant	ENSCAFG00000000140	ENSCAFT00000048913	TCF4	MODIFIER	0.591841
1_20395425_C/A	chr1	20395425	intron_variant	ENSCAFG00000000140	ENSCAFT00000048913	TCF4	MODIFIER	0.628137
1_20396802_G/A	chr1	20396802	intron_variant	ENSCAFG00000000140	ENSCAFT00000048913	TCF4	MODIFIER	0.37322
1_20398089_C/A	chr1	20398089	intron_variant	ENSCAFG00000000140	ENSCAFT00000048913	TCF4	MODIFIER	0.684211
1_20398692_A/T	chr1	20398692	intron_variant	ENSCAFG00000000140	ENSCAFT00000048913	TCF4	MODIFIER	0.736842
1_20398693_T/A	chr1	20398693	intron_variant	ENSCAFG00000000140	ENSCAFT00000048913	TCF4	MODIFIER	0.736842
1_20399241_C/T	chr1	20399241	intron_variant	ENSCAFG00000000140	ENSCAFT00000048913	TCF4	MODIFIER	0.701572
1_20399619_G/A	chr1	20399619	intron_variant	ENSCAFG00000000140	ENSCAFT00000048913	TCF4	MODIFIER	0.631579
1_20399779_T/C	chr1	20399779	intron_variant	ENSCAFG00000000140	ENSCAFT00000048913	TCF4	MODIFIER	0.780926
1_20402871_A/G	chr1	20402871	intron_variant	ENSCAFG00000000140	ENSCAFT00000048913	TCF4	MODIFIER	0.649381
1_20413995_A/G	chr1	20413995	intron_variant	ENSCAFG00000000140	ENSCAFT00000048913	TCF4	MODIFIER	0.315789
1_21095592_A/G	chr1	21095592	downstream_gene_variant	ENSCAFG00000000147	ENSCAFT00000000238	C18orf54	MODIFIER	0.537055
1_21101826_A/G	chr1	21101826	intron_variant	ENSCAFG00000000147	ENSCAFT00000000238	C18orf54	MODIFIER	0.315789
1_21102624_A/G	chr1	21102624	intron_variant	ENSCAFG00000000147	ENSCAFT00000000238	C18orf54	MODIFIER	0.591841
1_21105859_T/G	chr1	21105859	intron_variant	ENSCAFG00000000147	ENSCAFT00000000238	C18orf54	MODIFIER	0.315789
1_21109973_A/T	chr1	21109973	intron_variant	ENSCAFG00000000147	ENSCAFT00000000238	C18orf54	MODIFIER	0.725746
1_21111938_C/T	chr1	21111938	intron_variant	ENSCAFG00000000147	ENSCAFT00000000238	C18orf54	MODIFIER	0.646684
1_63812014_A/G	chr1	63812014	intron_variant	ENSCAFG00000001026	ENSCAFT00000001579	NKAIN2	MODIFIER	0.753234
1_63823312_G/T	chr1	63823312	intron_variant	ENSCAFG00000001026	ENSCAFT00000001579	NKAIN2	MODIFIER	0.34317
1_63823435_T/C	chr1	63823435	intron_variant	ENSCAFG00000001026	ENSCAFT00000001579	NKAIN2	MODIFIER	0.318885
1_63824120_C/G	chr1	63824120	intron_variant	ENSCAFG00000001026	ENSCAFT00000001579	NKAIN2	MODIFIER	0.34317
1_63824401_C/T	chr1	63824401	intron_variant	ENSCAFG00000001026	ENSCAFT00000001579	NKAIN2	MODIFIER	0.34317
1_63827013_A/C	chr1	63827013	intron_variant	ENSCAFG00000001026	ENSCAFT00000001579	NKAIN2	MODIFIER	0.34317
1_79890645_T/C	chr1	79890645	upstream_gene_variant	ENSCAFG00000030357	ENSCAFT00000045380	ENSCAFG00000030357	MODIFIER	0.591841
1_79891384_T/C	chr1	79891384	upstream_gene_variant	ENSCAFG00000030357	ENSCAFT00000045380	ENSCAFG00000030357	MODIFIER	0.646684
1_79893170_T/G	chr1	79893170	upstream_gene_variant	ENSCAFG00000030357	ENSCAFT00000045380	ENSCAFG00000030357	MODIFIER	0.646684
1_79894122_A/C	chr1	79894122	upstream_gene_variant	ENSCAFG00000030357	ENSCAFT00000045380	ENSCAFG00000030357	MODIFIER	0.740095
1_79895875_C/T	chr1	79895875	5_prime_UTR_variant	ENSCAFG00000030357	ENSCAFT00000045380	ENSCAFG00000030357	MODIFIER	0.526316
1_79896221_A/T	chr1	79896221	intron_variant	ENSCAFG00000030357	ENSCAFT00000045380	ENSCAFG00000030357	MODIFIER	0.723749
1_79901043_G/T	chr1	79901043	intron_variant	ENSCAFG00000030357	ENSCAFT00000045380	ENSCAFG00000030357	MODIFIER	0.368421
1_79902167_A/G	chr1	79902167	intron_variant	ENSCAFG00000030357	ENSCAFT00000045380	ENSCAFG00000030357	MODIFIER	0.964706
1_79902334_C/T	chr1	79902334	intron_variant	ENSCAFG00000030357	ENSCAFT00000045380	ENSCAFG00000030357	MODIFIER	0.473684
1_79902668_T/G	chr1	79902668	intron_variant	ENSCAFG00000030357	ENSCAFT00000045380	ENSCAFG00000030357	MODIFIER	0.591841
1_79902792_T/C	chr1	79902792	intron_variant	ENSCAFG00000030357	ENSCAFT00000045380	ENSCAFG00000030357	MODIFIER	0.740095
1_79904212_C/G	chr1	79904212	intron_variant	ENSCAFG00000030357	ENSCAFT00000045380	ENSCAFG00000030357	MODIFIER	0.740095
1_79905391_A/C	chr1	79905391	intron_variant	ENSCAFG00000030357	ENSCAFT00000045380	ENSCAFG00000030357	MODIFIER	0.646684
1_79907949_A/G	chr1	79907949	intron_variant	ENSCAFG00000030357	ENSCAFT00000045380	ENSCAFG00000030357	MODIFIER	0.701572
1_79910312_G/T	chr1	79910312	intron_variant	ENSCAFG00000030357	ENSCAFT00000045380	ENSCAFG00000030357	MODIFIER	0.646684
1_80440221_A/T	chr1	80440221	downstream_gene_variant	ENSCAFG00000001577	ENSCAFT00000002473	CEP78	MODIFIER	0.501996
1_80443634_T/C	chr1	80443634	intron_variant	ENSCAFG00000001577	ENSCAFT00000002473	CEP78	MODIFIER	0.447059
1_80445836_A/C	chr1	80445836	intron_variant	ENSCAFG00000001577	ENSCAFT00000002473	CEP78	MODIFIER	0.707463
1_80461114_A/T	chr1	80461114	intron_variant	ENSCAFG00000001577	ENSCAFT00000002473	CEP78	MODIFIER	0.675815
1_80464361_G/T	chr1	80464361	intron_variant	ENSCAFG00000001577	ENSCAFT00000002473	CEP78	MODIFIER	0.405558
1_80464413_G/A	chr1	80464413	intron_variant	ENSCAFG00000001577	ENSCAFT00000002473	CEP78	MODIFIER	0.572288
1_80464508_G/A	chr1	80464508	intron_variant	ENSCAFG00000001577	ENSCAFT00000002473	CEP78	MODIFIER	0.646684
1_80464933_G/A	chr1	80464933	intron_variant	ENSCAFG00000001577	ENSCAFT00000002473	CEP78	MODIFIER	0.405558
1_80464998_C/T	chr1	80464998	intron_variant	ENSCAFG00000001577	ENSCAFT00000002473	CEP78	MODIFIER	0.537055

## Sheet: Table S7
Window Coordinates	Chromosome	Start	End	Outlier Window ID	Window Length (bp)	fastCN Zscore	Quic-Kmer Zscore	Set With Significance	Min. Dog fastCN CN	Max. Dog fastCN CN	Min Wolf fastCN CN	Max Wolf fastCN CN	Highest fastCN CN	Min. Dog Quic-Kmer CN	Max. Dog Quic-Kmer CN	Min Wolf Quic-Kmer CN	Max Wolf Quic-Kmer CN	Highest Quic-Kmer CN
chr2:5889369-5897044	chr2	5889369	5897044	VCDR6	7675	5.82135	NA	fastCN	4.32685	10.3471	7.18194	18.8094	Wolf	1.472	2.691	1.947	2.787	Wolf
chr2:5943880-5952618	chr2	5943880	5952618	VCDR8	8738	5.19699	NA	fastCN	4.89102	11.7967	8.15237	23.3533	Wolf	1.8155	2.5955	2.075	2.4585	Dog
chr2:69825432-69838692	chr2	69825432	69838692	VCDR11	13260	7.91193	6.23799	Both	0.928508	1.91832	0.33975	1.27221	Dog	0.207	2.355	0.201	0.996	Dog
chr5:78144489-78166450	chr5	78144489	78166450	VCDR18	21961	5.99028	4.75488	fastCN	1.60685	8.62292	1.92671	13.4105	Wolf	1.89657	8.85343	2.01257	13.8427	Wolf
chr5:78182012-78390852	chr5	78182012	78390852	VCDR19	208840	6.50923	5.17809	Both	1.8722	10.3619	1.95635	16.882	Wolf	1.78667	9.739	2.05467	16.5292	Wolf
chr6:46945638-46957719	chr6	46945638	46957719	VCDR20	12081	8.56293	-0.314625	fastCN	3.81077	11.2312	1.58526	1.98053	Dog	1.382	2.9835	1.676	1.9055	Dog
chr9:7321282-7384855	chr9	7321282	7384855	VCDR24	63573	8.83852	0.562148	fastCN	1.44547	9.70251	5.76755	17.4367	Wolf	1.30333	2.33267	1.57467	2.07833	Dog
chr9:7516161-7939891	chr9	7516161	7939891	VCDR25	423730	8.1712	5.78887	Both	1.88386	8.245	4.14366	13.6513	Wolf	0.259429	5.827	0.574857	9.20957	Wolf
chr9:8544167-8562714	chr9	8544167	8562714	VCDR26	18547	7.21322	5.62539	Both	1.57622	7.86134	3.12311	15.901	Wolf	1.6216	8.4188	3.328	16.764	Wolf
chr9:8600560-8951324	chr9	8600560	8951324	VCDR27	350764	8.9771	6.84069	Both	1.8532	10.0401	6.86566	18.9285	Wolf	0.0748333	6.48267	5.08883	14.8027	Wolf
chr9:8964752-8984145	chr9	8964752	8984145	VCDR28	19393	6.20854	1.97484	fastCN	4.28465	10.9014	8.04667	14.8183	Wolf	1.254	2.84367	1.52	2.544	Dog
chr9:10342434-10371497	chr9	10342434	10371497	VCDR31	29063	7.23401	5.72504	Both	2.86053	9.51236	4.19315	14.64	Wolf	1.9462	9.2726	3.7258	15.574	Wolf
chr9:16641259-16680137	chr9	16641259	16680137	VCDR32	38878	8.54633	1.70018	fastCN	1.99191	10.9901	7.89933	18.7216	Wolf	1.786	4.3295	2.3515	4.4755	Wolf
chr9:16744382-16859364	chr9	16744382	16859364	VCDR33	114982	7.47514	1.96011	fastCN	1.92995	9.75008	5.38893	15.5587	Wolf	1.3075	4.6035	2.162	4.6815	Wolf
chr9:16877305-16975654	chr9	16877305	16975654	VCDR34	98349	7.07167	5.23193	Both	1.92959	7.93279	3.92837	10.1636	Wolf	2.03	7.99483	4.40983	9.2725	Wolf
chr9:17381438-17393534	chr9	17381438	17393534	VCDR35	12096	5.612	0.809737	fastCN	1.92969	14.8701	7.12645	21.2666	Wolf	0.468	8.953	2.566	7.528	Dog
chr9:17416056-17506784	chr9	17416056	17506784	VCDR36	90728	8.62837	3.73068	fastCN	1.7599	10.6956	7.12713	19.1156	Wolf	1.67367	8.06317	3.79933	6.73267	Dog
chr9:17598135-17619503	chr9	17598135	17619503	VCDR38	21368	5.34382	4.31473	fastCN	1.87237	7.58095	4.18295	7.56796	Dog	1.811	7.40175	4.04488	6.91	Dog
chr9:17652787-17661018	chr9	17652787	17661018	VCDR40	8231	5.73246	4.17563	fastCN	2.16168	7.96273	4.42802	9.61839	Wolf	1.99075	7.6005	4.09775	6.96775	Dog
chr9:17694057-17702422	chr9	17694057	17702422	VCDR41	8365	5.32672	3.76592	fastCN	1.92083	7.78197	3.98653	9.65483	Wolf	1.906	7.537	3.7185	6.6645	Dog
chr9:17733647-17798928	chr9	17733647	17798928	VCDR43	65281	7.04803	5.80116	Both	1.87439	7.79707	3.83572	9.9705	Wolf	1.9403	7.9138	3.9899	8.8381	Wolf
chr9:17914248-17922786	chr9	17914248	17922786	VCDR46	8538	5.26598	3.96933	fastCN	1.9013	7.79145	4.10758	9.52598	Wolf	1.88567	7.84567	4.138	7.465	Dog
chr9:18004167-18030097	chr9	18004167	18030097	VCDR47	25930	6.89348	5.50971	Both	3.69673	12.7382	8.63204	17.8519	Wolf	0.046	7.895	3.796	11.881	Wolf
chr9:18148900-18214141	chr9	18148900	18214141	VCDR48	65241	8.49949	4.82973	fastCN	2.04245	9.3194	5.96741	13.338	Wolf	1.53188	5.05475	1.9185	7.46438	Wolf
chr9:18233652-18246318	chr9	18233652	18246318	VCDR49	12666	5.44897	4.64671	fastCN	1.76961	5.91023	1.90572	8.69193	Wolf	1.80325	5.62325	1.9625	7.9545	Wolf
chr16:1155945-1162957	chr16	1155945	1162957	VCDR56	7012	6.26556	2.2699	fastCN	0.736369	5.89845	5.56616	13.4185	Wolf	0.318	1.7605	1.206	1.819	Wolf
chr16:10421832-10431887	chr16	10421832	10431887	VCDR57	10055	5.31272	-0.569378	fastCN	9.74349	25.109	21.0428	32.5736	Wolf	0.003	2.563	1.498	2.093	Dog
chr16:10469047-10476308	chr16	10469047	10476308	VCDR59	7261	7.12658	2.97618	fastCN	1.27642	9.51638	9.69518	20.1515	Wolf	0.148	3.159	2.142	4.437	Wolf
chr16:13908392-13928460	chr16	13908392	13928460	VCDR61	20068	6.53523	5.25411	Both	2.8373	10.6439	10.6342	19.6389	Wolf	0.943	3.199	3.283	9.205	Wolf
chr18:18393091-18406430	chr18	18393091	18406430	VCDR66	13339	5.91211	NA	fastCN	2.01577	14.4928	7.20666	18.7217	Wolf	1.8185	2.387	2.0695	2.608	Wolf
chr18:18446639-18459398	chr18	18446639	18459398	VCDR67	12759	7.96365	4.32046	fastCN	1.88149	8.56551	7.23832	23.5581	Wolf	1.7605	4.85225	2.95225	6.3685	Wolf
chr18:18461745-18588928	chr18	18461745	18588928	VCDR68	127183	8.82284	6.3544	Both	1.97547	9.23558	7.32984	19.0585	Wolf	1.9826	5.5156	2.8764	10.1914	Wolf
chr18:18601848-18844948	chr18	18601848	18844948	VCDR69	243100	7.53285	5.1814	Both	1.8703	7.25193	1.92267	11.7234	Wolf	1.51	4.789	1.836	6.867	Wolf
chr19:52801472-52813734	chr19	52801472	52813734	VCDR70	12262	8.74238	NA	fastCN	2.4895	3.60486	2.8398	5.61197	Wolf	1.77775	2.42625	1.86125	2.2785	Dog
chr19:52868685-52900889	chr19	52868685	52900889	VCDR71	32204	9.11595	NA	fastCN	2.56708	3.98853	3.15621	6.34023	Wolf	1.6832	2.1724	1.8332	2.0085	Dog
chr19:52905748-52916566	chr19	52905748	52916566	VCDR72	10818	7.26154	-0.673031	fastCN	2.24461	3.00658	2.42311	4.56742	Wolf	1.52725	2.26575	1.66575	1.92225	Dog
chr19:52919566-52930961	chr19	52919566	52930961	VCDR73	11395	7.10185	NA	fastCN	1.50303	2.64675	2.07454	3.56375	Wolf	1.41925	2.1265	1.67575	1.9835	Dog
chr23:20500362-20723036	chr23	20500362	20723036	VCDR76	222674	8.32143	6.39385	Both	1.95159	8.78199	1.96308	13.4324	Wolf	1.9827	8.42808	2.0045	14.2257	Wolf
chr24:8966714-8978459	chr24	8966714	8978459	VCDR77	11745	7.32872	5.85764	Both	1.6513	2.26118	0.564718	1.96693	Dog	1.046	2.21	0.3015	1.9205	Dog
chr25:48153140-48159951	chr25	48153140	48159951	VCDR79	6811	6.71639	-0.187518	fastCN	0.55806	4.87685	2.25375	10.3673	Wolf	0.496	2.19733	1.43633	2.09367	Dog
chr26:28834087-28918835	chr26	28834087	28918835	VCDR80	84748	8.99797	6.56802	Both	3.60785	10.7463	7.86895	15.3627	Wolf	1.478	4.424	3.0585	5.64	Wolf
chr26:31206104-31233544	chr26	31206104	31233544	VCDR81	27440	6.61824	5.03102	Both	1.77273	3.73361	1.98886	8.78747	Wolf	1.188	3.812	2.048	9.068	Wolf
chr26:31244878-31573989	chr26	31244878	31573989	VCDR82	329111	9.52099	7.26679	Both	1.73157	4.75165	2.99517	9.98332	Wolf	1.01342	3.94929	1.9438	8.86489	Wolf
chr26:31582013-31602536	chr26	31582013	31602536	VCDR83	20523	6.2872	4.53192	fastCN	1.6224	3.70776	1.84271	8.60336	Wolf	1.42367	3.60183	1.72317	8.14467	Wolf
chrX:2891287-2927525	chrX	2891287	2927525	VCDR89	36238	10.6409	7.8952	Both	1.70726	5.28539	4.22001	9.06587	Wolf	0.13925	3.9565	2.95875	8.95225	Wolf
chrX:19659938-19664244	chrX	19659938	19664244	VCDR94	4306	3.73549	3.07288	Both	1.34726	2.19288	1.57758	3.04578	Wolf	1.44	2.48	1.95	3.136	Wolf
chrX:32368101-32376924	chrX	32368101	32376924	VCDR104	8823	6.11994	4.25341	Both	1.64196	2.70478	0.864314	2.17051	Dog	1.834	2.974	1.282	2.33	Dog
chrX:49446633-49451299	chrX	49446633	49451299	VCDR117	4666	3.31155	4.44974	Both	1.06016	2.55988	1.9023	3.63125	Wolf	1.242	2.998	2.105	2.699	Dog
chrX:51967337-51971602	chrX	51967337	51971602	VCDR119	4265	4.90357	3.62399	Both	1.19887	2.09791	1.84905	2.75336	Wolf	0.696	2.214	1.718	2.13	Dog
chrX:59113778-59182411	chrX	59113778	59182411	VCDR122	68633	5.42915	5.31891	Both	1.96489	2.6141	0.656011	2.50663	Dog	1.93167	2.35133	0.187333	2.2545	Dog
chrX:66163575-66203146	chrX	66163575	66203146	VCDR126	39571	3.93564	4.28687	Both	1.60652	2.80679	0.0337345	2.15112	Dog	1.816	4.386	0	2.236	Dog
chrX:78088741-78108770	chrX	78088741	78108770	VCDR132	20029	5.10446	3.95964	Both	1.89909	3.04426	0.462443	2.46412	Dog	1.806	2.712	0.358	2.242	Dog
chrX:98254390-98300126	chrX	98254390	98300126	VCDR140	45736	3.05693	1.43649	fastCN	1.69228	2.57927	0.285188	2.48373	Dog	1.55778	2.24378	1.01244	2.18344	Dog
chrX:106787627-106795003	chrX	106787627	106795003	VCDR146	7376	9.58753	7.70551	Both	1.55603	2.49364	0.768345	2.06594	Dog	1.412	2.64	0.493	2.56	Dog
chrX:117752699-117767267	chrX	117752699	117767267	VCDR161	14568	3.59971	-1.07349	fastCN	4.74488	17.6597	13.6841	20.5087	Wolf	3.345	6.43	3.186	5.893	Dog
chrX:117819396-117825644	chrX	117819396	117825644	VCDR162	6248	4.4174	-0.330276	fastCN	1.78816	6.52848	5.303	7.60141	Wolf	0.718	3.04	1.054	2.958	Dog
chrX:118304083-118320915	chrX	118304083	118320915	VCDR168	16832	5.51827	0.76753	fastCN	5.24045	16.3499	12.6083	23.2346	Wolf	0.902	3.652	2.178	3.208	Dog
chrX:119001579-119005028	chrX	119001579	119005028	VCDR175	3449	3.554	3.26596	Both	0.274161	1.92963	1.25937	2.62529	Wolf	0.217	1.774	1.007	1.952	Wolf
chrX:120029074-120037821	chrX	120029074	120037821	VCDR178	8747	3.11274	4.13382	Both	2.11082	8.54925	7.13371	10.4835	Wolf	1.256	2.698	2.262	3.342	Wolf
chrX:120634480-120646786	chrX	120634480	120646786	VCDR179	12306	3.99082	2.31248	fastCN	3.26115	9.73821	8.45803	11.5054	Wolf	1.73667	2.499	2.11733	2.39067	Dog
chrX:121312706-121320162	chrX	121312706	121320162	VCDR183	7456	4.15994	4.84374	Both	0.544571	2.31981	2.06864	3.55763	Wolf	0.522	2.706	1.847	3.038	Wolf
chrX:121368636-121372035	chrX	121368636	121372035	VCDR185	3399	3.27432	4.30976	Both	0.240802	1.87339	0.860156	2.96824	Wolf	0.246	1.85	0.883	2.43	Wolf
chrX:121582249-121589646	chrX	121582249	121589646	VCDR188	7397	5.31016	6.05714	Both	0.228802	2.21538	1.24265	3.55186	Wolf	0.201	2.365	1.177	2.697	Wolf
chrX:121596123-121599266	chrX	121596123	121599266	VCDR189	3143	3.3041	3.20281	Both	0.364193	2.82781	1.5071	3.91243	Wolf	0.485	3.346	1.862	3.373	Wolf
chrX:121707102-121717109	chrX	121707102	121717109	VCDR190	10007	4.21967	4.04414	Both	0.684665	2.65897	2.06799	3.6976	Wolf	0.576	2.41067	1.77033	2.44433	Wolf
chrX:121801979-121805676	chrX	121801979	121805676	VCDR192	3697	3.41646	3.31382	Both	1.08399	2.66666	1.94095	3.24339	Wolf	0.956	2.57	1.896	2.882	Wolf
chrX:122489610-122499387	chrX	122489610	122499387	VCDR197	9777	4.8018	6.4653	Both	1.15763	3.21082	2.40102	4.00847	Wolf	0.952	2.242	1.853	2.73	Wolf

## Sheet: Table S8
GO category	GO ID	GO Description	Genes In Genome	Gene Count Observed in XP-CLR Set	Average Gene Count Observed in Permutations	Fold Enrichment (Observed Count/Average Permuted Count)	Raw Parent-Child TopGO P-Value	Q-value	Permuted P (Number of Permutations < Observed P Value +1 / Permutation Rounds + 1)	XP-CLR Loci With Genes in Category	Number Unique of XP-CLR Loci	Genes in XP-CLR Loci	Number of genes
BP	GO:0071840	cellular component organization or biogenesis	5075	153	109.618	1.39576	6.6e-05	0.0826613	0.000999	XP-CLR_3, XP-CLR_103, XP-CLR_104, XP-CLR_107, XP-CLR_111, XP-CLR_112, XP-CLR_243, XP-CLR_131, XP-CLR_114, XP-CLR_115, XP-CLR_123, XP-CLR_133, XP-CLR_135, XP-CLR_126, XP-CLR_127, XP-CLR_137, XP-CLR_128, XP-CLR_130, XP-CLR_140, XP-CLR_151, XP-CLR_159, XP-CLR_162, XP-CLR_168, XP-CLR_169, XP-CLR_185, XP-CLR_179, XP-CLR_180, XP-CLR_91, XP-CLR_193, XP-CLR_90, XP-CLR_181, XP-CLR_182, XP-CLR_21, XP-CLR_1…	105	TCF4, USP15, MDM1, KCNC2, ENSCAFG00000000489, ENSCAFG00000000528, ENSCAFG00000000595, RIMS2, TBC1D22A, SCUBE1, FSTL4, ASAP1, LIMCH1, VCP, FANCG, PIGO, UNC13B, TLN1, CEP135, CREB3, EXOSC3, ENSCAFG00000002399, GNL2, SNIP1, MEAF6, RRM2, ENSCAFG00000003455, CCRN4L, LARP1B, MFSD8, ENSCAFG00000004640, DNAJC15, RSF1, ENSCAFG00000004900, PAK1, ACOX1, GALR2, KCTD12, CLN5, MYO7A, TMC8, TK1, BIRC5, MAP6, SE…	153
BP	GO:0010033	response to organic substance	2169	61	45.501	1.34063	9.2e-05	0.0826613	0.005994	XP-CLR_3, XP-CLR_103, XP-CLR_104, XP-CLR_111, XP-CLR_112, XP-CLR_16, XP-CLR_126, XP-CLR_127, XP-CLR_140, XP-CLR_162, XP-CLR_168, XP-CLR_169, XP-CLR_180, XP-CLR_193, XP-CLR_90, XP-CLR_181, XP-CLR_182, XP-CLR_21, XP-CLR_152, XP-CLR_143, XP-CLR_197, XP-CLR_27, XP-CLR_216, XP-CLR_217, XP-CLR_210, XP-CLR_200, XP-CLR_211, XP-CLR_212, XP-CLR_214, XP-CLR_228, XP-CLR_225, XP-CLR_215, XP-CLR_236, XP-CLR_22…	50	TCF4, USP15, KCNC2, ENSCAFG00000000489, GNAQ, VCP, CREB3, NPR2, SNIP1, ZC3H12A, CCRN4L, PGRMC2, ENSCAFG00000004640, PAK1, IRG1, TK1, BIRC5, SOCS3, DGAT2, RPS3, ARRB1, DIAPH1, CYP1B1, NR2C1, UBA5, NDUFAF2, CPEB3, IDE, ENSCAFG00000008038, PLOD2, CUX2, ENSCAFG00000008640, ENSCAFG00000008741, TIAM1, ADCY6, ACVR1C, NFKB2, MAPKAPK3, CISH, ENSCAFG00000010899, RFTN2, SATB2, LRRTM3, PAX9, FBN1, UBA52, FKB…	61
CC	GO:0044424	intracellular part	11308	302	238.887	1.2642	0.00025	0.155638	0.003996	XP-CLR_3, XP-CLR_4, XP-CLR_5, XP-CLR_103, XP-CLR_104, XP-CLR_105, XP-CLR_106, XP-CLR_107, XP-CLR_108, XP-CLR_112, XP-CLR_243, XP-CLR_114, XP-CLR_123, XP-CLR_8, XP-CLR_124, XP-CLR_133, XP-CLR_15, XP-CLR_16, XP-CLR_126, XP-CLR_127, XP-CLR_137, XP-CLR_128, XP-CLR_129, XP-CLR_130, XP-CLR_116, XP-CLR_117, XP-CLR_146, XP-CLR_140, XP-CLR_145, XP-CLR_139, XP-CLR_151, XP-CLR_159, XP-CLR_162, XP-CLR_166, X…	148	TCF4, POLI, MOXD1, USP15, PPM1H, IL26, LGR5, ENSCAFG00000000489, ENSCAFG00000000528, ENSCAFG00000000595, CERK, FSTL4, TRDN, CATSPER3, PITX1, ASAP1, PSAT1, CEP78, GNAQ, VCP, FANCG, PIGO, FAM214B, UNC13B, TPM2, TLN1, CEP135, CREB3, RGP1, NPR2, HINT2, FRMPD1, EXOSC3, DCAF10, ENSCAFG00000002395, SHB, ENSCAFG00000002399, LRPPRC, CAMKMT, CNOT4, MANEAL, GNL2, DNALI1, SNIP1, MEAF6, ZC3H12A, DGKI, FOXP2, …	302
CC	GO:0043226	organelle	10849	288	228.562	1.26005	0.00029	0.142668	0.000999	XP-CLR_3, XP-CLR_4, XP-CLR_5, XP-CLR_103, XP-CLR_104, XP-CLR_105, XP-CLR_106, XP-CLR_108, XP-CLR_111, XP-CLR_112, XP-CLR_243, XP-CLR_131, XP-CLR_114, XP-CLR_123, XP-CLR_8, XP-CLR_124, XP-CLR_133, XP-CLR_15, XP-CLR_16, XP-CLR_126, XP-CLR_127, XP-CLR_137, XP-CLR_128, XP-CLR_129, XP-CLR_130, XP-CLR_116, XP-CLR_117, XP-CLR_146, XP-CLR_140, XP-CLR_145, XP-CLR_139, XP-CLR_151, XP-CLR_159, XP-CLR_162, X…	144	TCF4, POLI, MOXD1, USP15, MON2, PPM1H, LGR5, KCNC2, ENSCAFG00000000489, ENSCAFG00000000528, ENSCAFG00000000595, RIMS2, CERK, FSTL4, TRDN, CATSPER3, PITX1, ASAP1, PSAT1, CEP78, GNAQ, VCP, FANCG, PIGO, FAM214B, UNC13B, SIT1, TPM2, TLN1, CEP135, CREB3, RGP1, HINT2, FRMPD1, EXOSC3, ENSCAFG00000002395, ENSCAFG00000002399, LRPPRC, CAMKMT, CNOT4, MANEAL, GNL2, DNALI1, SNIP1, MEAF6, ZC3H12A, DGKI, FOXP2,…	288
CC	GO:0005622	intracellular	11776	311	248.94	1.2493	0.00032	0.155638	0.005994	XP-CLR_3, XP-CLR_4, XP-CLR_5, XP-CLR_103, XP-CLR_104, XP-CLR_105, XP-CLR_106, XP-CLR_107, XP-CLR_108, XP-CLR_111, XP-CLR_112, XP-CLR_243, XP-CLR_131, XP-CLR_114, XP-CLR_123, XP-CLR_8, XP-CLR_124, XP-CLR_133, XP-CLR_15, XP-CLR_16, XP-CLR_126, XP-CLR_127, XP-CLR_137, XP-CLR_128, XP-CLR_129, XP-CLR_130, XP-CLR_116, XP-CLR_117, XP-CLR_146, XP-CLR_140, XP-CLR_145, XP-CLR_139, XP-CLR_151, XP-CLR_159, X…	152	TCF4, POLI, MOXD1, USP15, PPM1H, IL26, LGR5, KCNC2, ENSCAFG00000000489, ENSCAFG00000000528, ENSCAFG00000000595, RIMS2, TBC1D22A, CERK, FSTL4, TRDN, CATSPER3, PITX1, ASAP1, PSAT1, CEP78, GNAQ, VCP, FANCG, PIGO, FAM214B, UNC13B, TPM2, TLN1, CEP135, CREB3, RGP1, NPR2, HINT2, FRMPD1, EXOSC3, DCAF10, ENSCAFG00000002395, SHB, ENSCAFG00000002399, LRPPRC, CAMKMT, CNOT4, MANEAL, GNL2, DNALI1, SNIP1, MEAF6…	311
BP	GO:1902296	DNA strand elongation involved in cell cycle DNA replication	2	2	0.013	153.846	0.00072	0.0826613	0.005994	XP-CLR_195, XP-CLR_196	2	ENSCAFG00000029334, ENSCAFG00000030154	2
BP	GO:0016043	cellular component organization	4757	143	104.298	1.37107	0.00077	0.0826613	0.00999	XP-CLR_3, XP-CLR_103, XP-CLR_104, XP-CLR_107, XP-CLR_111, XP-CLR_112, XP-CLR_243, XP-CLR_131, XP-CLR_114, XP-CLR_115, XP-CLR_123, XP-CLR_133, XP-CLR_135, XP-CLR_126, XP-CLR_127, XP-CLR_137, XP-CLR_130, XP-CLR_140, XP-CLR_151, XP-CLR_159, XP-CLR_162, XP-CLR_168, XP-CLR_169, XP-CLR_185, XP-CLR_179, XP-CLR_180, XP-CLR_91, XP-CLR_193, XP-CLR_90, XP-CLR_181, XP-CLR_182, XP-CLR_21, XP-CLR_152, XP-CLR_1…	102	TCF4, USP15, MDM1, KCNC2, ENSCAFG00000000489, ENSCAFG00000000595, RIMS2, TBC1D22A, SCUBE1, FSTL4, ASAP1, LIMCH1, VCP, FANCG, PIGO, UNC13B, TLN1, CEP135, CREB3, ENSCAFG00000002399, SNIP1, MEAF6, RRM2, ENSCAFG00000003455, CCRN4L, LARP1B, MFSD8, ENSCAFG00000004640, DNAJC15, RSF1, ENSCAFG00000004900, PAK1, ACOX1, GALR2, KCTD12, CLN5, MYO7A, TMC8, TK1, BIRC5, MAP6, SERPINH1, GDPD5, RPS3, ARRB1, PCDHGC…	143
BP	GO:1902983	DNA strand elongation involved in mitotic DNA replication	2	2	0.013	153.846	0.00078	0.0826613	0.005994	XP-CLR_195, XP-CLR_196	2	ENSCAFG00000029334, ENSCAFG00000030154	2
CC	GO:0000811	GINS complex	4	2	0.05	40	0.00085	0.142668	0.001998	XP-CLR_195, XP-CLR_196	2	ENSCAFG00000029334, ENSCAFG00000030154	2
CC	GO:0044422	organelle part	6716	189	139.747	1.35244	0.00117	0.155638	0.003996	XP-CLR_5, XP-CLR_108, XP-CLR_112, XP-CLR_243, XP-CLR_8, XP-CLR_124, XP-CLR_133, XP-CLR_15, XP-CLR_16, XP-CLR_126, XP-CLR_127, XP-CLR_137, XP-CLR_128, XP-CLR_130, XP-CLR_116, XP-CLR_140, XP-CLR_145, XP-CLR_159, XP-CLR_162, XP-CLR_166, XP-CLR_168, XP-CLR_178, XP-CLR_17, XP-CLR_169, XP-CLR_185, XP-CLR_179, XP-CLR_180, XP-CLR_91, XP-CLR_171, XP-CLR_193, XP-CLR_90, XP-CLR_181, XP-CLR_182, XP-CLR_21, X…	108	MOXD1, LGR5, ENSCAFG00000000489, ENSCAFG00000000528, ENSCAFG00000000595, TRDN, PITX1, ASAP1, CEP78, GNAQ, VCP, FANCG, PIGO, TPM2, TLN1, CEP135, CREB3, RGP1, HINT2, EXOSC3, ENSCAFG00000002399, LRPPRC, MANEAL, GNL2, DNALI1, SNIP1, MEAF6, ZC3H12A, DGKI, ENSCAFG00000003455, ELF2, SCLT1, PGRMC2, MFSD8, ENSCAFG00000004124, GAD2, ENSCAFG00000004640, DNAJC15, RSF1, ENSCAFG00000004900, PAK1, ACOX1, SYN2, …	189
BP	GO:0097696	STAT cascade	83	8	1.767	4.52745	0.00126	0.0826613	0.002997	XP-CLR_107, XP-CLR_90, XP-CLR_152, XP-CLR_23, XP-CLR_172, XP-CLR_44, XP-CLR_101	7	IL26, IL22, SOCS3, CYP1B1, IL31RA, CISH, LRRTM3, ENSCAFG00000018974	8
MF	GO:0051020	GTPase binding	454	24	11.644	2.06115	0.0022	0.0579707	0.006993	XP-CLR_131, XP-CLR_114, XP-CLR_126, XP-CLR_127, XP-CLR_145, XP-CLR_180, XP-CLR_20, XP-CLR_21, XP-CLR_143, XP-CLR_216, XP-CLR_217, XP-CLR_183, XP-CLR_225, XP-CLR_220, XP-CLR_63, XP-CLR_206, XP-CLR_48, XP-CLR_49, XP-CLR_101, XP-CLR_65, XP-CLR_149, XP-CLR_78, XP-CLR_22	23	RIMS2, TBC1D22A, PIGO, ARHGEF39, RGP1, DGKI, PAK1, PSD2, NRG2, DIAPH1, FGD6, MARCH5, SBF2, TIAM1, GBF1, IPO9, PDE6D, RANBP17, DOCK2, SLC6A4, ENSCAFG00000025140, ENSCAFG00000028470, STXBP6, FGF1	24
BP	GO:0023061	signal release	326	14	7.34	1.90736	0.00246	0.0826613	0.001998	XP-CLR_111, XP-CLR_131, XP-CLR_126, XP-CLR_145, XP-CLR_180, XP-CLR_171, XP-CLR_90, XP-CLR_182, XP-CLR_27, XP-CLR_210, XP-CLR_225, XP-CLR_236, XP-CLR_176, XP-CLR_86	14	KCNC2, RIMS2, UNC13B, DGKI, PAK1, SYN2, BIRC5, ARRB1, NDUFAF2, ENSCAFG00000008038, TIAM1, ACVR1C, CACNA1A, NRXN3	14
MF	GO:0005198	structural molecule activity	790	32	15.192	2.10637	0.0026	0.0579707	0.004995	XP-CLR_107, XP-CLR_127, XP-CLR_129, XP-CLR_130, XP-CLR_91, XP-CLR_182, XP-CLR_149, XP-CLR_183, XP-CLR_218, XP-CLR_211, XP-CLR_226, XP-CLR_214, XP-CLR_30, XP-CLR_82, XP-CLR_174, XP-CLR_222, XP-CLR_175, XP-CLR_46, XP-CLR_93, XP-CLR_70, XP-CLR_96, XP-CLR_114	22	IL26, TPM2, TLN1, ENSCAFG00000002395, ENSCAFG00000002399, ENSCAFG00000005021, RPS3, FRG1, ENSCAFG00000008290, ENSCAFG00000008419, MYL2, NUP54, ENSCAFG00000008640, ENSCAFG00000009308, RPL10L, NCAN, FBN1, UBA52, TSPAN14, KRT35, KRT32, ENSCAFG00000015956, ENSCAFG00000015969, ENSCAFG00000016263, SLC25A44, LMNA, MRPS23, HAPLN4, ENSCAFG00000023708, ENSCAFG00000024522, ENSCAFG00000024998, BGLAP	32
BP	GO:0002082	regulation of oxidative phosphorylation	15	3	0.283	10.6007	0.00325	0.0826613	0.000999	XP-CLR_126, XP-CLR_185, XP-CLR_177	3	VCP, DNAJC15, GADD45GIP1	3
BP	GO:0071043	CUT metabolic process	3	2	0.04	50	0.00328	0.0826613	0.001998	XP-CLR_128, XP-CLR_32	2	EXOSC3, EXOSC10	2
CC	GO:0035327	transcriptionally active chromatin	19	3	0.451	6.65189	0.00346	0.142668	0.000999	XP-CLR_128, XP-CLR_175, XP-CLR_32	3	EXOSC3, ELL, EXOSC10	3
BP	GO:0048313	Golgi inheritance	16	3	0.309	9.70874	0.00346	0.0826613	0.002997	XP-CLR_159, XP-CLR_220, XP-CLR_101	3	ENSCAFG00000003455, GBF1, ENSCAFG00000018974	3
CC	GO:0043228	non-membrane-bounded organelle	3508	115	72.827	1.57909	0.00357	0.155638	0.004995	XP-CLR_112, XP-CLR_243, XP-CLR_124, XP-CLR_133, XP-CLR_15, XP-CLR_16, XP-CLR_126, XP-CLR_127, XP-CLR_137, XP-CLR_128, XP-CLR_130, XP-CLR_116, XP-CLR_140, XP-CLR_162, XP-CLR_166, XP-CLR_169, XP-CLR_179, XP-CLR_180, XP-CLR_91, XP-CLR_90, XP-CLR_181, XP-CLR_182, XP-CLR_21, XP-CLR_144, XP-CLR_23, XP-CLR_149, XP-CLR_183, XP-CLR_210, XP-CLR_218, XP-CLR_211, XP-CLR_212, XP-CLR_214, XP-CLR_28, XP-CLR_215…	79	ENSCAFG00000000489, ENSCAFG00000000528, ENSCAFG00000000595, PITX1, ASAP1, CEP78, GNAQ, VCP, FANCG, PIGO, TPM2, TLN1, CEP135, HINT2, FRMPD1, EXOSC3, ENSCAFG00000002399, LRPPRC, GNL2, DNALI1, MEAF6, CCRN4L, SCLT1, ENSCAFG00000004640, RSF1, ENSCAFG00000004900, PAK1, ACOX1, ENSCAFG00000005021, SRP68, EXOC7, MYO7A, BIRC5, DGAT2, MAP6, RPS3, ARRB1, DNAH17, DIAPH1, USP44, DDX4, FRG1, ENSCAFG00000008138,…	115
BP	GO:0050796	regulation of insulin secretion	114	8	2.617	3.05694	0.00387	0.0826613	0.003996	XP-CLR_111, XP-CLR_90, XP-CLR_182, XP-CLR_27, XP-CLR_210, XP-CLR_225, XP-CLR_236, XP-CLR_176	8	KCNC2, BIRC5, ARRB1, NDUFAF2, ENSCAFG00000008038, TIAM1, ACVR1C, CACNA1A	8
CC	GO:0000176	nuclear exosome (RNase complex)	12	3	0.209	14.3541	0.00419	0.142668	0.001998	XP-CLR_128, XP-CLR_207, XP-CLR_32	3	EXOSC3, DIS3L2, EXOSC10	3
MF	GO:0043168	anion binding	2399	72	54.733	1.31548	0.0044	0.0579707	0.013986	XP-CLR_243, XP-CLR_114, XP-CLR_133, XP-CLR_16, XP-CLR_126, XP-CLR_127, XP-CLR_140, XP-CLR_145, XP-CLR_178, XP-CLR_17, XP-CLR_195, XP-CLR_169, XP-CLR_188, XP-CLR_180, XP-CLR_91, XP-CLR_171, XP-CLR_90, XP-CLR_20, XP-CLR_197, XP-CLR_23, XP-CLR_26, XP-CLR_217, XP-CLR_183, XP-CLR_200, XP-CLR_210, XP-CLR_214, XP-CLR_228, XP-CLR_215, XP-CLR_236, XP-CLR_220, XP-CLR_50, XP-CLR_172, XP-CLR_241, XP-CLR_63, …	56	ENSCAFG00000000595, CERK, ASAP1, GNAQ, VCP, PIGO, NPR2, GNL2, DGKI, ENSCAFG00000004124, GAD2, PYGB, ENSCAFG00000004640, UBE2E2, PAK1, ACOX1, SYN2, ENSCAFG00000005007, MYO7A, TK1, PGS1, DNAH17, PSD2, UBA5, DDX4, MAP3K1, IDE, SBF2, PLOD2, RHOF, ENSCAFG00000008640, RHEBL1, ENSCAFG00000008741, RND1, ADCY6, ACVR1C, GBF1, ARHGAP32, MAPKAPK3, STK17B, NAV1, CENPE, ENSCAFG00000010899, AGAP1, TLK2, LARS2, …	72
BP	GO:0060996	dendritic spine development	61	6	1.688	3.5545	0.00455	0.0826613	0.005994	XP-CLR_123, XP-CLR_133, XP-CLR_180, XP-CLR_216, XP-CLR_211, XP-CLR_212, XP-CLR_225	7	FSTL4, ASAP1, PAK1, CPEB3, CUX2, TIAM1	6
BP	GO:1902319	DNA strand elongation involved in nuclear cell cycle DNA replication	2	2	0.013	153.846	0.00476	0.0826613	0.004995	XP-CLR_195, XP-CLR_196	2	ENSCAFG00000029334, ENSCAFG00000030154	2
BP	GO:0090503	RNA phosphodiester bond hydrolysis, exonucleolytic	30	4	0.606	6.60066	0.00493	0.0826613	0.003996	XP-CLR_128, XP-CLR_162, XP-CLR_207, XP-CLR_32	4	EXOSC3, CCRN4L, DIS3L2, EXOSC10	4
BP	GO:0043087	regulation of GTPase activity	508	22	13.062	1.68427	0.00593	0.0826613	0.017982	XP-CLR_114, XP-CLR_133, XP-CLR_16, XP-CLR_127, XP-CLR_145, XP-CLR_202, XP-CLR_203, XP-CLR_182, XP-CLR_20, XP-CLR_143, XP-CLR_183, XP-CLR_228, XP-CLR_225, XP-CLR_220, XP-CLR_206, XP-CLR_208, XP-CLR_32, XP-CLR_49, XP-CLR_65, XP-CLR_149, XP-CLR_22	21	TBC1D22A, ASAP1, GNAQ, ARHGEF39, RGP1, DGKI, RALGAPA2, ARRB1, PSD2, NRG2, FGD6, SBF2, ENSCAFG00000008741, TIAM1, GBF1, PDE6D, AGAP1, MTOR, DOCK2, ENSCAFG00000025140, ENSCAFG00000028470, FGF1	22
CC	GO:0005891	voltage-gated calcium channel complex	35	4	1.113	3.59389	0.00596	0.174372	0.010989	XP-CLR_8, XP-CLR_124, XP-CLR_215, XP-CLR_176	4	TRDN, CATSPER3, CACNB3, CACNA1A	4
BP	GO:0090276	regulation of peptide hormone secretion	138	8	3.054	2.61951	0.00612	0.0826613	0.006993	XP-CLR_111, XP-CLR_90, XP-CLR_182, XP-CLR_27, XP-CLR_210, XP-CLR_225, XP-CLR_236, XP-CLR_176	8	KCNC2, BIRC5, ARRB1, NDUFAF2, ENSCAFG00000008038, TIAM1, ACVR1C, CACNA1A	8
BP	GO:0030073	insulin secretion	141	8	3.254	2.45851	0.00676	0.0826613	0.008991	XP-CLR_111, XP-CLR_90, XP-CLR_182, XP-CLR_27, XP-CLR_210, XP-CLR_225, XP-CLR_236, XP-CLR_176	8	KCNC2, BIRC5, ARRB1, NDUFAF2, ENSCAFG00000008038, TIAM1, ACVR1C, CACNA1A	8
MF	GO:0016788	hydrolase activity, acting on ester bonds	640	23	13.985	1.64462	0.0069	0.0579707	0.012987	XP-CLR_105, XP-CLR_106, XP-CLR_128, XP-CLR_162, XP-CLR_178, XP-CLR_195, XP-CLR_196, XP-CLR_180, XP-CLR_181, XP-CLR_182, XP-CLR_87, XP-CLR_218, XP-CLR_219, XP-CLR_161, XP-CLR_30, XP-CLR_206, XP-CLR_207, XP-CLR_173, XP-CLR_38, XP-CLR_32, XP-CLR_177, XP-CLR_97, XP-CLR_99, XP-CLR_100, XP-CLR_84, XP-CLR_160	26	PPM1H, EXOSC3, CCRN4L, ENSCAFG00000004124, ABHD12, GDPD4, GDPD5, ENPP7, ENSCAFG00000008439, HARBI1, CES5A, PDE6D, DIS3L2, LARS2, POLN, EXOSC10, DNASE2, RAD51C, SSH2, ACOT6, ACOT4, PPM1E, PTPMT1	23
CC	GO:0099080	supramolecular complex	651	26	14.166	1.83538	0.00696	0.200161	0.033966	XP-CLR_127, XP-CLR_116, XP-CLR_180, XP-CLR_90, XP-CLR_181, XP-CLR_149, XP-CLR_183, XP-CLR_211, XP-CLR_214, XP-CLR_225, XP-CLR_63, XP-CLR_227, XP-CLR_231, XP-CLR_92, XP-CLR_222, XP-CLR_66, XP-CLR_93, XP-CLR_70	18	TPM2, LRPPRC, PAK1, BIRC5, MAP6, FRG1, ENSCAFG00000008290, MYL2, ENSCAFG00000008640, TIAM1, LMOD1, NAV1, CENPE, FXR1, TLK2, FBN1, KIFAP3, KRT35, KRT32, ENSCAFG00000015956, ENSCAFG00000015969, ENSCAFG00000016263, CCT3, LMNA, ENSCAFG00000023708, ENSCAFG00000024998	26
BP	GO:0009070	serine family amino acid biosynthetic process	16	3	0.296	10.1351	0.00708	0.0826613	0.001998	XP-CLR_15, XP-CLR_90, XP-CLR_62	3	PSAT1, ENSCAFG00000014766, CTH	3
CC	GO:0044456	synapse part	461	20	12.019	1.66403	0.00727	0.200161	0.036963	XP-CLR_111, XP-CLR_131, XP-CLR_133, XP-CLR_126, XP-CLR_141, XP-CLR_145, XP-CLR_17, XP-CLR_180, XP-CLR_171, XP-CLR_193, XP-CLR_90, XP-CLR_225, XP-CLR_243, XP-CLR_231, XP-CLR_44, XP-CLR_176, XP-CLR_101, XP-CLR_55, XP-CLR_136, XP-CLR_86	20	KCNC2, RIMS2, ASAP1, UNC13B, GRIK3, DGKI, GAD2, PAK1, SYN2, KCTD12, SYNGR2, TIAM1, ENSCAFG00000010899, FXR1, LRRTM3, CACNA1A, SLC6A4, CALB2, GABRA4, NRXN3	20
BP	GO:0016485	protein processing	180	8	3.711	2.15575	0.00731	0.0826613	0.005994	XP-CLR_126, XP-CLR_193, XP-CLR_90, XP-CLR_144, XP-CLR_217, XP-CLR_214, XP-CLR_61, XP-CLR_70	8	PIGO, CLN5, BIRC5, METAP2, IDE, DHH, PRKACB, BGLAP	8
BP	GO:0072528	pyrimidine-containing compound biosynthetic process	35	4	0.723	5.5325	0.00732	0.0826613	0.004995	XP-CLR_178, XP-CLR_90, XP-CLR_222, XP-CLR_32	4	ENSCAFG00000004124, TK1, DUT, MTOR	4
BP	GO:1903862	positive regulation of oxidative phosphorylation	6	2	0.097	20.6186	0.00786	0.0826613	0.002997	XP-CLR_126, XP-CLR_177	2	VCP, GADD45GIP1	2
BP	GO:0016075	rRNA catabolic process	14	3	0.268	11.194	0.00802	0.0826613	0.006993	XP-CLR_128, XP-CLR_207, XP-CLR_32	3	EXOSC3, DIS3L2, EXOSC10	3
CC	GO:0031261	DNA replication preinitiation complex	5	2	0.067	29.8507	0.00811	0.163049	0.007992	XP-CLR_195, XP-CLR_196	2	ENSCAFG00000029334, ENSCAFG00000030154	2
BP	GO:0051641	cellular localization	2209	71	48.089	1.47643	0.00932	0.0826613	0.00999	XP-CLR_131, XP-CLR_114, XP-CLR_8, XP-CLR_16, XP-CLR_126, XP-CLR_127, XP-CLR_128, XP-CLR_130, XP-CLR_140, XP-CLR_145, XP-CLR_159, XP-CLR_180, XP-CLR_171, XP-CLR_91, XP-CLR_90, XP-CLR_181, XP-CLR_182, XP-CLR_21, XP-CLR_148, XP-CLR_27, XP-CLR_216, XP-CLR_217, XP-CLR_183, XP-CLR_218, XP-CLR_226, XP-CLR_214, XP-CLR_28, XP-CLR_225, XP-CLR_215, XP-CLR_161, XP-CLR_30, XP-CLR_220, XP-CLR_63, XP-CLR_227, X…	58	RIMS2, TBC1D22A, TRDN, GNAQ, VCP, PIGO, UNC13B, TLN1, CREB3, RGP1, EXOSC3, ENSCAFG00000002399, SNIP1, DGKI, ENSCAFG00000003455, PAK1, SYN2, SRP68, MYO7A, BIRC5, MAP6, RPS3, ARRB1, DIAPH1, RBPMS, NDUFAF2, MARCH5, ENSCAFG00000008290, ENSCAFG00000008419, NUP54, ENSCAFG00000008640, ARL2BP, TIAM1, CACNB3, ATG13, ENSCAFG00000009308, GBF1, IPO9, CENPE, RFTN2, RPL10L, UBA52, NAT8L, KIFAP3, ENSCAFG0000001…	71
CC	GO:0043232	intracellular non-membrane-bounded organelle	3507	115	72.81	1.57945	0.00934	0.163049	0.006993	XP-CLR_112, XP-CLR_243, XP-CLR_124, XP-CLR_133, XP-CLR_15, XP-CLR_16, XP-CLR_126, XP-CLR_127, XP-CLR_137, XP-CLR_128, XP-CLR_130, XP-CLR_116, XP-CLR_140, XP-CLR_162, XP-CLR_166, XP-CLR_169, XP-CLR_179, XP-CLR_180, XP-CLR_91, XP-CLR_90, XP-CLR_181, XP-CLR_182, XP-CLR_21, XP-CLR_144, XP-CLR_23, XP-CLR_149, XP-CLR_183, XP-CLR_210, XP-CLR_218, XP-CLR_211, XP-CLR_212, XP-CLR_214, XP-CLR_28, XP-CLR_215…	79	ENSCAFG00000000489, ENSCAFG00000000528, ENSCAFG00000000595, PITX1, ASAP1, CEP78, GNAQ, VCP, FANCG, PIGO, TPM2, TLN1, CEP135, HINT2, FRMPD1, EXOSC3, ENSCAFG00000002399, LRPPRC, GNL2, DNALI1, MEAF6, CCRN4L, SCLT1, ENSCAFG00000004640, RSF1, ENSCAFG00000004900, PAK1, ACOX1, ENSCAFG00000005021, SRP68, EXOC7, MYO7A, BIRC5, DGAT2, MAP6, RPS3, ARRB1, DNAH17, DIAPH1, USP44, DDX4, FRG1, ENSCAFG00000008138,…	115
BP	GO:0048563	post-embryonic animal organ morphogenesis	8	2	0.162	12.3457	0.00938	0.0826613	0.004995	XP-CLR_180, XP-CLR_222	2	MYO7A, FBN1	2
BP	GO:0051649	establishment of localization in cell	1804	61	38.372	1.5897	0.00948	0.0826613	0.004995	XP-CLR_131, XP-CLR_114, XP-CLR_8, XP-CLR_16, XP-CLR_126, XP-CLR_127, XP-CLR_130, XP-CLR_140, XP-CLR_145, XP-CLR_159, XP-CLR_180, XP-CLR_171, XP-CLR_91, XP-CLR_90, XP-CLR_182, XP-CLR_21, XP-CLR_148, XP-CLR_27, XP-CLR_183, XP-CLR_218, XP-CLR_226, XP-CLR_214, XP-CLR_225, XP-CLR_215, XP-CLR_161, XP-CLR_30, XP-CLR_220, XP-CLR_63, XP-CLR_227, XP-CLR_243, XP-CLR_82, XP-CLR_175, XP-CLR_38, XP-CLR_66, XP-…	49	RIMS2, TBC1D22A, TRDN, GNAQ, VCP, PIGO, UNC13B, CREB3, RGP1, ENSCAFG00000002399, SNIP1, DGKI, ENSCAFG00000003455, PAK1, SYN2, SRP68, MYO7A, BIRC5, RPS3, ARRB1, DIAPH1, RBPMS, NDUFAF2, ENSCAFG00000008290, ENSCAFG00000008419, NUP54, ENSCAFG00000008640, TIAM1, CACNB3, ATG13, ENSCAFG00000009308, GBF1, IPO9, CENPE, RFTN2, RPL10L, UBA52, NAT8L, KIFAP3, ENSCAFG00000016263, CNIH4, MTOR, SMG5, LMNA, CACNA…	61
BP	GO:0099531	presynaptic process involved in chemical synaptic transmission	126	8	3.24	2.46914	0.00951	0.0826613	0.017982	XP-CLR_131, XP-CLR_126, XP-CLR_145, XP-CLR_180, XP-CLR_171, XP-CLR_38, XP-CLR_176, XP-CLR_86	8	RIMS2, UNC13B, DGKI, PAK1, SYN2, NAT8L, CACNA1A, NRXN3	8
CC	GO:0030496	midbody	122	8	2.616	3.0581	0.01068	0.167845	0.00999	XP-CLR_16, XP-CLR_180, XP-CLR_90, XP-CLR_214, XP-CLR_28, XP-CLR_227, XP-CLR_31, XP-CLR_72	8	GNAQ, PAK1, BIRC5, ENSCAFG00000008640, ARL2BP, CENPE, CLIC4, PIK3C3	8
CC	GO:0005829	cytosol	2337	79	48.216	1.63846	0.01115	0.163049	0.007992	XP-CLR_107, XP-CLR_112, XP-CLR_243, XP-CLR_15, XP-CLR_126, XP-CLR_127, XP-CLR_129, XP-CLR_130, XP-CLR_146, XP-CLR_145, XP-CLR_151, XP-CLR_159, XP-CLR_178, XP-CLR_17, XP-CLR_169, XP-CLR_179, XP-CLR_180, XP-CLR_91, XP-CLR_193, XP-CLR_90, XP-CLR_182, XP-CLR_21, XP-CLR_197, XP-CLR_198, XP-CLR_217, XP-CLR_210, XP-CLR_183, XP-CLR_218, XP-CLR_211, XP-CLR_225, XP-CLR_215, XP-CLR_161, XP-CLR_30, XP-CLR_22…	58	IL26, ENSCAFG00000000489, ENSCAFG00000000595, PSAT1, VCP, UNC13B, CREB3, RGP1, NPR2, SHB, ENSCAFG00000002399, CNOT4, DGKI, RRM2, ENSCAFG00000003455, ENSCAFG00000004124, GAD2, ENSCAFG00000004640, ENSCAFG00000004900, PAK1, SRP68, EXOC7, FBXL3, MYO7A, TK1, AFMID, BIRC5, SOCS3, RPS3, ARRB1, DIAPH1, NPHP3, UBA5, IDE, ENSCAFG00000008038, RHOF, ENSCAFG00000008290, ENSCAFG00000008419, MYL2, TIAM1, CACNB3…	79
BP	GO:1905880	negative regulation of oogenesis	8	2	0.155	12.9032	0.01232	0.0826613	0.005994	XP-CLR_127, XP-CLR_129	2	NPR2, SHB	2
BP	GO:0061299	retina vasculature morphogenesis in camera-type eye	8	2	0.167	11.976	0.01272	0.0826613	0.004995	XP-CLR_152, XP-CLR_31	2	CYP1B1, CLIC4	2
BP	GO:0048308	organelle inheritance	17	3	0.319	9.40439	0.01298	0.0826613	0.007992	XP-CLR_159, XP-CLR_220, XP-CLR_101	3	ENSCAFG00000003455, GBF1, ENSCAFG00000018974	3
CC	GO:0030425	dendrite	331	16	8.871	1.80363	0.01298	0.185468	0.012987	XP-CLR_111, XP-CLR_133, XP-CLR_16, XP-CLR_141, XP-CLR_145, XP-CLR_180, XP-CLR_182, XP-CLR_20, XP-CLR_216, XP-CLR_225, XP-CLR_243, XP-CLR_231, XP-CLR_32, XP-CLR_176, XP-CLR_53, XP-CLR_70	16	KCNC2, ASAP1, GNAQ, GRIK3, DGKI, PAK1, RPS3, PSD2, CPEB3, TIAM1, ENSCAFG00000010899, FXR1, MTOR, CACNA1A, ENSCAFG00000018532, BGLAP	16
BP	GO:0006301	postreplication repair	43	4	0.912	4.38596	0.01305	0.0826613	0.006993	XP-CLR_243, XP-CLR_126, XP-CLR_175, XP-CLR_38	4	ENSCAFG00000000595, VCP, UBA52, POLN	4
BP	GO:0009157	deoxyribonucleoside monophosphate biosynthetic process	6	2	0.112	17.8571	0.01331	0.0826613	0.003996	XP-CLR_90, XP-CLR_222	2	TK1, DUT	2
CC	GO:0000178	exosome (RNase complex)	19	3	0.35	8.57143	0.01331	0.155638	0.005994	XP-CLR_128, XP-CLR_207, XP-CLR_32	3	EXOSC3, DIS3L2, EXOSC10	3
MF	GO:0016829	lyase activity	157	9	3.337	2.69703	0.0134	0.0579707	0.011988	XP-CLR_127, XP-CLR_17, XP-CLR_193, XP-CLR_197, XP-CLR_215, XP-CLR_90, XP-CLR_51, XP-CLR_62	8	CA9, NPR2, GAD2, IRG1, UBA5, ADCY6, ENSCAFG00000014766, CENPV, CTH	9
BP	GO:0043633	polyadenylation-dependent RNA catabolic process	6	2	0.099	20.202	0.01371	0.0826613	0.006993	XP-CLR_128, XP-CLR_32	2	EXOSC3, EXOSC10	2
BP	GO:0048469	cell maturation	148	9	3.27	2.75229	0.01425	0.0826613	0.011988	XP-CLR_124, XP-CLR_16, XP-CLR_127, XP-CLR_129, XP-CLR_130, XP-CLR_193, XP-CLR_215, XP-CLR_70, XP-CLR_72	9	CATSPER3, GNAQ, NPR2, SHB, ENSCAFG00000002399, CLN5, RND1, TMEM79, PIK3C3	9
MF	GO:0043121	neurotrophin binding	9	2	0.301	6.64452	0.0145	0.0579707	0.010989	XP-CLR_123, XP-CLR_94	2	FSTL4, NGFR	2
MF	GO:0000287	magnesium ion binding	182	9	4.203	2.14133	0.0145	0.0579707	0.016983	XP-CLR_114, XP-CLR_16, XP-CLR_178, XP-CLR_207, XP-CLR_222, XP-CLR_68, XP-CLR_177, XP-CLR_61	8	CERK, GNAQ, ENSCAFG00000004124, DIS3L2, DUT, CDC42BPA, MAST1, PRKACB, ENSCAFG00000030314	9
BP	GO:0001505	regulation of neurotransmitter levels	158	10	3.894	2.56805	0.01451	0.0832462	0.020979	XP-CLR_131, XP-CLR_126, XP-CLR_145, XP-CLR_17, XP-CLR_180, XP-CLR_171, XP-CLR_38, XP-CLR_176, XP-CLR_101, XP-CLR_86	10	RIMS2, UNC13B, DGKI, GAD2, PAK1, SYN2, NAT8L, CACNA1A, SLC6A4, NRXN3	10
CC	GO:1905354	exoribonuclease complex	19	3	0.35	8.57143	0.01481	0.155638	0.005994	XP-CLR_128, XP-CLR_207, XP-CLR_32	3	EXOSC3, DIS3L2, EXOSC10	3
BP	GO:0007084	mitotic nuclear envelope reassembly	7	2	0.131	15.2672	0.01485	0.0826613	0.006993	XP-CLR_70, XP-CLR_43	2	LMNA, REEP3	2
BP	GO:0061178	regulation of insulin secretion involved in cellular response to glucose stimulus	39	4	1.01	3.9604	0.01521	0.0826613	0.015984	XP-CLR_90, XP-CLR_182, XP-CLR_27, XP-CLR_225	4	BIRC5, ARRB1, NDUFAF2, TIAM1	4
BP	GO:0007549	dosage compensation	8	2	0.191	10.4712	0.01523	0.0826613	0.007992	XP-CLR_32, XP-CLR_77	2	EXOSC10, SMCHD1	2
MF	GO:0070181	small ribosomal subunit rRNA binding	8	2	0.156	12.8205	0.0157	0.0579707	0.002997	XP-CLR_130, XP-CLR_182	2	ENSCAFG00000002399, RPS3	2
BP	GO:0030072	peptide hormone secretion	177	8	3.918	2.04186	0.01572	0.0826613	0.016983	XP-CLR_111, XP-CLR_90, XP-CLR_182, XP-CLR_27, XP-CLR_210, XP-CLR_225, XP-CLR_236, XP-CLR_176	8	KCNC2, BIRC5, ARRB1, NDUFAF2, ENSCAFG00000008038, TIAM1, ACVR1C, CACNA1A	8
MF	GO:1990381	ubiquitin-specific protease binding	12	2	0.331	6.0423	0.0161	0.0579707	0.005994	XP-CLR_126, XP-CLR_177	2	VCP, RAD23A	2
BP	GO:0015812	gamma-aminobutyric acid transport	16	2	0.369	5.42005	0.01612	0.0826613	0.011988	XP-CLR_180, XP-CLR_176	2	PAK1, CACNA1A	2
BP	GO:0009966	regulation of signal transduction	2183	59	47.963	1.23012	0.01614	0.0904586	0.030969	XP-CLR_3, XP-CLR_107, XP-CLR_108, XP-CLR_243, XP-CLR_123, XP-CLR_8, XP-CLR_16, XP-CLR_127, XP-CLR_129, XP-CLR_140, XP-CLR_145, XP-CLR_159, XP-CLR_180, XP-CLR_193, XP-CLR_202, XP-CLR_203, XP-CLR_90, XP-CLR_181, XP-CLR_182, XP-CLR_20, XP-CLR_152, XP-CLR_143, XP-CLR_197, XP-CLR_198, XP-CLR_148, XP-CLR_183, XP-CLR_210, XP-CLR_160, XP-CLR_211, XP-CLR_212, XP-CLR_225, XP-CLR_220, XP-CLR_172, XP-CLR_44,…	46	TCF4, IL26, IL22, LGR5, ENSCAFG00000000595, FSTL4, TRDN, GNAQ, ARHGEF39, CREB3, SHB, MEAF6, DGKI, ENSCAFG00000003455, PAK1, KCTD12, IRG1, RALGAPA2, TMC8, BIRC5, SOCS3, GDPD5, RPS3, ARRB1, PSD2, NRG2, CYP1B1, NR2C1, FGD6, NPHP3, UBA5, RBPMS, ADM, ENSCAFG00000008038, ENSCAFG00000008138, RHOF, NDUFS3, CUX2, SH2B3, TIAM1, GBF1, CISH, LRRTM3, UBA52, FKBP8, ZFYVE28, GDF15, TSPAN14, MTOR, LMNA, NGFR, SP…	59
MF	GO:0015926	glucosidase activity	12	2	0.255	7.84314	0.0165	0.0579707	0.007992	XP-CLR_235, XP-CLR_127	2	SI, GBA2	2
BP	GO:0034655	nucleobase-containing compound catabolic process	528	21	9.681	2.1692	0.01662	0.0826613	0.006993	XP-CLR_126, XP-CLR_128, XP-CLR_130, XP-CLR_116, XP-CLR_146, XP-CLR_159, XP-CLR_162, XP-CLR_182, XP-CLR_216, XP-CLR_210, XP-CLR_183, XP-CLR_218, XP-CLR_30, XP-CLR_207, XP-CLR_82, XP-CLR_222, XP-CLR_175, XP-CLR_32, XP-CLR_70, XP-CLR_177, XP-CLR_114	21	VCP, EXOSC3, ENSCAFG00000002399, LRPPRC, CNOT4, ENSCAFG00000003455, CCRN4L, RPS3, CPEB3, ENSCAFG00000008038, ENSCAFG00000008290, ENSCAFG00000008419, ENSCAFG00000009308, DIS3L2, RPL10L, DUT, UBA52, EXOSC10, SMG5, DNASE2, ENSCAFG00000024522	21
BP	GO:0006518	peptide metabolic process	1023	32	19.204	1.66632	0.01665	0.0826613	0.004995	XP-CLR_112, XP-CLR_129, XP-CLR_130, XP-CLR_116, XP-CLR_140, XP-CLR_169, XP-CLR_193, XP-CLR_182, XP-CLR_149, XP-CLR_216, XP-CLR_217, XP-CLR_183, XP-CLR_218, XP-CLR_30, XP-CLR_227, XP-CLR_243, XP-CLR_231, XP-CLR_31, XP-CLR_44, XP-CLR_173, XP-CLR_82, XP-CLR_175, XP-CLR_46, XP-CLR_32, XP-CLR_70, XP-CLR_177, XP-CLR_96, XP-CLR_101, XP-CLR_114	29	ENSCAFG00000000489, ENSCAFG00000002395, ENSCAFG00000002399, LRPPRC, SNIP1, ENSCAFG00000004640, CLN5, RPS3, FRG1, CPEB3, IDE, ENSCAFG00000008290, ENSCAFG00000008419, ENSCAFG00000009308, BDH2, BOLL, FXR1, CLIC4, LRRTM3, LARS2, RPL10L, UBA52, ELL, TSPAN14, MTOR, SLC25A44, FARSA, MRPS23, ENSCAFG00000018974, MARS2, ENSCAFG00000024522, BGLAP	32
BP	GO:0006401	RNA catabolic process	441	18	7.761	2.31929	0.0171	0.0826613	0.005994	XP-CLR_128, XP-CLR_130, XP-CLR_116, XP-CLR_146, XP-CLR_159, XP-CLR_162, XP-CLR_182, XP-CLR_216, XP-CLR_210, XP-CLR_183, XP-CLR_218, XP-CLR_30, XP-CLR_207, XP-CLR_82, XP-CLR_175, XP-CLR_32, XP-CLR_70, XP-CLR_114	18	EXOSC3, ENSCAFG00000002399, LRPPRC, CNOT4, ENSCAFG00000003455, CCRN4L, RPS3, CPEB3, ENSCAFG00000008038, ENSCAFG00000008290, ENSCAFG00000008419, ENSCAFG00000009308, DIS3L2, RPL10L, UBA52, EXOSC10, SMG5, ENSCAFG00000024522	18
MF	GO:0003707	steroid hormone receptor activity	54	3	1.216	2.46711	0.0171	0.0609545	0.020979	XP-CLR_168, XP-CLR_143, XP-CLR_70	3	PGRMC2, NR2C1, PAQR6	3
BP	GO:0046700	heterocycle catabolic process	560	22	10.3	2.13592	0.01716	0.0826613	0.006993	XP-CLR_126, XP-CLR_128, XP-CLR_130, XP-CLR_116, XP-CLR_146, XP-CLR_159, XP-CLR_162, XP-CLR_90, XP-CLR_182, XP-CLR_216, XP-CLR_210, XP-CLR_183, XP-CLR_218, XP-CLR_30, XP-CLR_207, XP-CLR_82, XP-CLR_222, XP-CLR_175, XP-CLR_32, XP-CLR_70, XP-CLR_177, XP-CLR_114	22	VCP, EXOSC3, ENSCAFG00000002399, LRPPRC, CNOT4, ENSCAFG00000003455, CCRN4L, AFMID, RPS3, CPEB3, ENSCAFG00000008038, ENSCAFG00000008290, ENSCAFG00000008419, ENSCAFG00000009308, DIS3L2, RPL10L, DUT, UBA52, EXOSC10, SMG5, DNASE2, ENSCAFG00000024522	22
BP	GO:1904892	regulation of STAT cascade	62	5	1.327	3.7679	0.01745	0.0826613	0.015984	XP-CLR_107, XP-CLR_152, XP-CLR_172, XP-CLR_44	4	IL26, IL22, CYP1B1, CISH, LRRTM3	5
BP	GO:0044270	cellular nitrogen compound catabolic process	557	22	10.248	2.14676	0.0176	0.0826613	0.007992	XP-CLR_126, XP-CLR_128, XP-CLR_130, XP-CLR_116, XP-CLR_146, XP-CLR_159, XP-CLR_162, XP-CLR_90, XP-CLR_182, XP-CLR_216, XP-CLR_210, XP-CLR_183, XP-CLR_218, XP-CLR_30, XP-CLR_207, XP-CLR_82, XP-CLR_222, XP-CLR_175, XP-CLR_32, XP-CLR_70, XP-CLR_177, XP-CLR_114	22	VCP, EXOSC3, ENSCAFG00000002399, LRPPRC, CNOT4, ENSCAFG00000003455, CCRN4L, AFMID, RPS3, CPEB3, ENSCAFG00000008038, ENSCAFG00000008290, ENSCAFG00000008419, ENSCAFG00000009308, DIS3L2, RPL10L, DUT, UBA52, EXOSC10, SMG5, DNASE2, ENSCAFG00000024522	22
CC	GO:0032045	guanyl-nucleotide exchange factor complex	8	2	0.273	7.32601	0.01764	0.200161	0.028971	XP-CLR_127, XP-CLR_145	2	RGP1, DGKI	2
BP	GO:1904894	positive regulation of STAT cascade	23	3	0.532	5.6391	0.0181	0.0836587	0.021978	XP-CLR_107, XP-CLR_152	2	IL26, IL22, CYP1B1	3
MF	GO:0052890	oxidoreductase activity, acting on the CH-CH group of donors, with a flavin as acceptor	15	3	0.325	9.23077	0.0183	0.0506634	0.001998	XP-CLR_91, XP-CLR_177, XP-CLR_197	3	ACOX1, GCDH, ACAD11	3
BP	GO:0014051	gamma-aminobutyric acid secretion	11	2	0.266	7.5188	0.01832	0.0826613	0.010989	XP-CLR_180, XP-CLR_176	2	PAK1, CACNA1A	2
BP	GO:0046631	alpha-beta T cell activation	93	4	1.98	2.0202	0.01928	0.0826613	0.00999	XP-CLR_126, XP-CLR_129, XP-CLR_70, XP-CLR_49	4	PIGO, SHB, SEMA4A, DOCK2	4
MF	GO:0042562	hormone binding	41	4	1.029	3.88727	0.0193	0.0579707	0.015984	XP-CLR_127, XP-CLR_91, XP-CLR_217, XP-CLR_56	4	NPR2, GALR2, IDE, CRYM	4
BP	GO:1902969	mitotic DNA replication	8	2	0.137	14.5985	0.01934	0.0826613	0.012987	XP-CLR_195, XP-CLR_196	2	ENSCAFG00000029334, ENSCAFG00000030154	2
BP	GO:0009162	deoxyribonucleoside monophosphate metabolic process	9	2	0.167	11.976	0.01948	0.0826613	0.007992	XP-CLR_90, XP-CLR_222	2	TK1, DUT	2
BP	GO:0009791	post-embryonic development	96	6	2.211	2.7137	0.02	0.0832462	0.020979	XP-CLR_16, XP-CLR_139, XP-CLR_180, XP-CLR_211, XP-CLR_222, XP-CLR_32	6	GNAQ, FOXP2, MYO7A, MYL2, FBN1, MTOR	6
BP	GO:0002031	G-protein coupled receptor internalization	7	2	0.136	14.7059	0.02057	0.0826613	0.005994	XP-CLR_182, XP-CLR_183	2	ARRB1, ADM	2
BP	GO:0001833	inner cell mass cell proliferation	13	2	0.216	9.25926	0.02109	0.0826613	0.002997	XP-CLR_195, XP-CLR_196	2	ENSCAFG00000029334, ENSCAFG00000030154	2
BP	GO:0006836	neurotransmitter transport	155	9	3.884	2.3172	0.02144	0.0933767	0.034965	XP-CLR_131, XP-CLR_126, XP-CLR_145, XP-CLR_180, XP-CLR_171, XP-CLR_38, XP-CLR_176, XP-CLR_101, XP-CLR_86	9	RIMS2, UNC13B, DGKI, PAK1, SYN2, NAT8L, CACNA1A, SLC6A4, NRXN3	9
BP	GO:0019439	aromatic compound catabolic process	570	22	10.494	2.09644	0.02156	0.0826613	0.007992	XP-CLR_126, XP-CLR_128, XP-CLR_130, XP-CLR_116, XP-CLR_146, XP-CLR_159, XP-CLR_162, XP-CLR_90, XP-CLR_182, XP-CLR_216, XP-CLR_210, XP-CLR_183, XP-CLR_218, XP-CLR_30, XP-CLR_207, XP-CLR_82, XP-CLR_222, XP-CLR_175, XP-CLR_32, XP-CLR_70, XP-CLR_177, XP-CLR_114	22	VCP, EXOSC3, ENSCAFG00000002399, LRPPRC, CNOT4, ENSCAFG00000003455, CCRN4L, AFMID, RPS3, CPEB3, ENSCAFG00000008038, ENSCAFG00000008290, ENSCAFG00000008419, ENSCAFG00000009308, DIS3L2, RPL10L, DUT, UBA52, EXOSC10, SMG5, DNASE2, ENSCAFG00000024522	22
MF	GO:0016894	endonuclease activity, active with either ribo- or deoxyribonucleic acids and producing 3'-phosphomonoesters	15	2	0.294	6.80272	0.0221	0.0579707	0.005994	XP-CLR_177, XP-CLR_97	2	DNASE2, RAD51C	2
BP	GO:0007059	chromosome segregation	257	12	5.426	2.21157	0.02221	0.0831636	0.018981	XP-CLR_90, XP-CLR_182, XP-CLR_144, XP-CLR_227, XP-CLR_207, XP-CLR_92, XP-CLR_174, XP-CLR_39, XP-CLR_70, XP-CLR_177, XP-CLR_97, XP-CLR_10	12	BIRC5, RPS3, USP44, CENPE, DIS3L2, TLK2, MAU2, NCAPG, PMF1, SYCE2, RAD51C, CENPW	12
BP	GO:0007205	protein kinase C-activating G-protein coupled receptor signaling pathway	19	2	0.561	3.56506	0.02238	0.0881054	0.025974	XP-CLR_145, XP-CLR_172	2	DGKI, CISH	2
BP	GO:0007214	gamma-aminobutyric acid signaling pathway	19	2	0.539	3.71057	0.02238	0.0904586	0.028971	XP-CLR_176, XP-CLR_136	2	CACNA1A, GABRA4	2
BP	GO:0071695	anatomical structure maturation	135	8	3.148	2.5413	0.02239	0.0831636	0.018981	XP-CLR_16, XP-CLR_127, XP-CLR_129, XP-CLR_130, XP-CLR_193, XP-CLR_215, XP-CLR_70, XP-CLR_176	8	GNAQ, NPR2, SHB, ENSCAFG00000002399, CLN5, RND1, TMEM79, CACNA1A	8
MF	GO:0003995	acyl-CoA dehydrogenase activity	16	3	0.356	8.42697	0.0226	0.0506634	0.000999	XP-CLR_91, XP-CLR_177, XP-CLR_197	3	ACOX1, GCDH, ACAD11	3
MF	GO:0022836	gated channel activity	276	10	7.051	1.41824	0.0227	0.0579707	0.016983	XP-CLR_111, XP-CLR_124, XP-CLR_141, XP-CLR_215, XP-CLR_238, XP-CLR_31, XP-CLR_45, XP-CLR_176, XP-CLR_53, XP-CLR_136	10	KCNC2, CATSPER3, GRIK3, CACNB3, SCN2A, CLIC4, KCNMA1, CACNA1A, ENSCAFG00000018532, GABRA4	10
BP	GO:0060283	negative regulation of oocyte development	8	2	0.155	12.9032	0.02286	0.0826613	0.005994	XP-CLR_127, XP-CLR_129	2	NPR2, SHB	2
CC	GO:0005844	polysome	73	6	1.254	4.78469	0.02299	0.167845	0.008991	XP-CLR_182, XP-CLR_183, XP-CLR_212, XP-CLR_231, XP-CLR_82, XP-CLR_177	6	RPS3, ENSCAFG00000008290, ATXN2, FXR1, RPL10L, CALR	6
BP	GO:0061298	retina vasculature development in camera-type eye	15	2	0.283	7.06714	0.02326	0.0826613	0.003996	XP-CLR_152, XP-CLR_31	2	CYP1B1, CLIC4	2
CC	GO:0005739	mitochondrion	1548	53	30.632	1.73022	0.02329	0.155638	0.005994	XP-CLR_114, XP-CLR_126, XP-CLR_127, XP-CLR_129, XP-CLR_130, XP-CLR_116, XP-CLR_159, XP-CLR_178, XP-CLR_185, XP-CLR_91, XP-CLR_90, XP-CLR_181, XP-CLR_182, XP-CLR_152, XP-CLR_27, XP-CLR_216, XP-CLR_217, XP-CLR_160, XP-CLR_218, XP-CLR_28, XP-CLR_161, XP-CLR_172, XP-CLR_227, XP-CLR_242, XP-CLR_243, XP-CLR_31, XP-CLR_173, XP-CLR_222, XP-CLR_175, XP-CLR_38, XP-CLR_46, XP-CLR_69, XP-CLR_32, XP-CLR_70, X…	44	CERK, FANCG, PIGO, HINT2, ENSCAFG00000002395, ENSCAFG00000002399, LRPPRC, ENSCAFG00000003455, ENSCAFG00000004124, DNAJC15, ACOX1, PGS1, DGAT2, RPS3, RMDN2, CYP1B1, NDUFAF2, MARCH5, IDE, NDUFS3, ENSCAFG00000008419, ARL2BP, ATG13, AMBRA1, HEMK1, SLC9B2, ENSCAFG00000010890, ENSCAFG00000010899, CLIC4, LARS2, DUT, FKBP8, HAUS3, NAT8L, FAM213A, NVL, UBIAD1, SLC25A44, TRMT1, GADD45GIP1, GCDH, MRPS23, RA…	53
BP	GO:0071897	DNA biosynthetic process	154	8	3.011	2.65693	0.0242	0.0826613	0.011988	XP-CLR_126, XP-CLR_90, XP-CLR_175, XP-CLR_38, XP-CLR_69, XP-CLR_70, XP-CLR_101, XP-CLR_91	8	VCP, TK1, UBA52, POLN, NVL, SMG5, ENSCAFG00000018974, TEN1	8
BP	GO:2000050	regulation of non-canonical Wnt signaling pathway	17	2	0.404	4.9505	0.02421	0.0826613	0.011988	XP-CLR_197, XP-CLR_198, XP-CLR_225	3	NPHP3, TIAM1	2
BP	GO:0022401	negative adaptation of signaling pathway	11	2	0.279	7.16846	0.02432	0.0826613	0.016983	XP-CLR_182, XP-CLR_183	2	ARRB1, ADM	2
MF	GO:0004672	protein kinase activity	590	20	14.436	1.38542	0.0245	0.0652545	0.041958	XP-CLR_127, XP-CLR_180, XP-CLR_91, XP-CLR_20, XP-CLR_26, XP-CLR_228, XP-CLR_215, XP-CLR_236, XP-CLR_172, XP-CLR_241, XP-CLR_92, XP-CLR_66, XP-CLR_68, XP-CLR_32, XP-CLR_177, XP-CLR_72, XP-CLR_101, XP-CLR_61, XP-CLR_22	19	NPR2, PAK1, ENSCAFG00000005007, NRG2, MAP3K1, ENSCAFG00000008741, CCNT1, ACVR1C, MAPKAPK3, STK17B, TLK2, SCYL3, CDC42BPA, MTOR, MAST1, PIK3C3, ENSCAFG00000018974, PRKACB, ENSCAFG00000030314, FGF1	20
BP	GO:0034661	ncRNA catabolic process	19	3	0.387	7.75194	0.02573	0.0826613	0.010989	XP-CLR_128, XP-CLR_207, XP-CLR_32	3	EXOSC3, DIS3L2, EXOSC10	3
BP	GO:1904321	response to forskolin	8	2	0.224	8.92857	0.02594	0.0826613	0.017982	XP-CLR_16, XP-CLR_215	2	GNAQ, ADCY6	2
BP	GO:0009263	deoxyribonucleotide biosynthetic process	14	2	0.332	6.0241	0.02613	0.0826613	0.011988	XP-CLR_151, XP-CLR_222	2	RRM2, DUT	2
BP	GO:1901361	organic cyclic compound catabolic process	588	22	10.848	2.02802	0.0265	0.0826613	0.008991	XP-CLR_126, XP-CLR_128, XP-CLR_130, XP-CLR_116, XP-CLR_146, XP-CLR_159, XP-CLR_162, XP-CLR_90, XP-CLR_182, XP-CLR_216, XP-CLR_210, XP-CLR_183, XP-CLR_218, XP-CLR_30, XP-CLR_207, XP-CLR_82, XP-CLR_222, XP-CLR_175, XP-CLR_32, XP-CLR_70, XP-CLR_177, XP-CLR_114	22	VCP, EXOSC3, ENSCAFG00000002399, LRPPRC, CNOT4, ENSCAFG00000003455, CCRN4L, AFMID, RPS3, CPEB3, ENSCAFG00000008038, ENSCAFG00000008290, ENSCAFG00000008419, ENSCAFG00000009308, DIS3L2, RPL10L, DUT, UBA52, EXOSC10, SMG5, DNASE2, ENSCAFG00000024522	22
BP	GO:0046466	membrane lipid catabolic process	21	3	0.369	8.13008	0.02654	0.0826613	0.004995	XP-CLR_87, XP-CLR_152, XP-CLR_127	3	ENPP7, CYP1B1, GBA2	3
BP	GO:0045945	positive regulation of transcription from RNA polymerase III promoter	11	2	0.257	7.7821	0.02673	0.0826613	0.015984	XP-CLR_175, XP-CLR_32	2	ELL, MTOR	2
BP	GO:0010591	regulation of lamellipodium assembly	23	2	0.564	3.5461	0.02676	0.0826613	0.007992	XP-CLR_32, XP-CLR_99, XP-CLR_100	3	MTOR, SSH2	2
BP	GO:0090659	walking behavior	31	2	0.846	2.36407	0.02703	0.0826613	0.007992	XP-CLR_195, XP-CLR_196, XP-CLR_176	3	ABHD12, CACNA1A	2
BP	GO:1900194	negative regulation of oocyte maturation	7	2	0.127	15.748	0.02834	0.0826613	0.004995	XP-CLR_127, XP-CLR_129	2	NPR2, SHB	2
BP	GO:0008298	intracellular mRNA localization	9	2	0.184	10.8696	0.02837	0.0826613	0.017982	XP-CLR_128, XP-CLR_32	2	EXOSC3, EXOSC10	2
BP	GO:0071033	nuclear retention of pre-mRNA at the site of transcription	3	2	0.047	42.5532	0.02857	0.0826613	0.001998	XP-CLR_128, XP-CLR_32	2	EXOSC3, EXOSC10	2
BP	GO:0044242	cellular lipid catabolic process	141	8	2.845	2.81195	0.02881	0.0832462	0.020979	XP-CLR_195, XP-CLR_196, XP-CLR_91, XP-CLR_87, XP-CLR_152, XP-CLR_227, XP-CLR_177, XP-CLR_197, XP-CLR_127	9	ABHD12, ACOX1, ENPP7, CYP1B1, BDH2, GCDH, ACAD11, GBA2	8
BP	GO:0051604	protein maturation	227	10	4.659	2.14638	0.02907	0.0831636	0.018981	XP-CLR_126, XP-CLR_193, XP-CLR_90, XP-CLR_181, XP-CLR_144, XP-CLR_217, XP-CLR_214, XP-CLR_46, XP-CLR_61, XP-CLR_70	10	PIGO, CLN5, BIRC5, SERPINH1, METAP2, IDE, DHH, TSPAN14, PRKACB, BGLAP	10
MF	GO:0003729	mRNA binding	201	10	3.771	2.65182	0.0293	0.0579707	0.010989	XP-CLR_130, XP-CLR_162, XP-CLR_169, XP-CLR_182, XP-CLR_216, XP-CLR_160, XP-CLR_242, XP-CLR_231, XP-CLR_177, XP-CLR_101	10	ENSCAFG00000002399, CCRN4L, ENSCAFG00000004640, RPS3, CPEB3, CELF1, SF3B1, FXR1, CALR, NSRP1	10
BP	GO:0006402	mRNA catabolic process	419	17	7.318	2.32304	0.02978	0.0826613	0.007992	XP-CLR_128, XP-CLR_130, XP-CLR_146, XP-CLR_159, XP-CLR_162, XP-CLR_182, XP-CLR_216, XP-CLR_210, XP-CLR_183, XP-CLR_218, XP-CLR_30, XP-CLR_207, XP-CLR_82, XP-CLR_175, XP-CLR_32, XP-CLR_70, XP-CLR_114	17	EXOSC3, ENSCAFG00000002399, CNOT4, ENSCAFG00000003455, CCRN4L, RPS3, CPEB3, ENSCAFG00000008038, ENSCAFG00000008290, ENSCAFG00000008419, ENSCAFG00000009308, DIS3L2, RPL10L, UBA52, EXOSC10, SMG5, ENSCAFG00000024522	17
BP	GO:1904322	cellular response to forskolin	8	2	0.224	8.92857	0.02979	0.0826613	0.017982	XP-CLR_16, XP-CLR_215	2	GNAQ, ADCY6	2
CC	GO:0044464	cell part	13662	337	286.898	1.17463	0.02991	0.200161	0.044955	XP-CLR_3, XP-CLR_4, XP-CLR_5, XP-CLR_103, XP-CLR_104, XP-CLR_105, XP-CLR_106, XP-CLR_107, XP-CLR_108, XP-CLR_111, XP-CLR_112, XP-CLR_243, XP-CLR_131, XP-CLR_114, XP-CLR_115, XP-CLR_123, XP-CLR_8, XP-CLR_9, XP-CLR_124, XP-CLR_133, XP-CLR_134, XP-CLR_15, XP-CLR_16, XP-CLR_126, XP-CLR_127, XP-CLR_137, XP-CLR_128, XP-CLR_129, XP-CLR_130, XP-CLR_116, XP-CLR_117, XP-CLR_146, XP-CLR_140, XP-CLR_141, XP-…	161	TCF4, POLI, MOXD1, USP15, PPM1H, IL26, LGR5, KCNC2, ENSCAFG00000000489, GLIPR1, ENSCAFG00000000528, ENSCAFG00000000595, RIMS2, TBC1D22A, CERK, SCUBE1, FSTL4, TRDN, NKAIN2, CATSPER3, PITX1, ASAP1, GPR20, PSAT1, CEP78, GNAQ, VCP, FANCG, PIGO, FAM214B, UNC13B, SIT1, ARHGEF39, CA9, TPM2, TLN1, CEP135, CREB3, RGP1, NPR2, HINT2, FRMPD1, EXOSC3, DCAF10, ENSCAFG00000002395, SHB, ENSCAFG00000002399, LRPPR…	337
BP	GO:0002467	germinal center formation	14	2	0.248	8.06452	0.03001	0.0826613	0.006993	XP-CLR_180, XP-CLR_220	2	PAK1, NFKB2	2
CC	GO:0043197	dendritic spine	81	6	2.281	2.63042	0.0303	0.200161	0.027972	XP-CLR_133, XP-CLR_141, XP-CLR_145, XP-CLR_225, XP-CLR_243, XP-CLR_231	6	ASAP1, GRIK3, DGKI, TIAM1, ENSCAFG00000010899, FXR1	6
BP	GO:0009636	response to toxic substance	143	7	2.861	2.4467	0.03052	0.0859065	0.022977	XP-CLR_111, XP-CLR_90, XP-CLR_152, XP-CLR_46, XP-CLR_32, XP-CLR_101	6	KCNC2, TK1, CYP1B1, FAM213A, UBIAD1, ENSCAFG00000018974, SLC6A4	7
BP	GO:0035567	non-canonical Wnt signaling pathway	118	4	2.413	1.65769	0.03087	0.0826613	0.013986	XP-CLR_197, XP-CLR_198, XP-CLR_210, XP-CLR_225, XP-CLR_175	5	NPHP3, ENSCAFG00000008038, TIAM1, UBA52	4
BP	GO:0034440	lipid oxidation	74	5	1.555	3.21543	0.03106	0.0859065	0.022977	XP-CLR_91, XP-CLR_181, XP-CLR_227, XP-CLR_177, XP-CLR_197	5	ACOX1, DGAT2, BDH2, GCDH, ACAD11	5
BP	GO:0009886	post-embryonic animal morphogenesis	13	2	0.295	6.77966	0.03201	0.0826613	0.014985	XP-CLR_180, XP-CLR_222	2	MYO7A, FBN1	2
BP	GO:0060712	spongiotrophoblast layer development	12	2	0.257	7.7821	0.03234	0.0859065	0.022977	XP-CLR_90, XP-CLR_183	2	SOCS3, ADM	2
MF	GO:0016889	endodeoxyribonuclease activity, producing 3'-phosphomonoesters	8	2	0.162	12.3457	0.0325	0.0506634	0.001998	XP-CLR_177, XP-CLR_97	2	DNASE2, RAD51C	2
MF	GO:0008276	protein methyltransferase activity	78	5	1.722	2.9036	0.0326	0.0609545	0.020979	XP-CLR_117, XP-CLR_210, XP-CLR_172, XP-CLR_66, XP-CLR_67	5	CAMKMT, SETD1B, HEMK1, METTL11B, SMYD3	5
BP	GO:0016071	mRNA metabolic process	785	27	14.325	1.88482	0.03275	0.0826613	0.007992	XP-CLR_128, XP-CLR_130, XP-CLR_146, XP-CLR_159, XP-CLR_162, XP-CLR_179, XP-CLR_182, XP-CLR_148, XP-CLR_216, XP-CLR_210, XP-CLR_183, XP-CLR_218, XP-CLR_160, XP-CLR_215, XP-CLR_30, XP-CLR_242, XP-CLR_207, XP-CLR_31, XP-CLR_82, XP-CLR_175, XP-CLR_32, XP-CLR_70, XP-CLR_101, XP-CLR_57, XP-CLR_55, XP-CLR_114	26	EXOSC3, ENSCAFG00000002399, CNOT4, ENSCAFG00000003455, CCRN4L, ENSCAFG00000004900, RPS3, RBPMS, CPEB3, ENSCAFG00000008038, ENSCAFG00000008290, ENSCAFG00000008419, CELF1, CCNT1, ENSCAFG00000009308, SF3B1, DIS3L2, ENSCAFG00000012933, RPL10L, UBA52, EXOSC10, SMG5, NSRP1, RNPC3, CMTR2, ENSCAFG00000024522, DDX23	27
BP	GO:0060998	regulation of dendritic spine development	45	5	1.165	4.29185	0.03329	0.0826613	0.005994	XP-CLR_123, XP-CLR_133, XP-CLR_216, XP-CLR_211, XP-CLR_212, XP-CLR_225	6	FSTL4, ASAP1, CPEB3, CUX2, TIAM1	5
MF	GO:0000987	core promoter proximal region sequence-specific DNA binding	306	10	6.419	1.55787	0.0337	0.0611455	0.022977	XP-CLR_3, XP-CLR_124, XP-CLR_127, XP-CLR_139, XP-CLR_143, XP-CLR_211, XP-CLR_212, XP-CLR_220, XP-CLR_49, XP-CLR_177, XP-CLR_80	11	TCF4, PITX1, CREB3, FOXP2, NR2C1, CUX2, NFKB2, FOXI1, KLF1, NKX2-8	10
BP	GO:0035886	vascular smooth muscle cell differentiation	18	2	0.324	6.17284	0.03408	0.0826613	0.013986	XP-CLR_183, XP-CLR_62	2	ADM, CTH	2
CC	GO:0030315	T-tubule	34	3	0.873	3.43643	0.03453	0.200161	0.024975	XP-CLR_215, XP-CLR_238, XP-CLR_53	3	CACNB3, SCN2A, ENSCAFG00000018532	3
CC	GO:0031143	pseudopodium	10	2	0.192	10.4167	0.035	0.167845	0.00999	XP-CLR_182, XP-CLR_101	2	ARRB1, ENSCAFG00000018974	2
BP	GO:0060670	branching involved in labyrinthine layer morphogenesis	13	2	0.257	7.7821	0.03522	0.0836587	0.021978	XP-CLR_90, XP-CLR_183	2	SOCS3, ADM	2
MF	GO:0044389	ubiquitin-like protein ligase binding	277	14	5.755	2.43267	0.0357	0.0579707	0.016983	XP-CLR_243, XP-CLR_126, XP-CLR_116, XP-CLR_159, XP-CLR_182, XP-CLR_160, XP-CLR_214, XP-CLR_161, XP-CLR_70, XP-CLR_94, XP-CLR_177, XP-CLR_61	12	ENSCAFG00000000595, VCP, LRPPRC, ENSCAFG00000003455, ARRB1, KBTBD4, ENSCAFG00000008640, AMBRA1, ENSCAFG00000016263, SMG5, NGFR, SPOP, CALR, PRKACB	14
BP	GO:0046339	diacylglycerol metabolic process	10	2	0.178	11.236	0.03621	0.0826613	0.014985	XP-CLR_90, XP-CLR_181	2	PGS1, DGAT2	2
BP	GO:0043983	histone H4-K12 acetylation	7	2	0.136	14.7059	0.03708	0.0826613	0.001998	XP-CLR_140, XP-CLR_95	2	MEAF6, KAT7	2
BP	GO:0045859	regulation of protein kinase activity	595	17	12.741	1.33428	0.03735	0.0904586	0.02997	XP-CLR_16, XP-CLR_129, XP-CLR_180, XP-CLR_90, XP-CLR_182, XP-CLR_225, XP-CLR_215, XP-CLR_172, XP-CLR_227, XP-CLR_44, XP-CLR_175, XP-CLR_38, XP-CLR_32, XP-CLR_101, XP-CLR_67, XP-CLR_97, XP-CLR_22	17	GNAQ, SHB, PAK1, SOCS3, RPS3, TIAM1, CCNT1, CISH, CENPE, LRRTM3, UBA52, ZFYVE28, MTOR, ENSCAFG00000018974, SMYD3, PPM1E, FGF1	17
CC	GO:0030867	rough endoplasmic reticulum membrane	12	2	0.287	6.96864	0.03744	0.200161	0.02997	XP-CLR_200, XP-CLR_38	2	PLOD2, NAT8L	2
BP	GO:0045670	regulation of osteoclast differentiation	52	4	1.055	3.79147	0.03781	0.0826613	0.008991	XP-CLR_227, XP-CLR_46, XP-CLR_32, XP-CLR_70	4	SLC9B2, FAM213A, MTOR, BGLAP	4
BP	GO:0090304	nucleic acid metabolic process	4310	112	87.35	1.2822	0.03781	0.0881054	0.025974	XP-CLR_3, XP-CLR_4, XP-CLR_103, XP-CLR_104, XP-CLR_107, XP-CLR_112, XP-CLR_243, XP-CLR_124, XP-CLR_126, XP-CLR_127, XP-CLR_128, XP-CLR_130, XP-CLR_116, XP-CLR_146, XP-CLR_140, XP-CLR_139, XP-CLR_159, XP-CLR_162, XP-CLR_178, XP-CLR_169, XP-CLR_179, XP-CLR_180, XP-CLR_91, XP-CLR_193, XP-CLR_194, XP-CLR_90, XP-CLR_182, XP-CLR_87, XP-CLR_152, XP-CLR_143, XP-CLR_197, XP-CLR_148, XP-CLR_23, XP-CLR_216,…	83	TCF4, POLI, USP15, IL26, ENSCAFG00000000528, ENSCAFG00000000595, PITX1, VCP, PIGO, CREB3, EXOSC3, ENSCAFG00000002399, LRPPRC, CNOT4, SNIP1, MEAF6, ZC3H12A, FOXP2, ENSCAFG00000003455, CCRN4L, ELF2, ENSCAFG00000004124, ENSCAFG00000004640, RSF1, ENSCAFG00000004900, PAK1, GALR2, MYCBP2, TK1, BIRC5, RPS3, ARRB1, ENPP7, CYP1B1, NR2C1, UBA5, GTF2E2, RBPMS, DDX4, CPEB3, ENSCAFG00000008038, SETD1B, ENSCAF…	112
BP	GO:1901659	glycosyl compound biosynthetic process	43	3	0.899	3.33704	0.03795	0.0826613	0.016983	XP-CLR_178, XP-CLR_90, XP-CLR_222	3	ENSCAFG00000004124, TK1, DUT	3
CC	GO:0032991	macromolecular complex	4506	123	93.527	1.31513	0.03834	0.200161	0.043956	XP-CLR_3, XP-CLR_107, XP-CLR_111, XP-CLR_112, XP-CLR_243, XP-CLR_8, XP-CLR_124, XP-CLR_133, XP-CLR_134, XP-CLR_126, XP-CLR_127, XP-CLR_128, XP-CLR_129, XP-CLR_130, XP-CLR_116, XP-CLR_146, XP-CLR_140, XP-CLR_145, XP-CLR_151, XP-CLR_162, XP-CLR_166, XP-CLR_195, XP-CLR_196, XP-CLR_169, XP-CLR_179, XP-CLR_180, XP-CLR_91, XP-CLR_193, XP-CLR_90, XP-CLR_181, XP-CLR_182, XP-CLR_148, XP-CLR_23, XP-CLR_149…	89	TCF4, IL26, KCNC2, ENSCAFG00000000489, ENSCAFG00000000528, ENSCAFG00000000595, TRDN, CATSPER3, PITX1, ASAP1, GPR20, VCP, FANCG, PIGO, RGP1, NPR2, EXOSC3, DCAF10, ENSCAFG00000002399, LRPPRC, CNOT4, MEAF6, DGKI, RRM2, CCRN4L, SCLT1, ABHD12, ENSCAFG00000004640, RSF1, ENSCAFG00000004900, PAK1, SRP68, ZACN, EXOC7, KCTD12, FBXL3, MYO7A, BIRC5, SERPINH1, KLHL35, RPS3, DNAH17, GTF2E2, DDX4, FRG1, CPEB3, …	123
MF	GO:0005095	GTPase inhibitor activity	10	2	0.266	7.5188	0.0386	0.0611455	0.022977	XP-CLR_145, XP-CLR_206	2	DGKI, PDE6D	2
BP	GO:0009069	serine family amino acid metabolic process	39	3	0.778	3.85604	0.03874	0.0826613	0.013986	XP-CLR_15, XP-CLR_90, XP-CLR_62	3	PSAT1, ENSCAFG00000014766, CTH	3
BP	GO:0021700	developmental maturation	230	11	5.25	2.09524	0.03886	0.0945989	0.042957	XP-CLR_124, XP-CLR_16, XP-CLR_127, XP-CLR_129, XP-CLR_130, XP-CLR_193, XP-CLR_215, XP-CLR_70, XP-CLR_176, XP-CLR_72, XP-CLR_86	11	CATSPER3, GNAQ, NPR2, SHB, ENSCAFG00000002399, CLN5, RND1, TMEM79, CACNA1A, PIK3C3, NRXN3	11
BP	GO:0042769	DNA damage response, detection of DNA damage	21	2	0.407	4.91401	0.03924	0.0832462	0.01998	XP-CLR_182, XP-CLR_175	2	RPS3, UBA52	2
CC	GO:0005634	nucleus	5852	166	120.266	1.38027	0.03936	0.200161	0.033966	XP-CLR_3, XP-CLR_4, XP-CLR_103, XP-CLR_104, XP-CLR_105, XP-CLR_106, XP-CLR_112, XP-CLR_243, XP-CLR_124, XP-CLR_16, XP-CLR_126, XP-CLR_127, XP-CLR_128, XP-CLR_130, XP-CLR_116, XP-CLR_117, XP-CLR_146, XP-CLR_140, XP-CLR_145, XP-CLR_139, XP-CLR_151, XP-CLR_159, XP-CLR_162, XP-CLR_168, XP-CLR_178, XP-CLR_169, XP-CLR_179, XP-CLR_180, XP-CLR_91, XP-CLR_193, XP-CLR_194, XP-CLR_90, XP-CLR_182, XP-CLR_147…	106	TCF4, POLI, USP15, PPM1H, ENSCAFG00000000489, ENSCAFG00000000528, ENSCAFG00000000595, PITX1, GNAQ, VCP, FANCG, PIGO, FAM214B, CREB3, HINT2, EXOSC3, ENSCAFG00000002399, LRPPRC, CAMKMT, CNOT4, GNL2, SNIP1, MEAF6, ZC3H12A, DGKI, FOXP2, RRM2, ENSCAFG00000003455, CCRN4L, ELF2, PGRMC2, LARP1B, MFSD8, ENSCAFG00000004124, ENSCAFG00000004640, RSF1, ENSCAFG00000004900, PAK1, ACOX1, SRP68, FBXL3, MYCBP2, TM…	166
MF	GO:0005244	voltage-gated ion channel activity	176	8	4.363	1.8336	0.0396	0.0579707	0.015984	XP-CLR_111, XP-CLR_124, XP-CLR_215, XP-CLR_238, XP-CLR_31, XP-CLR_45, XP-CLR_176, XP-CLR_53	8	KCNC2, CATSPER3, CACNB3, SCN2A, CLIC4, KCNMA1, CACNA1A, ENSCAFG00000018532	8
BP	GO:0023058	adaptation of signaling pathway	12	2	0.291	6.87285	0.03983	0.0904586	0.028971	XP-CLR_182, XP-CLR_183	2	ARRB1, ADM	2
BP	GO:0003283	atrial septum development	18	2	0.417	4.79616	0.03997	0.0831636	0.018981	XP-CLR_197, XP-CLR_198, XP-CLR_177	3	NPHP3, DAND5	2
BP	GO:0072422	signal transduction involved in DNA damage checkpoint	31	2	0.649	3.08166	0.03999	0.0832462	0.01998	XP-CLR_146, XP-CLR_175	2	CNOT4, UBA52	2
BP	GO:0009583	detection of light stimulus	51	3	0.986	3.0426	0.04001	0.0826613	0.016983	XP-CLR_16, XP-CLR_182, XP-CLR_206	3	GNAQ, ARRB1, PDE6D	3
BP	GO:0030258	lipid modification	183	9	4.068	2.21239	0.0404	0.0944	0.040959	XP-CLR_114, XP-CLR_91, XP-CLR_181, XP-CLR_20, XP-CLR_227, XP-CLR_177, XP-CLR_72, XP-CLR_197, XP-CLR_22	9	CERK, ACOX1, DGAT2, NRG2, BDH2, GCDH, PIK3C3, ACAD11, FGF1	9
BP	GO:0007212	dopamine receptor signaling pathway	26	2	0.593	3.37268	0.04043	0.0936368	0.03996	XP-CLR_16, XP-CLR_215	2	GNAQ, ADCY6	2
BP	GO:0060359	response to ammonium ion	58	4	1.49	2.68456	0.04048	0.0936368	0.03996	XP-CLR_111, XP-CLR_16, XP-CLR_21, XP-CLR_225	4	KCNC2, GNAQ, DIAPH1, TIAM1	4
BP	GO:1901654	response to ketone	95	6	2.145	2.7972	0.04183	0.0918307	0.032967	XP-CLR_16, XP-CLR_90, XP-CLR_215, XP-CLR_70, XP-CLR_67	5	GNAQ, TK1, SOCS3, ADCY6, BGLAP, SMYD3	6
MF	GO:0000062	fatty-acyl-CoA binding	26	3	0.581	5.16351	0.042	0.0579707	0.015984	XP-CLR_91, XP-CLR_177, XP-CLR_197	3	ACOX1, GCDH, ACAD11	3
CC	GO:0044309	neuron spine	86	6	2.37	2.53165	0.04245	0.200161	0.033966	XP-CLR_133, XP-CLR_141, XP-CLR_145, XP-CLR_225, XP-CLR_243, XP-CLR_231	6	ASAP1, GRIK3, DGKI, TIAM1, ENSCAFG00000010899, FXR1	6
BP	GO:0009165	nucleotide biosynthetic process	292	11	6.039	1.82149	0.04268	0.0831636	0.018981	XP-CLR_126, XP-CLR_127, XP-CLR_151, XP-CLR_178, XP-CLR_91, XP-CLR_90, XP-CLR_183, XP-CLR_215, XP-CLR_222	9	VCP, PIGO, NPR2, RRM2, ENSCAFG00000004124, GALR2, TK1, AFMID, ADM, ADCY6, DUT	11
BP	GO:0051348	negative regulation of transferase activity	310	13	6.223	2.08902	0.0429	0.0836587	0.021978	XP-CLR_16, XP-CLR_129, XP-CLR_180, XP-CLR_90, XP-CLR_144, XP-CLR_210, XP-CLR_172, XP-CLR_44, XP-CLR_175, XP-CLR_38, XP-CLR_67, XP-CLR_91, XP-CLR_97	13	GNAQ, SHB, PAK1, SOCS3, USP44, ENSCAFG00000008038, CISH, LRRTM3, UBA52, ZFYVE28, SMYD3, TEN1, PPM1E	13
BP	GO:0048569	post-embryonic animal organ development	15	2	0.291	6.87285	0.04293	0.0826613	0.017982	XP-CLR_180, XP-CLR_222	2	MYO7A, FBN1	2
CC	GO:0031974	membrane-enclosed lumen	3601	100	73.148	1.36709	0.04309	0.200161	0.034965	XP-CLR_112, XP-CLR_243, XP-CLR_124, XP-CLR_126, XP-CLR_127, XP-CLR_128, XP-CLR_130, XP-CLR_116, XP-CLR_140, XP-CLR_145, XP-CLR_159, XP-CLR_162, XP-CLR_168, XP-CLR_169, XP-CLR_179, XP-CLR_91, XP-CLR_193, XP-CLR_182, XP-CLR_143, XP-CLR_144, XP-CLR_148, XP-CLR_209, XP-CLR_149, XP-CLR_217, XP-CLR_210, XP-CLR_183, XP-CLR_218, XP-CLR_160, XP-CLR_212, XP-CLR_28, XP-CLR_215, XP-CLR_213, XP-CLR_220, XP-CL…	69	ENSCAFG00000000528, ENSCAFG00000000595, PITX1, VCP, FANCG, PIGO, CREB3, HINT2, EXOSC3, ENSCAFG00000002399, LRPPRC, GNL2, SNIP1, MEAF6, ZC3H12A, DGKI, ENSCAFG00000003455, ELF2, MFSD8, ENSCAFG00000004640, RSF1, ENSCAFG00000004900, ACOX1, SRP68, CLN5, RPS3, ARRB1, NR2C1, USP44, GTF2E2, RBPMS, NCOR2, FRG1, IDE, ENSCAFG00000008038, ENSCAFG00000008138, SETD1B, ENSCAFG00000008419, CELF1, ATXN2, ARL2BP, …	100
BP	GO:0015833	peptide transport	1649	46	34.104	1.34882	0.04321	0.0865638	0.023976	XP-CLR_107, XP-CLR_111, XP-CLR_131, XP-CLR_114, XP-CLR_16, XP-CLR_126, XP-CLR_127, XP-CLR_130, XP-CLR_140, XP-CLR_159, XP-CLR_91, XP-CLR_180, XP-CLR_90, XP-CLR_182, XP-CLR_148, XP-CLR_27, XP-CLR_210, XP-CLR_183, XP-CLR_218, XP-CLR_226, XP-CLR_225, XP-CLR_161, XP-CLR_236, XP-CLR_30, XP-CLR_63, XP-CLR_243, XP-CLR_208, XP-CLR_82, XP-CLR_175, XP-CLR_32, XP-CLR_70, XP-CLR_176, XP-CLR_48, XP-CLR_177, X…	41	IL26, KCNC2, RIMS2, TBC1D22A, GNAQ, VCP, CREB3, ENSCAFG00000002399, SNIP1, ENSCAFG00000003455, SRP68, EXOC7, MYO7A, BIRC5, RPS3, ARRB1, RBPMS, NDUFAF2, ENSCAFG00000008038, ENSCAFG00000008290, ENSCAFG00000008419, NUP54, TIAM1, ATG13, ACVR1C, ENSCAFG00000009308, IPO9, RFTN2, AGAP1, RPL10L, UBA52, MTOR, SMG5, LMNA, CACNA1A, RANBP17, STX10, CALR, ZP2, ENSCAFG00000018974, ENSCAFG00000024522, ENSCAFG00…	46
MF	GO:0008889	glycerophosphodiester phosphodiesterase activity	8	2	0.158	12.6582	0.0436	0.0579707	0.005994	XP-CLR_180, XP-CLR_181, XP-CLR_182	3	GDPD4, GDPD5	2
BP	GO:2000242	negative regulation of reproductive process	51	4	1.021	3.91773	0.04389	0.0886349	0.026973	XP-CLR_127, XP-CLR_129, XP-CLR_236, XP-CLR_56	4	NPR2, SHB, ACVR1C, ZP2	4
BP	GO:0006469	negative regulation of protein kinase activity	221	9	4.548	1.97889	0.04398	0.0875406	0.024975	XP-CLR_16, XP-CLR_129, XP-CLR_180, XP-CLR_90, XP-CLR_172, XP-CLR_44, XP-CLR_38, XP-CLR_67, XP-CLR_97	9	GNAQ, SHB, PAK1, SOCS3, CISH, LRRTM3, ZFYVE28, SMYD3, PPM1E	9
BP	GO:0006907	pinocytosis	17	2	0.403	4.96278	0.0443	0.0826613	0.013986	XP-CLR_172, XP-CLR_49	2	MAPKAPK3, DOCK2	2
BP	GO:0071902	positive regulation of protein serine/threonine kinase activity	256	7	5.543	1.26285	0.04541	0.0921718	0.033966	XP-CLR_180, XP-CLR_182, XP-CLR_225, XP-CLR_215, XP-CLR_175, XP-CLR_101, XP-CLR_22	7	PAK1, RPS3, TIAM1, CCNT1, UBA52, ENSCAFG00000018974, FGF1	7
BP	GO:0048385	regulation of retinoic acid receptor signaling pathway	13	2	0.271	7.38007	0.04593	0.0898127	0.027972	XP-CLR_143, XP-CLR_177	2	NR2C1, CALR	2
MF	GO:0090079	translation regulator activity, nucleic acid binding	16	2	0.287	6.96864	0.0465	0.0616772	0.031968	XP-CLR_216, XP-CLR_243	2	CPEB3, BOLL	2
BP	GO:0071242	cellular response to ammonium ion	31	3	0.729	4.11523	0.04677	0.0831636	0.018981	XP-CLR_111, XP-CLR_16, XP-CLR_21	3	KCNC2, GNAQ, DIAPH1	3
BP	GO:0007602	phototransduction	36	3	0.652	4.60123	0.04681	0.0875406	0.024975	XP-CLR_16, XP-CLR_182, XP-CLR_206	3	GNAQ, ARRB1, PDE6D	3
CC	GO:0000177	cytoplasmic exosome (RNase complex)	13	2	0.238	8.40336	0.04819	0.200161	0.023976	XP-CLR_128, XP-CLR_207	2	EXOSC3, DIS3L2	2
BP	GO:0006359	regulation of transcription from RNA polymerase III promoter	16	2	0.361	5.54017	0.04824	0.0886349	0.026973	XP-CLR_175, XP-CLR_32	2	ELL, MTOR	2
BP	GO:0072527	pyrimidine-containing compound metabolic process	60	4	1.334	2.9985	0.04828	0.0936368	0.038961	XP-CLR_178, XP-CLR_90, XP-CLR_222, XP-CLR_32	4	ENSCAFG00000004124, TK1, DUT, MTOR	4
BP	GO:0051301	cell division	387	15	8.385	1.78891	0.04847	0.0944	0.040959	XP-CLR_16, XP-CLR_90, XP-CLR_182, XP-CLR_144, XP-CLR_214, XP-CLR_215, XP-CLR_227, XP-CLR_207, XP-CLR_174, XP-CLR_39, XP-CLR_177, XP-CLR_72, XP-CLR_51, XP-CLR_22	14	GNAQ, BIRC5, RPS3, USP44, ENSCAFG00000008640, CCNT1, CENPE, DIS3L2, MAU2, ENSCAFG00000016263, ANAPC13, SYCE2, PIK3C3, CENPV, FGF1	15
BP	GO:1901992	positive regulation of mitotic cell cycle phase transition	58	4	1.251	3.19744	0.04858	0.0904586	0.030969	XP-CLR_188, XP-CLR_90, XP-CLR_183, XP-CLR_97	4	UBE2E2, BIRC5, ENSCAFG00000008290, RAD51C	4
BP	GO:0019395	fatty acid oxidation	72	5	1.526	3.27654	0.04873	0.0904586	0.028971	XP-CLR_91, XP-CLR_181, XP-CLR_227, XP-CLR_177, XP-CLR_197	5	ACOX1, DGAT2, BDH2, GCDH, ACAD11	5
BP	GO:1901989	positive regulation of cell cycle phase transition	66	4	1.402	2.85307	0.04883	0.0933767	0.034965	XP-CLR_188, XP-CLR_90, XP-CLR_183, XP-CLR_97	4	UBE2E2, BIRC5, ENSCAFG00000008290, RAD51C	4
BP	GO:1903578	regulation of ATP metabolic process	43	3	0.901	3.32963	0.04888	0.0917832	0.031968	XP-CLR_126, XP-CLR_185, XP-CLR_177	3	VCP, DNAJC15, GADD45GIP1	3
BP	GO:0002761	regulation of myeloid leukocyte differentiation	91	4	1.889	2.11752	0.04913	0.0904586	0.030969	XP-CLR_227, XP-CLR_46, XP-CLR_32, XP-CLR_70	4	SLC9B2, FAM213A, MTOR, BGLAP	4
BP	GO:0045664	regulation of neuron differentiation	480	17	11.697	1.45336	0.04941	0.0918307	0.032967	XP-CLR_3, XP-CLR_131, XP-CLR_123, XP-CLR_133, XP-CLR_169, XP-CLR_181, XP-CLR_182, XP-CLR_216, XP-CLR_211, XP-CLR_212, XP-CLR_228, XP-CLR_225, XP-CLR_70, XP-CLR_176, XP-CLR_48, XP-CLR_94, XP-CLR_177, XP-CLR_99, XP-CLR_100	19	TCF4, RIMS2, FSTL4, ASAP1, ENSCAFG00000004640, GDPD5, CPEB3, CUX2, ENSCAFG00000008741, TIAM1, SEMA4A, CACNA1A, TLX3, NGFR, CALR, SSH2, TPBGL	17
MF	GO:1901567	fatty acid derivative binding	33	3	0.725	4.13793	0.0496	0.0638359	0.034965	XP-CLR_91, XP-CLR_177, XP-CLR_197	3	ACOX1, GCDH, ACAD11	3
BP	GO:0031440	regulation of mRNA 3'-end processing	17	2	0.363	5.50964	0.04988	0.0881054	0.025974	XP-CLR_216, XP-CLR_215	2	CPEB3, CCNT1	2
BP	GO:0061003	positive regulation of dendritic spine morphogenesis	8	2	0.266	7.5188	0.05051	0.0826613	0.016983	XP-CLR_211, XP-CLR_212, XP-CLR_225	3	CUX2, TIAM1	2
BP	GO:0071034	CUT catabolic process	3	2	0.04	50	0.05057	0.0826613	0.001998	XP-CLR_128, XP-CLR_32	2	EXOSC3, EXOSC10	2
BP	GO:0021904	dorsal/ventral neural tube patterning	25	2	0.565	3.53982	0.05097	0.0832462	0.020979	XP-CLR_175, XP-CLR_61	2	FKBP8, PRKACB	2
BP	GO:0051092	positive regulation of NF-kappaB transcription factor activity	113	5	2.314	2.16076	0.05135	0.0826613	0.006993	XP-CLR_243, XP-CLR_182, XP-CLR_214, XP-CLR_175, XP-CLR_62	5	ENSCAFG00000000595, RPS3, RHEBL1, UBA52, CTH	5
CC	GO:0044446	intracellular organelle part	6569	189	136.38	1.38583	0.05166	0.200161	0.035964	XP-CLR_5, XP-CLR_108, XP-CLR_112, XP-CLR_243, XP-CLR_8, XP-CLR_124, XP-CLR_133, XP-CLR_15, XP-CLR_16, XP-CLR_126, XP-CLR_127, XP-CLR_137, XP-CLR_128, XP-CLR_130, XP-CLR_116, XP-CLR_140, XP-CLR_145, XP-CLR_159, XP-CLR_162, XP-CLR_166, XP-CLR_168, XP-CLR_178, XP-CLR_17, XP-CLR_169, XP-CLR_185, XP-CLR_179, XP-CLR_180, XP-CLR_91, XP-CLR_171, XP-CLR_193, XP-CLR_90, XP-CLR_181, XP-CLR_182, XP-CLR_21, X…	108	MOXD1, LGR5, ENSCAFG00000000489, ENSCAFG00000000528, ENSCAFG00000000595, TRDN, PITX1, ASAP1, CEP78, GNAQ, VCP, FANCG, PIGO, TPM2, TLN1, CEP135, CREB3, RGP1, HINT2, EXOSC3, ENSCAFG00000002399, LRPPRC, MANEAL, GNL2, DNALI1, SNIP1, MEAF6, ZC3H12A, DGKI, ENSCAFG00000003455, ELF2, SCLT1, PGRMC2, MFSD8, ENSCAFG00000004124, GAD2, ENSCAFG00000004640, DNAJC15, RSF1, ENSCAFG00000004900, PAK1, ACOX1, SYN2, …	189
CC	GO:0030176	integral component of endoplasmic reticulum membrane	95	5	1.868	2.67666	0.05176	0.200161	0.033966	XP-CLR_127, XP-CLR_181, XP-CLR_175, XP-CLR_94, XP-CLR_177	5	CREB3, DGAT2, FKBP8, SLC35B1, CALR	5
BP	GO:0006465	signal peptide processing	16	2	0.373	5.36193	0.05192	0.0945989	0.042957	XP-CLR_193, XP-CLR_70	2	CLN5, BGLAP	2
BP	GO:0036297	interstrand cross-link repair	16	2	0.302	6.62252	0.05194	0.0826613	0.016983	XP-CLR_175, XP-CLR_38	2	UBA52, POLN	2
MF	GO:0016846	carbon-sulfur lyase activity	7	2	0.129	15.5039	0.053	0.0609545	0.018981	XP-CLR_51, XP-CLR_62	2	CENPV, CTH	2
BP	GO:0051382	kinetochore assembly	12	2	0.229	8.73362	0.05322	0.0832462	0.020979	XP-CLR_227, XP-CLR_10	2	CENPE, CENPW	2
BP	GO:0032715	negative regulation of interleukin-6 production	31	2	0.693	2.886	0.05417	0.0904586	0.030969	XP-CLR_140, XP-CLR_182	2	ZC3H12A, ARRB1	2
BP	GO:0044248	cellular catabolic process	1891	56	37.786	1.48203	0.05417	0.0918307	0.032967	XP-CLR_103, XP-CLR_104, XP-CLR_243, XP-CLR_126, XP-CLR_127, XP-CLR_128, XP-CLR_130, XP-CLR_116, XP-CLR_146, XP-CLR_140, XP-CLR_159, XP-CLR_162, XP-CLR_168, XP-CLR_195, XP-CLR_196, XP-CLR_169, XP-CLR_91, XP-CLR_193, XP-CLR_90, XP-CLR_182, XP-CLR_87, XP-CLR_152, XP-CLR_144, XP-CLR_216, XP-CLR_217, XP-CLR_210, XP-CLR_200, XP-CLR_183, XP-CLR_160, XP-CLR_218, XP-CLR_161, XP-CLR_30, XP-CLR_237, XP-CLR_…	49	USP15, ENSCAFG00000000595, VCP, RGP1, EXOSC3, ENSCAFG00000002399, LRPPRC, CNOT4, ZC3H12A, ENSCAFG00000003455, CCRN4L, LARP1B, PYGB, ABHD12, ENSCAFG00000004640, ACOX1, EXOC7, FBXL3, AFMID, RPS3, ARRB1, ENPP7, CYP1B1, USP44, CPEB3, IDE, ENSCAFG00000008038, PLOD2, ENSCAFG00000008290, KBTBD4, ENSCAFG00000008419, ATG13, AMBRA1, ENSCAFG00000009308, DAPL1, HECW2, BDH2, DIS3L2, TLK2, RPL10L, DUT, UBA52, …	56
CC	GO:0031975	envelope	896	30	17.599	1.70464	0.05434	0.200161	0.021978	XP-CLR_112, XP-CLR_16, XP-CLR_126, XP-CLR_168, XP-CLR_178, XP-CLR_185, XP-CLR_180, XP-CLR_90, XP-CLR_182, XP-CLR_27, XP-CLR_216, XP-CLR_217, XP-CLR_210, XP-CLR_160, XP-CLR_226, XP-CLR_28, XP-CLR_161, XP-CLR_63, XP-CLR_227, XP-CLR_242, XP-CLR_175, XP-CLR_38, XP-CLR_70, XP-CLR_48, XP-CLR_96, XP-CLR_101, XP-CLR_197, XP-CLR_68, XP-CLR_231	29	ENSCAFG00000000489, GNAQ, PIGO, PGRMC2, ENSCAFG00000004124, DNAJC15, PAK1, TMC8, PGS1, RPS3, NDUFAF2, MARCH5, TMEM120B, NDUFS3, NUP54, ARL2BP, AMBRA1, IPO9, SLC9B2, ENSCAFG00000010890, FKBP8, NAT8L, SLC25A44, LMNA, RANBP17, MRPS23, ENSCAFG00000018974, ACAD11, ENSCAFG00000028712, DNAJC19	30
BP	GO:0042572	retinol metabolic process	21	2	0.363	5.50964	0.05486	0.0826613	0.013986	XP-CLR_181, XP-CLR_152	2	DGAT2, CYP1B1	2
CC	GO:0098793	presynapse	241	12	6.133	1.95663	0.05502	0.200941	0.04995	XP-CLR_111, XP-CLR_131, XP-CLR_126, XP-CLR_145, XP-CLR_17, XP-CLR_171, XP-CLR_193, XP-CLR_90, XP-CLR_176, XP-CLR_101, XP-CLR_55, XP-CLR_86	12	KCNC2, RIMS2, UNC13B, DGKI, GAD2, SYN2, KCTD12, SYNGR2, CACNA1A, SLC6A4, CALB2, NRXN3	12
BP	GO:1903580	positive regulation of ATP metabolic process	20	2	0.412	4.85437	0.0553	0.0918307	0.032967	XP-CLR_126, XP-CLR_177	2	VCP, GADD45GIP1	2
MF	GO:0005487	nucleocytoplasmic transporter activity	21	2	0.476	4.20168	0.0571	0.0611455	0.02997	XP-CLR_226, XP-CLR_48	2	NUP54, RANBP17	2
BP	GO:0071025	RNA surveillance	10	2	0.157	12.7389	0.05835	0.0826613	0.00999	XP-CLR_128, XP-CLR_32	2	EXOSC3, EXOSC10	2
CC	GO:0030014	CCR4-NOT complex	15	2	0.321	6.23053	0.05859	0.200161	0.041958	XP-CLR_146, XP-CLR_216	2	CNOT4, CPEB3	2
CC	GO:0031227	intrinsic component of endoplasmic reticulum membrane	99	5	1.975	2.53165	0.05865	0.200161	0.037962	XP-CLR_127, XP-CLR_181, XP-CLR_175, XP-CLR_94, XP-CLR_177	5	CREB3, DGAT2, FKBP8, SLC35B1, CALR	5
CC	GO:0044291	cell-cell contact zone	54	3	1.356	2.21239	0.05896	0.200161	0.046953	XP-CLR_180, XP-CLR_225, XP-CLR_238	3	PAK1, TIAM1, SCN2A	3
MF	GO:0016741	transferase activity, transferring one-carbon groups	212	9	4.325	2.08093	0.0602	0.0643227	0.036963	XP-CLR_117, XP-CLR_210, XP-CLR_172, XP-CLR_66, XP-CLR_176, XP-CLR_55, XP-CLR_128, XP-CLR_52, XP-CLR_67	9	CAMKMT, SETD1B, HEMK1, METTL11B, TRMT1, CMTR2, TRMT10B, PEMT, SMYD3	9
MF	GO:0004532	exoribonuclease activity	24	3	0.476	6.30252	0.0606	0.0611455	0.025974	XP-CLR_162, XP-CLR_207, XP-CLR_32	3	CCRN4L, DIS3L2, EXOSC10	3
BP	GO:0030168	platelet activation	110	5	2.484	2.01288	0.06092	0.0945989	0.041958	XP-CLR_16, XP-CLR_127, XP-CLR_145, XP-CLR_159, XP-CLR_101	5	GNAQ, TLN1, DGKI, ENSCAFG00000003455, ENSCAFG00000018974	5
BP	GO:0009163	nucleoside biosynthetic process	41	3	0.86	3.48837	0.06115	0.0971117	0.047952	XP-CLR_178, XP-CLR_90, XP-CLR_222	3	ENSCAFG00000004124, TK1, DUT	3
BP	GO:0050708	regulation of protein secretion	287	10	6.133	1.63052	0.06171	0.0971117	0.04995	XP-CLR_107, XP-CLR_111, XP-CLR_90, XP-CLR_182, XP-CLR_27, XP-CLR_210, XP-CLR_225, XP-CLR_236, XP-CLR_176, XP-CLR_18	10	IL26, KCNC2, BIRC5, ARRB1, NDUFAF2, ENSCAFG00000008038, TIAM1, ACVR1C, CACNA1A, ENSCAFG00000032136	10
MF	GO:0035004	phosphatidylinositol 3-kinase activity	31	3	0.795	3.77359	0.0618	0.0652545	0.043956	XP-CLR_20, XP-CLR_72, XP-CLR_22	3	NRG2, PIK3C3, FGF1	3
BP	GO:0071028	nuclear mRNA surveillance	9	2	0.14	14.2857	0.06213	0.0826613	0.012987	XP-CLR_128, XP-CLR_32	2	EXOSC3, EXOSC10	2
BP	GO:0034660	ncRNA metabolic process	614	21	11.068	1.89736	0.0631	0.0826613	0.015984	XP-CLR_112, XP-CLR_128, XP-CLR_130, XP-CLR_182, XP-CLR_197, XP-CLR_23, XP-CLR_183, XP-CLR_218, XP-CLR_215, XP-CLR_30, XP-CLR_207, XP-CLR_173, XP-CLR_82, XP-CLR_175, XP-CLR_32, XP-CLR_176, XP-CLR_177, XP-CLR_243, XP-CLR_114	19	ENSCAFG00000000528, EXOSC3, ENSCAFG00000002399, RPS3, UBA5, DDX4, ENSCAFG00000008290, ENSCAFG00000008419, CCNT1, ENSCAFG00000009308, DIS3L2, LARS2, RPL10L, UBA52, ELL, MTOR, EXOSC10, TRMT1, FARSA, MARS2, ENSCAFG00000024522	21
MF	GO:0009055	electron transfer activity	87	4	1.634	2.44798	0.0637	0.0628016	0.032967	XP-CLR_91, XP-CLR_27, XP-CLR_177, XP-CLR_197	4	ACOX1, NDUFAF2, GCDH, ACAD11	4
BP	GO:0009262	deoxyribonucleotide metabolic process	26	2	0.583	3.43053	0.06595	0.0886349	0.026973	XP-CLR_151, XP-CLR_222	2	RRM2, DUT	2
BP	GO:0046471	phosphatidylglycerol metabolic process	13	2	0.256	7.8125	0.06637	0.0836587	0.021978	XP-CLR_126, XP-CLR_90	2	PIGO, PGS1	2
BP	GO:0034250	positive regulation of cellular amide metabolic process	94	5	1.899	2.63296	0.06678	0.0936368	0.037962	XP-CLR_216, XP-CLR_243, XP-CLR_44, XP-CLR_32, XP-CLR_101	5	CPEB3, BOLL, LRRTM3, MTOR, ENSCAFG00000018974	5
BP	GO:0051383	kinetochore organization	14	2	0.268	7.46269	0.06689	0.0918307	0.032967	XP-CLR_227, XP-CLR_10	2	CENPE, CENPW	2
BP	GO:0038092	nodal signaling pathway	10	2	0.208	9.61538	0.06757	0.0826613	0.012987	XP-CLR_236, XP-CLR_177	2	ACVR1C, DAND5	2
BP	GO:0000731	DNA synthesis involved in DNA repair	34	3	0.749	4.00534	0.06765	0.0945989	0.041958	XP-CLR_126, XP-CLR_175, XP-CLR_38	3	VCP, UBA52, POLN	3
BP	GO:0009988	cell-cell recognition	44	3	0.822	3.64963	0.06865	0.0826613	0.007992	XP-CLR_70, XP-CLR_49, XP-CLR_56	3	CCT3, DOCK2, ZP2	3
BP	GO:0030149	sphingolipid catabolic process	19	2	0.342	5.84795	0.0694	0.0898127	0.027972	XP-CLR_87, XP-CLR_127	2	ENPP7, GBA2	2
BP	GO:0072401	signal transduction involved in DNA integrity checkpoint	31	2	0.649	3.08166	0.06972	0.0904586	0.030969	XP-CLR_146, XP-CLR_175	2	CNOT4, UBA52	2
BP	GO:0032233	positive regulation of actin filament bundle assembly	45	3	0.999	3.003	0.07195	0.0936368	0.038961	XP-CLR_180, XP-CLR_32, XP-CLR_97	3	PAK1, MTOR, PPM1E	3
BP	GO:0031032	actomyosin structure organization	142	8	3.224	2.48139	0.07203	0.0936368	0.03996	XP-CLR_135, XP-CLR_180, XP-CLR_182, XP-CLR_211, XP-CLR_63, XP-CLR_68, XP-CLR_32, XP-CLR_97	8	LIMCH1, PAK1, ARRB1, MYL2, LMOD1, CDC42BPA, MTOR, PPM1E	8
BP	GO:0060438	trachea development	20	2	0.443	4.51467	0.07236	0.0970475	0.046953	XP-CLR_101, XP-CLR_54	2	ENSCAFG00000018974, HYDIN	2
BP	GO:0006977	DNA damage response, signal transduction by p53 class mediator resulting in cell cycle arrest	25	2	0.513	3.89864	0.07326	0.0832462	0.020979	XP-CLR_146, XP-CLR_175	2	CNOT4, UBA52	2
BP	GO:1900363	regulation of mRNA polyadenylation	11	2	0.218	9.17431	0.07422	0.0826613	0.00999	XP-CLR_216, XP-CLR_215	2	CPEB3, CCNT1	2
BP	GO:0002791	regulation of peptide secretion	308	10	6.481	1.54297	0.07462	0.0970475	0.046953	XP-CLR_107, XP-CLR_111, XP-CLR_90, XP-CLR_182, XP-CLR_27, XP-CLR_210, XP-CLR_225, XP-CLR_236, XP-CLR_176, XP-CLR_18	10	IL26, KCNC2, BIRC5, ARRB1, NDUFAF2, ENSCAFG00000008038, TIAM1, ACVR1C, CACNA1A, ENSCAFG00000032136	10
BP	GO:0006998	nuclear envelope organization	47	3	0.927	3.23625	0.07479	0.0904586	0.02997	XP-CLR_226, XP-CLR_70, XP-CLR_43	3	NUP54, LMNA, REEP3	3
BP	GO:0032011	ARF protein signal transduction	16	2	0.358	5.58659	0.07487	0.0936368	0.037962	XP-CLR_20, XP-CLR_220	2	PSD2, GBF1	2
BP	GO:1901990	regulation of mitotic cell cycle phase transition	245	9	5.019	1.79319	0.07552	0.0971117	0.048951	XP-CLR_146, XP-CLR_188, XP-CLR_90, XP-CLR_144, XP-CLR_210, XP-CLR_183, XP-CLR_227, XP-CLR_175, XP-CLR_97	9	CNOT4, UBE2E2, BIRC5, USP44, ENSCAFG00000008038, ENSCAFG00000008290, CENPE, UBA52, RAD51C	9
BP	GO:0043457	regulation of cellular respiration	21	2	0.432	4.62963	0.07584	0.0945989	0.041958	XP-CLR_126, XP-CLR_185	2	VCP, DNAJC15	2
BP	GO:0044085	cellular component biogenesis	2414	82	50.386	1.62744	0.07588	0.0917832	0.031968	XP-CLR_3, XP-CLR_107, XP-CLR_111, XP-CLR_112, XP-CLR_115, XP-CLR_133, XP-CLR_126, XP-CLR_127, XP-CLR_137, XP-CLR_128, XP-CLR_130, XP-CLR_140, XP-CLR_151, XP-CLR_159, XP-CLR_162, XP-CLR_169, XP-CLR_185, XP-CLR_179, XP-CLR_180, XP-CLR_193, XP-CLR_90, XP-CLR_182, XP-CLR_21, XP-CLR_197, XP-CLR_198, XP-CLR_27, XP-CLR_217, XP-CLR_183, XP-CLR_210, XP-CLR_218, XP-CLR_160, XP-CLR_211, XP-CLR_212, XP-CLR_2…	66	TCF4, MDM1, KCNC2, ENSCAFG00000000528, SCUBE1, ASAP1, VCP, PIGO, UNC13B, TLN1, CEP135, EXOSC3, ENSCAFG00000002399, GNL2, RRM2, ENSCAFG00000003455, CCRN4L, ENSCAFG00000004640, DNAJC15, RSF1, ENSCAFG00000004900, PAK1, KCTD12, MYO7A, TMC8, TK1, BIRC5, RPS3, ARRB1, DIAPH1, NPHP3, NDUFAF2, IDE, SBF2, ENSCAFG00000008038, TMEM120B, ENSCAFG00000008290, TCTN3, ENSCAFG00000008419, CELF1, MYL2, CUX2, NUP54,…	82
BP	GO:0045787	positive regulation of cell cycle	285	12	6.005	1.99833	0.07656	0.095302	0.043956	XP-CLR_129, XP-CLR_146, XP-CLR_188, XP-CLR_90, XP-CLR_181, XP-CLR_182, XP-CLR_183, XP-CLR_215, XP-CLR_175, XP-CLR_177, XP-CLR_97, XP-CLR_51, XP-CLR_101	13	SHB, CNOT4, UBE2E2, BIRC5, GDPD5, ENSCAFG00000008290, CCNT1, UBA52, CALR, RAD51C, CENPV, SLC6A4	12
BP	GO:0009110	vitamin biosynthetic process	21	2	0.375	5.33333	0.07833	0.0971117	0.047952	XP-CLR_15, XP-CLR_32	2	PSAT1, UBIAD1	2
BP	GO:0051972	regulation of telomerase activity	35	3	0.736	4.07609	0.07862	0.0945989	0.042957	XP-CLR_69, XP-CLR_101, XP-CLR_91	3	NVL, ENSCAFG00000018974, TEN1	3
MF	GO:0045182	translation regulator activity	42	3	0.803	3.73599	0.0793	0.0652545	0.040959	XP-CLR_130, XP-CLR_216, XP-CLR_243	3	ENSCAFG00000002399, CPEB3, BOLL	3
BP	GO:1903429	regulation of cell maturation	29	3	0.611	4.90998	0.07978	0.0886349	0.026973	XP-CLR_127, XP-CLR_129, XP-CLR_72	3	NPR2, SHB, PIK3C3	3
BP	GO:0038128	ERBB2 signaling pathway	20	2	0.547	3.65631	0.08309	0.0936368	0.03996	XP-CLR_20, XP-CLR_175	2	NRG2, UBA52	2
BP	GO:0050775	positive regulation of dendrite morphogenesis	17	2	0.454	4.40529	0.08415	0.0971117	0.04995	XP-CLR_211, XP-CLR_212, XP-CLR_225	3	CUX2, TIAM1	2
BP	GO:0090181	regulation of cholesterol metabolic process	17	2	0.348	5.74713	0.08513	0.0917832	0.031968	XP-CLR_181, XP-CLR_22	2	DGAT2, FGF1	2
CC	GO:0000776	kinetochore	105	6	2.052	2.92398	0.0853	0.200161	0.042957	XP-CLR_140, XP-CLR_90, XP-CLR_227, XP-CLR_70, XP-CLR_51, XP-CLR_10	6	MEAF6, BIRC5, CENPE, PMF1, CENPV, CENPW	6
CC	GO:0043229	intracellular organelle	9855	270	206.238	1.30917	0.08542	0.200161	0.044955	XP-CLR_3, XP-CLR_4, XP-CLR_5, XP-CLR_103, XP-CLR_104, XP-CLR_105, XP-CLR_106, XP-CLR_108, XP-CLR_112, XP-CLR_243, XP-CLR_114, XP-CLR_123, XP-CLR_8, XP-CLR_124, XP-CLR_133, XP-CLR_15, XP-CLR_16, XP-CLR_126, XP-CLR_127, XP-CLR_137, XP-CLR_128, XP-CLR_129, XP-CLR_130, XP-CLR_116, XP-CLR_117, XP-CLR_146, XP-CLR_140, XP-CLR_145, XP-CLR_139, XP-CLR_151, XP-CLR_159, XP-CLR_162, XP-CLR_166, XP-CLR_168, X…	139	TCF4, POLI, MOXD1, USP15, PPM1H, LGR5, ENSCAFG00000000489, ENSCAFG00000000528, ENSCAFG00000000595, CERK, FSTL4, TRDN, CATSPER3, PITX1, ASAP1, CEP78, GNAQ, VCP, FANCG, PIGO, FAM214B, UNC13B, TPM2, TLN1, CEP135, CREB3, RGP1, HINT2, FRMPD1, EXOSC3, ENSCAFG00000002395, ENSCAFG00000002399, LRPPRC, CAMKMT, CNOT4, MANEAL, GNL2, DNALI1, SNIP1, MEAF6, ZC3H12A, DGKI, FOXP2, RRM2, ENSCAFG00000003455, CCRN4L…	270
BP	GO:0000715	nucleotide-excision repair, DNA damage recognition	17	2	0.315	6.34921	0.08558	0.0936368	0.03996	XP-CLR_206, XP-CLR_175	2	COPS7B, UBA52	2
BP	GO:1903430	negative regulation of cell maturation	12	2	0.231	8.65801	0.08698	0.0904586	0.030969	XP-CLR_127, XP-CLR_129	2	NPR2, SHB	2
CC	GO:0031461	cullin-RING ubiquitin ligase complex	137	6	2.841	2.11193	0.08777	0.200161	0.036963	XP-CLR_129, XP-CLR_193, XP-CLR_182, XP-CLR_160, XP-CLR_39, XP-CLR_94	6	DCAF10, FBXL3, KLHL35, KBTBD4, ANAPC13, SPOP	6
BP	GO:0006213	pyrimidine nucleoside metabolic process	37	3	0.803	3.73599	0.09062	0.0832462	0.020979	XP-CLR_178, XP-CLR_90, XP-CLR_222	3	ENSCAFG00000004124, TK1, DUT	3
BP	GO:0034427	nuclear-transcribed mRNA catabolic process, exonucleolytic, 3'-5'	7	2	0.142	14.0845	0.09091	0.0826613	0.007992	XP-CLR_128, XP-CLR_207	2	EXOSC3, DIS3L2	2
BP	GO:0060713	labyrinthine layer morphogenesis	24	2	0.485	4.12371	0.09224	0.0945989	0.042957	XP-CLR_90, XP-CLR_183	2	SOCS3, ADM	2
BP	GO:0042147	retrograde transport, endosome to Golgi	61	4	1.317	3.03721	0.09316	0.0936368	0.036963	XP-CLR_127, XP-CLR_220, XP-CLR_176, XP-CLR_212	4	RGP1, GBF1, STX10, FAM109A	4
CC	GO:0005782	peroxisomal matrix	19	2	0.394	5.07614	0.09344	0.200161	0.025974	XP-CLR_91, XP-CLR_217	2	ACOX1, IDE	2
MF	GO:0030676	Rac guanyl-nucleotide exchange factor activity	11	2	0.347	5.76369	0.0954	0.0638359	0.035964	XP-CLR_225, XP-CLR_49	2	TIAM1, DOCK2	2
MF	GO:0043138	3'-5' DNA helicase activity	14	2	0.313	6.38978	0.0962	0.0579707	0.016983	XP-CLR_195, XP-CLR_196	2	ENSCAFG00000029334, ENSCAFG00000030154	2
BP	GO:0034508	centromere complex assembly	38	3	0.679	4.41826	0.09928	0.0936368	0.037962	XP-CLR_227, XP-CLR_51, XP-CLR_10	3	CENPE, CENPV, CENPW	3
MF	GO:0017046	peptide hormone binding	19	2	0.441	4.53515	0.0993	0.0652545	0.043956	XP-CLR_91, XP-CLR_217	2	GALR2, IDE	2
BP	GO:0046134	pyrimidine nucleoside biosynthetic process	22	3	0.424	7.07547	0.09996	0.0826613	0.005994	XP-CLR_178, XP-CLR_90, XP-CLR_222	3	ENSCAFG00000004124, TK1, DUT	3
MF	GO:0008138	protein tyrosine/serine/threonine phosphatase activity	42	3	0.854	3.51288	0.1019	0.0616772	0.030969	XP-CLR_218, XP-CLR_219, XP-CLR_99, XP-CLR_100, XP-CLR_160	5	ENSCAFG00000008439, SSH2, PTPMT1	3
BP	GO:0043603	cellular amide metabolic process	1152	35	21.863	1.60088	0.10465	0.0917832	0.031968	XP-CLR_112, XP-CLR_114, XP-CLR_129, XP-CLR_130, XP-CLR_116, XP-CLR_140, XP-CLR_169, XP-CLR_193, XP-CLR_182, XP-CLR_87, XP-CLR_149, XP-CLR_216, XP-CLR_217, XP-CLR_183, XP-CLR_218, XP-CLR_30, XP-CLR_227, XP-CLR_243, XP-CLR_231, XP-CLR_31, XP-CLR_44, XP-CLR_173, XP-CLR_82, XP-CLR_175, XP-CLR_46, XP-CLR_32, XP-CLR_70, XP-CLR_177, XP-CLR_96, XP-CLR_101, XP-CLR_127	31	ENSCAFG00000000489, CERK, ENSCAFG00000002395, ENSCAFG00000002399, LRPPRC, SNIP1, ENSCAFG00000004640, CLN5, RPS3, ENPP7, FRG1, CPEB3, IDE, ENSCAFG00000008290, ENSCAFG00000008419, ENSCAFG00000009308, BDH2, BOLL, FXR1, CLIC4, LRRTM3, LARS2, RPL10L, UBA52, ELL, TSPAN14, MTOR, SLC25A44, FARSA, MRPS23, ENSCAFG00000018974, MARS2, ENSCAFG00000024522, BGLAP, GBA2	35
BP	GO:0042059	negative regulation of epidermal growth factor receptor signaling pathway	32	2	0.665	3.00752	0.10653	0.0944	0.040959	XP-CLR_175, XP-CLR_38	2	UBA52, ZFYVE28	2
CC	GO:0031967	organelle envelope	893	30	17.534	1.71096	0.10711	0.200941	0.047952	XP-CLR_112, XP-CLR_16, XP-CLR_126, XP-CLR_168, XP-CLR_178, XP-CLR_185, XP-CLR_180, XP-CLR_90, XP-CLR_182, XP-CLR_27, XP-CLR_216, XP-CLR_217, XP-CLR_210, XP-CLR_160, XP-CLR_226, XP-CLR_28, XP-CLR_161, XP-CLR_63, XP-CLR_227, XP-CLR_242, XP-CLR_175, XP-CLR_38, XP-CLR_70, XP-CLR_48, XP-CLR_96, XP-CLR_101, XP-CLR_197, XP-CLR_68, XP-CLR_231	29	ENSCAFG00000000489, GNAQ, PIGO, PGRMC2, ENSCAFG00000004124, DNAJC15, PAK1, TMC8, PGS1, RPS3, NDUFAF2, MARCH5, TMEM120B, NDUFS3, NUP54, ARL2BP, AMBRA1, IPO9, SLC9B2, ENSCAFG00000010890, FKBP8, NAT8L, SLC25A44, LMNA, RANBP17, MRPS23, ENSCAFG00000018974, ACAD11, ENSCAFG00000028712, DNAJC19	30
BP	GO:0034308	primary alcohol metabolic process	31	2	0.55	3.63636	0.10838	0.0959836	0.044955	XP-CLR_181, XP-CLR_152	2	DGAT2, CYP1B1	2
BP	GO:0043043	peptide biosynthetic process	905	27	16.654	1.62123	0.10865	0.0970475	0.045954	XP-CLR_112, XP-CLR_129, XP-CLR_130, XP-CLR_116, XP-CLR_140, XP-CLR_169, XP-CLR_182, XP-CLR_149, XP-CLR_216, XP-CLR_183, XP-CLR_218, XP-CLR_30, XP-CLR_227, XP-CLR_243, XP-CLR_231, XP-CLR_173, XP-CLR_82, XP-CLR_175, XP-CLR_46, XP-CLR_32, XP-CLR_70, XP-CLR_177, XP-CLR_96, XP-CLR_101, XP-CLR_114	25	ENSCAFG00000000489, ENSCAFG00000002395, ENSCAFG00000002399, LRPPRC, SNIP1, ENSCAFG00000004640, RPS3, FRG1, CPEB3, ENSCAFG00000008290, ENSCAFG00000008419, ENSCAFG00000009308, BDH2, BOLL, FXR1, LARS2, RPL10L, UBA52, ELL, TSPAN14, MTOR, SLC25A44, FARSA, MRPS23, ENSCAFG00000018974, MARS2, ENSCAFG00000024522	27
BP	GO:0043982	histone H4-K8 acetylation	12	2	0.253	7.90514	0.10902	0.0875406	0.024975	XP-CLR_140, XP-CLR_95	2	MEAF6, KAT7	2
BP	GO:0043981	histone H4-K5 acetylation	12	2	0.253	7.90514	0.10902	0.0875406	0.024975	XP-CLR_140, XP-CLR_95	2	MEAF6, KAT7	2
BP	GO:0002637	regulation of immunoglobulin production	41	2	0.757	2.64201	0.10929	0.0959836	0.044955	XP-CLR_128, XP-CLR_180	2	EXOSC3, PAK1	2
CC	GO:0030173	integral component of Golgi membrane	43	2	0.876	2.2831	0.10938	0.200161	0.045954	XP-CLR_32, XP-CLR_94	2	UBIAD1, SLC35B1	2
BP	GO:0002029	desensitization of G-protein coupled receptor protein signaling pathway	11	2	0.279	7.16846	0.11089	0.0826613	0.015984	XP-CLR_182, XP-CLR_183	2	ARRB1, ADM	2
BP	GO:0006921	cellular component disassembly involved in execution phase of apoptosis	25	2	0.459	4.3573	0.11545	0.0971117	0.04995	XP-CLR_236, XP-CLR_177	2	ACVR1C, DNASE2	2
BP	GO:1901985	positive regulation of protein acetylation	31	2	0.561	3.56506	0.11586	0.0936368	0.037962	XP-CLR_182, XP-CLR_101	2	ARRB1, ENSCAFG00000018974	2
BP	GO:1901607	alpha-amino acid biosynthetic process	60	3	1.082	2.77264	0.11715	0.0970475	0.046953	XP-CLR_15, XP-CLR_90, XP-CLR_62	3	PSAT1, ENSCAFG00000014766, CTH	3
BP	GO:0071496	cellular response to external stimulus	198	7	3.941	1.7762	0.12017	0.0971117	0.04995	XP-CLR_185, XP-CLR_26, XP-CLR_237, XP-CLR_32, XP-CLR_72, XP-CLR_101, XP-CLR_70	7	DNAJC15, MAP3K1, DAPL1, MTOR, PIK3C3, ENSCAFG00000018974, BGLAP	7
BP	GO:0061000	negative regulation of dendritic spine development	8	2	0.239	8.3682	0.12069	0.0959836	0.044955	XP-CLR_123, XP-CLR_133	2	FSTL4, ASAP1	2
BP	GO:0001832	blastocyst growth	22	2	0.393	5.08906	0.12638	0.0918307	0.032967	XP-CLR_195, XP-CLR_196	2	ENSCAFG00000029334, ENSCAFG00000030154	2
BP	GO:0006271	DNA strand elongation involved in DNA replication	18	2	0.295	6.77966	0.12652	0.0836587	0.021978	XP-CLR_195, XP-CLR_196	2	ENSCAFG00000029334, ENSCAFG00000030154	2
BP	GO:0032012	regulation of ARF protein signal transduction	16	2	0.358	5.58659	0.12944	0.0971117	0.04995	XP-CLR_20, XP-CLR_220	2	PSD2, GBF1	2
BP	GO:0035066	positive regulation of histone acetylation	25	2	0.461	4.3384	0.13211	0.0970475	0.046953	XP-CLR_182, XP-CLR_101	2	ARRB1, ENSCAFG00000018974	2
CC	GO:0099501	exocytic vesicle membrane	34	2	0.852	2.34742	0.13376	0.200941	0.048951	XP-CLR_171, XP-CLR_90	2	SYN2, SYNGR2	2
BP	GO:0033539	fatty acid beta-oxidation using acyl-CoA dehydrogenase	19	3	0.414	7.24638	0.13959	0.0904586	0.030969	XP-CLR_91, XP-CLR_177, XP-CLR_197	3	ACOX1, GCDH, ACAD11	3
BP	GO:0071029	nuclear ncRNA surveillance	5	2	0.077	25.974	0.14035	0.0826613	0.003996	XP-CLR_128, XP-CLR_32	2	EXOSC3, EXOSC10	2
MF	GO:0043027	cysteine-type endopeptidase inhibitor activity involved in apoptotic process	21	2	0.402	4.97512	0.1414	0.0611455	0.024975	XP-CLR_90, XP-CLR_182	2	BIRC5, ARRB1	2
CC	GO:0000502	proteasome complex	76	4	1.358	2.94551	0.14245	0.200941	0.04995	XP-CLR_126, XP-CLR_217, XP-CLR_210, XP-CLR_177	4	VCP, IDE, ENSCAFG00000008038, RAD23A	4
BP	GO:0010831	positive regulation of myotube differentiation	29	2	0.488	4.09836	0.14457	0.0936368	0.035964	XP-CLR_175, XP-CLR_32	2	GDF15, MTOR	2
BP	GO:0043634	polyadenylation-dependent ncRNA catabolic process	5	2	0.077	25.974	0.1548	0.0826613	0.003996	XP-CLR_128, XP-CLR_32	2	EXOSC3, EXOSC10	2
MF	GO:0008331	high voltage-gated calcium channel activity	10	2	0.387	5.16796	0.1559	0.0638359	0.035964	XP-CLR_215, XP-CLR_176	2	CACNB3, CACNA1A	2
BP	GO:1902400	intracellular signal transduction involved in G1 DNA damage checkpoint	26	2	0.546	3.663	0.15625	0.0936368	0.03996	XP-CLR_146, XP-CLR_175	2	CNOT4, UBA52	2
BP	GO:0019083	viral transcription	277	10	4.559	2.19346	0.16279	0.0921718	0.033966	XP-CLR_130, XP-CLR_179, XP-CLR_182, XP-CLR_183, XP-CLR_218, XP-CLR_215, XP-CLR_30, XP-CLR_82, XP-CLR_175, XP-CLR_114	10	ENSCAFG00000002399, RSF1, RPS3, ENSCAFG00000008290, ENSCAFG00000008419, CCNT1, ENSCAFG00000009308, RPL10L, UBA52, ENSCAFG00000024522	10
BP	GO:0060281	regulation of oocyte development	21	2	0.463	4.31965	0.17143	0.0936368	0.038961	XP-CLR_127, XP-CLR_129	2	NPR2, SHB	2
BP	GO:0030038	contractile actin filament bundle assembly	74	4	1.711	2.33781	0.17243	0.0904586	0.030969	XP-CLR_180, XP-CLR_182, XP-CLR_32, XP-CLR_97	4	PAK1, ARRB1, MTOR, PPM1E	4
BP	GO:0016322	neuron remodeling	9	2	0.299	6.68896	0.17375	0.0881054	0.025974	XP-CLR_16, XP-CLR_215	2	GNAQ, RND1	2
BP	GO:0019080	viral gene expression	282	10	4.654	2.14869	0.18068	0.0959836	0.044955	XP-CLR_130, XP-CLR_179, XP-CLR_182, XP-CLR_183, XP-CLR_218, XP-CLR_215, XP-CLR_30, XP-CLR_82, XP-CLR_175, XP-CLR_114	10	ENSCAFG00000002399, RSF1, RPS3, ENSCAFG00000008290, ENSCAFG00000008419, CCNT1, ENSCAFG00000009308, RPL10L, UBA52, ENSCAFG00000024522	10
BP	GO:0031468	nuclear envelope reassembly	13	2	0.254	7.87402	0.18119	0.0886349	0.026973	XP-CLR_70, XP-CLR_43	2	LMNA, REEP3	2
CC	GO:0030529	intracellular ribonucleoprotein complex	979	31	17.543	1.76709	0.18174	0.200161	0.043956	XP-CLR_112, XP-CLR_130, XP-CLR_116, XP-CLR_162, XP-CLR_91, XP-CLR_182, XP-CLR_23, XP-CLR_149, XP-CLR_216, XP-CLR_183, XP-CLR_218, XP-CLR_212, XP-CLR_214, XP-CLR_30, XP-CLR_242, XP-CLR_207, XP-CLR_231, XP-CLR_31, XP-CLR_82, XP-CLR_175, XP-CLR_46, XP-CLR_69, XP-CLR_177, XP-CLR_96, XP-CLR_101, XP-CLR_57, XP-CLR_114, XP-CLR_215	28	ENSCAFG00000000489, ENSCAFG00000000528, ENSCAFG00000002399, LRPPRC, CCRN4L, SRP68, RPS3, DDX4, FRG1, CPEB3, ENSCAFG00000008290, ENSCAFG00000008419, ATXN2, ENSCAFG00000008640, ENSCAFG00000009308, SF3B1, DIS3L2, FXR1, ENSCAFG00000012933, RPL10L, UBA52, TSPAN14, ENSCAFG00000016263, NVL, GADD45GIP1, CALR, MRPS23, NSRP1, RNPC3, ENSCAFG00000024522, DDX23	31
BP	GO:0007035	vacuolar acidification	15	2	0.328	6.09756	0.18717	0.0886349	0.026973	XP-CLR_193, XP-CLR_31	2	CLN5, CLIC4	2
BP	GO:0072431	signal transduction involved in mitotic G1 DNA damage checkpoint	26	2	0.546	3.663	0.18995	0.0970475	0.045954	XP-CLR_146, XP-CLR_175	2	CNOT4, UBA52	2
BP	GO:0006613	cotranslational protein targeting to membrane	237	9	3.753	2.39808	0.1913	0.0826613	0.007992	XP-CLR_130, XP-CLR_91, XP-CLR_182, XP-CLR_183, XP-CLR_218, XP-CLR_30, XP-CLR_82, XP-CLR_175, XP-CLR_114	9	ENSCAFG00000002399, SRP68, RPS3, ENSCAFG00000008290, ENSCAFG00000008419, ENSCAFG00000009308, RPL10L, UBA52, ENSCAFG00000024522	9
MF	GO:0003954	NADH dehydrogenase activity	31	2	0.577	3.4662	0.1925	0.0611455	0.026973	XP-CLR_27, XP-CLR_160	2	NDUFAF2, NDUFS3	2
BP	GO:0019752	carboxylic acid metabolic process	767	22	15.207	1.4467	0.19685	0.0832462	0.01998	XP-CLR_112, XP-CLR_15, XP-CLR_17, XP-CLR_91, XP-CLR_90, XP-CLR_181, XP-CLR_152, XP-CLR_210, XP-CLR_227, XP-CLR_173, XP-CLR_176, XP-CLR_177, XP-CLR_101, XP-CLR_62, XP-CLR_84, XP-CLR_197, XP-CLR_243, XP-CLR_127, XP-CLR_18	19	ENSCAFG00000000489, PSAT1, GAD2, ACOX1, AFMID, DGAT2, CYP1B1, ENSCAFG00000008038, HPD, BDH2, LARS2, ENSCAFG00000014766, CACNA1A, FARSA, GCDH, ENSCAFG00000018974, CTH, ACOT4, ACAD11, MARS2, GBA2, ENSCAFG00000032136	22
CC	GO:1990904	ribonucleoprotein complex	979	31	17.543	1.76709	0.19955	0.200161	0.046953	XP-CLR_112, XP-CLR_130, XP-CLR_116, XP-CLR_162, XP-CLR_91, XP-CLR_182, XP-CLR_23, XP-CLR_149, XP-CLR_216, XP-CLR_183, XP-CLR_218, XP-CLR_212, XP-CLR_214, XP-CLR_30, XP-CLR_242, XP-CLR_207, XP-CLR_231, XP-CLR_31, XP-CLR_82, XP-CLR_175, XP-CLR_46, XP-CLR_69, XP-CLR_177, XP-CLR_96, XP-CLR_101, XP-CLR_57, XP-CLR_114, XP-CLR_215	28	ENSCAFG00000000489, ENSCAFG00000000528, ENSCAFG00000002399, LRPPRC, CCRN4L, SRP68, RPS3, DDX4, FRG1, CPEB3, ENSCAFG00000008290, ENSCAFG00000008419, ATXN2, ENSCAFG00000008640, ENSCAFG00000009308, SF3B1, DIS3L2, FXR1, ENSCAFG00000012933, RPL10L, UBA52, TSPAN14, ENSCAFG00000016263, NVL, GADD45GIP1, CALR, MRPS23, NSRP1, RNPC3, ENSCAFG00000024522, DDX23	31
BP	GO:0045047	protein targeting to ER	240	9	3.812	2.36097	0.20394	0.0971117	0.048951	XP-CLR_130, XP-CLR_91, XP-CLR_182, XP-CLR_183, XP-CLR_218, XP-CLR_30, XP-CLR_82, XP-CLR_175, XP-CLR_114	9	ENSCAFG00000002399, SRP68, RPS3, ENSCAFG00000008290, ENSCAFG00000008419, ENSCAFG00000009308, RPL10L, UBA52, ENSCAFG00000024522	9
BP	GO:0044351	macropinocytosis	8	2	0.214	9.34579	0.20588	0.0826613	0.008991	XP-CLR_172, XP-CLR_49	2	MAPKAPK3, DOCK2	2
BP	GO:0060071	Wnt signaling pathway, planar cell polarity pathway	83	4	1.661	2.40819	0.23142	0.0971117	0.04995	XP-CLR_197, XP-CLR_198, XP-CLR_210, XP-CLR_225, XP-CLR_175	5	NPHP3, ENSCAFG00000008038, TIAM1, UBA52	4
MF	GO:0050681	androgen receptor binding	28	2	0.667	2.9985	0.2368	0.0652545	0.045954	XP-CLR_180, XP-CLR_177	2	PAK1, CALR	2
BP	GO:0071035	nuclear polyadenylation-dependent rRNA catabolic process	5	2	0.077	25.974	0.27473	0.0826613	0.003996	XP-CLR_128, XP-CLR_32	2	EXOSC3, EXOSC10	2
MF	GO:0030695	GTPase regulator activity	222	11	6.107	1.80121	0.3013	0.0611455	0.025974	XP-CLR_114, XP-CLR_133, XP-CLR_16, XP-CLR_145, XP-CLR_202, XP-CLR_203, XP-CLR_182, XP-CLR_28, XP-CLR_206, XP-CLR_208, XP-CLR_49, XP-CLR_65	12	TBC1D22A, ASAP1, GNAQ, DGKI, RALGAPA2, ARRB1, ARL2BP, PDE6D, AGAP1, DOCK2, ENSCAFG00000025140	11
CC	GO:0120025	plasma membrane bounded cell projection	1377	42	33.208	1.26476	0.30405	0.200161	0.033966	XP-CLR_111, XP-CLR_133, XP-CLR_16, XP-CLR_127, XP-CLR_140, XP-CLR_141, XP-CLR_145, XP-CLR_166, XP-CLR_178, XP-CLR_17, XP-CLR_169, XP-CLR_180, XP-CLR_91, XP-CLR_181, XP-CLR_182, XP-CLR_87, XP-CLR_20, XP-CLR_21, XP-CLR_216, XP-CLR_28, XP-CLR_225, XP-CLR_215, XP-CLR_161, XP-CLR_243, XP-CLR_238, XP-CLR_231, XP-CLR_31, XP-CLR_66, XP-CLR_32, XP-CLR_176, XP-CLR_94, XP-CLR_56, XP-CLR_53, XP-CLR_101, XP-C…	38	KCNC2, ASAP1, GNAQ, TLN1, DNALI1, GRIK3, DGKI, SCLT1, ENSCAFG00000004124, GAD2, ENSCAFG00000004640, PAK1, EXOC7, MYO7A, GDPD5, RPS3, ARRB1, ENPP7, PSD2, DIAPH1, CPEB3, ARL2BP, TIAM1, ADCY6, AMBRA1, ENSCAFG00000010899, SCN2A, FXR1, CLIC4, KIFAP3, SCYL3, MTOR, CACNA1A, NGFR, ANKS4B, ENSCAFG00000018532, ENSCAFG00000018974, SLC6A4, HYDIN, CALB2, PRKACB, BGLAP	42
BP	GO:1900193	regulation of oocyte maturation	18	2	0.354	5.64972	0.33597	0.0936368	0.038961	XP-CLR_127, XP-CLR_129	2	NPR2, SHB	2
CC	GO:0034702	ion channel complex	240	11	6.246	1.76113	0.3736	0.200161	0.040959	XP-CLR_111, XP-CLR_8, XP-CLR_124, XP-CLR_195, XP-CLR_196, XP-CLR_91, XP-CLR_215, XP-CLR_238, XP-CLR_31, XP-CLR_45, XP-CLR_176, XP-CLR_136	12	KCNC2, TRDN, CATSPER3, ABHD12, ZACN, CACNB3, SCN2A, CLIC4, KCNMA1, CACNA1A, GABRA4	11
BP	GO:0070987	error-free translesion synthesis	9	2	0.165	12.1212	0.38797	0.0826613	0.00999	XP-CLR_126, XP-CLR_175	2	VCP, UBA52	2
BP	GO:0043488	regulation of mRNA stability	107	5	1.906	2.6233	0.41816	0.0917832	0.031968	XP-CLR_159, XP-CLR_162, XP-CLR_216, XP-CLR_210, XP-CLR_175	5	ENSCAFG00000003455, CCRN4L, CPEB3, ENSCAFG00000008038, UBA52	5
BP	GO:0032048	cardiolipin metabolic process	9	2	0.152	13.1579	0.46154	0.0826613	0.012987	XP-CLR_126, XP-CLR_90	2	PIGO, PGS1	2
MF	GO:0004016	adenylate cyclase activity	20	2	0.491	4.07332	0.5026	0.0652545	0.043956	XP-CLR_127, XP-CLR_215	2	NPR2, ADCY6	2
MF	GO:0032555	purine ribonucleotide binding	1691	53	38.642	1.37156	0.5146	0.0579707	0.016983	XP-CLR_243, XP-CLR_114, XP-CLR_16, XP-CLR_126, XP-CLR_127, XP-CLR_140, XP-CLR_145, XP-CLR_178, XP-CLR_169, XP-CLR_188, XP-CLR_180, XP-CLR_171, XP-CLR_91, XP-CLR_90, XP-CLR_197, XP-CLR_23, XP-CLR_26, XP-CLR_217, XP-CLR_210, XP-CLR_214, XP-CLR_228, XP-CLR_215, XP-CLR_236, XP-CLR_172, XP-CLR_241, XP-CLR_63, XP-CLR_227, XP-CLR_208, XP-CLR_92, XP-CLR_173, XP-CLR_66, XP-CLR_68, XP-CLR_69, XP-CLR_32, XP…	42	ENSCAFG00000000595, CERK, GNAQ, VCP, NPR2, GNL2, DGKI, ENSCAFG00000004124, ENSCAFG00000004640, UBE2E2, PAK1, SYN2, ENSCAFG00000005007, MYO7A, TK1, PGS1, DNAH17, UBA5, DDX4, MAP3K1, IDE, RHOF, ENSCAFG00000008640, RHEBL1, ENSCAFG00000008741, RND1, ADCY6, ACVR1C, MAPKAPK3, STK17B, NAV1, CENPE, ENSCAFG00000010899, AGAP1, TLK2, LARS2, SCYL3, CDC42BPA, ENSCAFG00000016263, NVL, MTOR, CCT3, FARSA, MAST1,…	53
BP	GO:0009048	dosage compensation by inactivation of X chromosome	6	2	0.145	13.7931	0.53571	0.0826613	0.007992	XP-CLR_32, XP-CLR_77	2	EXOSC10, SMCHD1	2
MF	GO:0050136	NADH dehydrogenase (quinone) activity	29	2	0.551	3.62976	0.5479	0.0652545	0.042957	XP-CLR_27, XP-CLR_160	2	NDUFAF2, NDUFS3	2
BP	GO:0033260	nuclear DNA replication	21	2	0.381	5.24934	0.55556	0.0944	0.040959	XP-CLR_195, XP-CLR_196	2	ENSCAFG00000029334, ENSCAFG00000030154	2
MF	GO:0008168	methyltransferase activity	199	9	4.063	2.21511	0.5594	0.0611455	0.02997	XP-CLR_117, XP-CLR_210, XP-CLR_172, XP-CLR_66, XP-CLR_176, XP-CLR_55, XP-CLR_128, XP-CLR_52, XP-CLR_67	9	CAMKMT, SETD1B, HEMK1, METTL11B, TRMT1, CMTR2, TRMT10B, PEMT, SMYD3	9
CC	GO:1905369	endopeptidase complex	76	4	1.358	2.94551	0.63364	0.200161	0.036963	XP-CLR_126, XP-CLR_217, XP-CLR_210, XP-CLR_177	4	VCP, IDE, ENSCAFG00000008038, RAD23A	4
MF	GO:0017016	Ras GTPase binding	355	19	9.222	2.06029	0.6476	0.0506634	0.000999	XP-CLR_131, XP-CLR_114, XP-CLR_127, XP-CLR_145, XP-CLR_180, XP-CLR_20, XP-CLR_21, XP-CLR_143, XP-CLR_183, XP-CLR_225, XP-CLR_63, XP-CLR_206, XP-CLR_48, XP-CLR_49, XP-CLR_101, XP-CLR_65, XP-CLR_78, XP-CLR_22	18	RIMS2, TBC1D22A, ARHGEF39, RGP1, DGKI, PAK1, NRG2, DIAPH1, FGD6, SBF2, TIAM1, IPO9, PDE6D, RANBP17, DOCK2, SLC6A4, ENSCAFG00000025140, STXBP6, FGF1	19
BP	GO:0006614	SRP-dependent cotranslational protein targeting to membrane	234	9	3.7	2.43243	0.70787	0.0826613	0.014985	XP-CLR_130, XP-CLR_91, XP-CLR_182, XP-CLR_183, XP-CLR_218, XP-CLR_30, XP-CLR_82, XP-CLR_175, XP-CLR_114	9	ENSCAFG00000002399, SRP68, RPS3, ENSCAFG00000008290, ENSCAFG00000008419, ENSCAFG00000009308, RPL10L, UBA52, ENSCAFG00000024522	9
BP	GO:0071027	nuclear RNA surveillance	9	2	0.14	14.2857	0.8	0.0826613	0.008991	XP-CLR_128, XP-CLR_32	2	EXOSC3, EXOSC10	2
MF	GO:0031625	ubiquitin protein ligase binding	273	14	5.663	2.47219	0.8117	0.0506634	0.000999	XP-CLR_243, XP-CLR_126, XP-CLR_116, XP-CLR_159, XP-CLR_182, XP-CLR_160, XP-CLR_214, XP-CLR_161, XP-CLR_70, XP-CLR_94, XP-CLR_177, XP-CLR_61	12	ENSCAFG00000000595, VCP, LRPPRC, ENSCAFG00000003455, ARRB1, KBTBD4, ENSCAFG00000008640, AMBRA1, ENSCAFG00000016263, SMG5, NGFR, SPOP, CALR, PRKACB	14
CC	GO:0099512	supramolecular fiber	647	26	14.041	1.85172	0.84924	0.194028	0.015984	XP-CLR_127, XP-CLR_116, XP-CLR_180, XP-CLR_90, XP-CLR_181, XP-CLR_149, XP-CLR_183, XP-CLR_211, XP-CLR_214, XP-CLR_225, XP-CLR_63, XP-CLR_227, XP-CLR_231, XP-CLR_92, XP-CLR_222, XP-CLR_66, XP-CLR_93, XP-CLR_70	18	TPM2, LRPPRC, PAK1, BIRC5, MAP6, FRG1, ENSCAFG00000008290, MYL2, ENSCAFG00000008640, TIAM1, LMOD1, NAV1, CENPE, FXR1, TLK2, FBN1, KIFAP3, KRT35, KRT32, ENSCAFG00000015956, ENSCAFG00000015969, ENSCAFG00000016263, CCT3, LMNA, ENSCAFG00000023708, ENSCAFG00000024998	26
BP	GO:0042632	cholesterol homeostasis	58	4	1.161	3.44531	0.9322	0.0971117	0.047952	XP-CLR_91, XP-CLR_181, XP-CLR_98, XP-CLR_18	4	ACOX1, DGAT2, MED13, ENSCAFG00000032136	4

## Sheet: Table S9
GO category	GO ID	GO Description	Genes In Genome	Gene Count Observed in XP-CLR Set	Average Gene Count Observed in Permutations	Fold Enrichment (Observed Count/Average Permuted Count)	Raw Parent-Child TopGO P-Value	Q-value	Permuted P (Number of Permutations < Observed P Value +1 / Permutation Rounds + 1)	XP-CLR Loci With Genes in Category	Number of XP-CLR Loci	Ensembl IDs in XP-CLR loci	Genes in XP-CLR Loci	Number of genes
BP	GO:1900194	negative regulation of oocyte maturation	4	2	0.0843	23.7248	0.0237	0.0516126	0.0001	XP-CLR_127, XP-CLR_129	2	ENSCAFG00000002233, ENSCAFG00000002397	NPR2, SHB	2
BP	GO:0071033	nuclear retention of pre-mRNA at the site of transcription	5	2	0.1076	18.5874	0.0833	0.0516126	0.0006	XP-CLR_128, XP-CLR_32	2	ENSCAFG00000002391, ENSCAFG00000016721	EXOSC3, EXOSC10	2
MF	GO:0003995	acyl-CoA dehydrogenase activity	14	3	0.3281	9.14355	0.0224	0.048852	0.0006	XP-CLR_91, XP-CLR_177, XP-CLR_197	3	ENSCAFG00000004989, ENSCAFG00000017106, ENSCAFG00000023835	ACOX1, GCDH, ACAD11	3
BP	GO:0044351	macropinocytosis	5	2	0.1565	12.7796	0.1515	0.0516126	0.0008	XP-CLR_172, XP-CLR_49	2	ENSCAFG00000010281, ENSCAFG00000016982	MAPKAPK3, DOCK2	2
BP	GO:0009162	deoxyribonucleoside monophosphate metabolic process	9	2	0.1684	11.8765	0.0038	0.0516126	0.0008	XP-CLR_90, XP-CLR_222	2	ENSCAFG00000005294, ENSCAFG00000014277	TK1, DUT	2
BP	GO:1905880	negative regulation of oogenesis	4	2	0.0843	23.7248	0.0037	0.0516126	0.0009	XP-CLR_127, XP-CLR_129	2	ENSCAFG00000002233, ENSCAFG00000002397	NPR2, SHB	2
BP	GO:0048563	post-embryonic animal organ morphogenesis	8	2	0.1788	11.1857	0.0068	0.0516126	0.001	XP-CLR_180, XP-CLR_222	2	ENSCAFG00000005074, ENSCAFG00000014548	MYO7A, FBN1	2
BP	GO:0060283	negative regulation of oocyte development	4	2	0.0843	23.7248	0.0101	0.0516126	0.001	XP-CLR_127, XP-CLR_129	2	ENSCAFG00000002233, ENSCAFG00000002397	NPR2, SHB	2
BP	GO:0046425	regulation of JAK-STAT cascade	105	7	2.1226	3.29784	0.4589	0.0516126	0.0011	XP-CLR_107, XP-CLR_152, XP-CLR_172, XP-CLR_44	4	ENSCAFG00000000409, ENSCAFG00000000410, ENSCAFG00000006164, ENSCAFG00000010293, ENSCAFG00000013270	F6Y6M3, IL22, CYP1B1, CISH, LRRTM3	5
BP	GO:0090503	RNA phosphodiester bond hydrolysis, exonucleolytic	32	5	0.6733	7.42611	0.006	0.0516126	0.0012	XP-CLR_128, XP-CLR_162, XP-CLR_207, XP-CLR_32	4	ENSCAFG00000002391, ENSCAFG00000003725, ENSCAFG00000011170, ENSCAFG00000016721	EXOSC3, NOCT, DIS3L2, EXOSC10	4
BP	GO:2000242	negative regulation of reproductive process	39	5	0.8064	6.2004	0.0036	0.0516126	0.0012	XP-CLR_127, XP-CLR_129, XP-CLR_236, XP-CLR_56	4	ENSCAFG00000002233, ENSCAFG00000002397, ENSCAFG00000009269, ENSCAFG00000017814	NPR2, SHB, ACVR1C, ZP2	4
BP	GO:0034427	nuclear-transcribed mRNA catabolic process, exonucleolytic, 3'-5'	9	2	0.1978	10.1112	0.4615	0.0516126	0.0013	XP-CLR_128, XP-CLR_207	2	ENSCAFG00000002391, ENSCAFG00000011170	EXOSC3, DIS3L2	2
BP	GO:0009988	cell-cell recognition	30	3	0.6319	4.74759	0.0284	0.0516126	0.0013	XP-CLR_70, XP-CLR_49, XP-CLR_56	3	ENSCAFG00000016826, ENSCAFG00000016982, ENSCAFG00000017814	CCT3, DOCK2, ZP2	3
BP	GO:0019439	aromatic compound catabolic process	284	16	5.8772	2.72239	0.0019	0.0516126	0.0013	XP-CLR_126, XP-CLR_128, XP-CLR_130, XP-CLR_116, XP-CLR_146, XP-CLR_159, XP-CLR_162, XP-CLR_90, XP-CLR_182, XP-CLR_216, XP-CLR_210, XP-CLR_183, XP-CLR_218, XP-CLR_30, XP-CLR_207, XP-CLR_82, XP-CLR_222, XP-CLR_175, XP-CLR_32, XP-CLR_70, XP-CLR_177, XP-CLR_114	22	ENSCAFG00000001976, ENSCAFG00000002391, ENSCAFG00000002399, ENSCAFG00000002527, ENSCAFG00000003223, ENSCAFG00000003455, ENSCAFG00000003725, ENSCAFG00000005299, ENSCAFG00000005402, ENSCAFG00000007423, ENSCAFG00000008038, ENSCAFG00000008290, ENSCAFG00000008419, ENSCAFG00000009308, ENSCAFG00000011170, ENSCAFG00000014147, ENSCAFG00000014277, ENSCAFG00000014723, ENSCAFG00000016721, ENSCAFG00000016839,…	VCP, EXOSC3, J9NZE6, LRPPRC, CNOT4, J9PAA1, NOCT, F1PZ20, RPS3, CPEB3, PSMD9, J9P101, J9P1H7, J9P4R5, DIS3L2, RPL10L, DUT, UBA52, EXOSC10, SMG5, DNASE2, F1PC48	22
BP	GO:0071043	CUT metabolic process	4	2	0.087	22.9885	0.0064	0.0516126	0.0015	XP-CLR_128, XP-CLR_32	2	ENSCAFG00000002391, ENSCAFG00000016721	EXOSC3, EXOSC10	2
BP	GO:0071034	CUT catabolic process	4	2	0.087	22.9885	0.1355	0.0516126	0.0016	XP-CLR_128, XP-CLR_32	2	ENSCAFG00000002391, ENSCAFG00000016721	EXOSC3, EXOSC10	2
BP	GO:0034661	ncRNA catabolic process	22	4	0.4719	8.47637	0.0065	0.0516126	0.0017	XP-CLR_128, XP-CLR_207, XP-CLR_32	3	ENSCAFG00000002391, ENSCAFG00000011170, ENSCAFG00000016721	EXOSC3, DIS3L2, EXOSC10	3
BP	GO:1901361	organic cyclic compound catabolic process	301	16	6.2061	2.57811	0.0027	0.0516126	0.0018	XP-CLR_126, XP-CLR_128, XP-CLR_130, XP-CLR_116, XP-CLR_146, XP-CLR_159, XP-CLR_162, XP-CLR_90, XP-CLR_182, XP-CLR_216, XP-CLR_210, XP-CLR_183, XP-CLR_218, XP-CLR_30, XP-CLR_207, XP-CLR_82, XP-CLR_222, XP-CLR_175, XP-CLR_32, XP-CLR_70, XP-CLR_177, XP-CLR_114	22	ENSCAFG00000001976, ENSCAFG00000002391, ENSCAFG00000002399, ENSCAFG00000002527, ENSCAFG00000003223, ENSCAFG00000003455, ENSCAFG00000003725, ENSCAFG00000005299, ENSCAFG00000005402, ENSCAFG00000007423, ENSCAFG00000008038, ENSCAFG00000008290, ENSCAFG00000008419, ENSCAFG00000009308, ENSCAFG00000011170, ENSCAFG00000014147, ENSCAFG00000014277, ENSCAFG00000014723, ENSCAFG00000016721, ENSCAFG00000016839,…	VCP, EXOSC3, J9NZE6, LRPPRC, CNOT4, J9PAA1, NOCT, F1PZ20, RPS3, CPEB3, PSMD9, J9P101, J9P1H7, J9P4R5, DIS3L2, RPL10L, DUT, UBA52, EXOSC10, SMG5, DNASE2, F1PC48	22
BP	GO:0043983	histone H4-K12 acetylation	4	2	0.0774	25.8398	0.0143	0.0516126	0.0019	XP-CLR_140, XP-CLR_95	2	ENSCAFG00000003302, ENSCAFG00000016955	MEAF6, KAT7	2
CC	GO:0035327	transcriptionally active chromatin	20	3	0.4842	6.19579	0.0036	0.177581	0.002	XP-CLR_128, XP-CLR_175, XP-CLR_32	3	ENSCAFG00000002391, ENSCAFG00000014770, ENSCAFG00000016721	EXOSC3, ELL, EXOSC10	3
BP	GO:0002031	G-protein coupled receptor internalization	5	2	0.0871	22.9621	0.0144	0.0516126	0.0021	XP-CLR_182, XP-CLR_183	2	ENSCAFG00000005415, ENSCAFG00000007539	ARRB1, ADM	2
BP	GO:0009070	serine family amino acid biosynthetic process	15	3	0.3166	9.47568	0.0372	0.0516126	0.0021	XP-CLR_15, XP-CLR_90, XP-CLR_62	3	ENSCAFG00000001570, ENSCAFG00000014766, ENSCAFG00000020417	PSAT1, LOC491550, CTH	3
BP	GO:0071027	nuclear RNA surveillance	11	2	0.2197	9.10332	0.8333	0.0516126	0.0022	XP-CLR_128, XP-CLR_32	2	ENSCAFG00000002391, ENSCAFG00000016721	EXOSC3, EXOSC10	2
BP	GO:0033539	fatty acid beta-oxidation using acyl-CoA dehydrogenase	13	3	0.3078	9.74659	0.0585	0.05341	0.0023	XP-CLR_91, XP-CLR_177, XP-CLR_197	3	ENSCAFG00000004989, ENSCAFG00000017106, ENSCAFG00000023835	ACOX1, GCDH, ACAD11	3
BP	GO:0006635	fatty acid beta-oxidation	47	4	1.0299	3.88387	0.125	0.05341	0.0023	XP-CLR_91, XP-CLR_227, XP-CLR_177, XP-CLR_197	4	ENSCAFG00000004989, ENSCAFG00000010813, ENSCAFG00000017106, ENSCAFG00000023835	ACOX1, BDH2, GCDH, ACAD11	4
BP	GO:0010033	response to organic substance	1796	54	38.2911	1.41025	9.6e-05	0.0516126	0.0023	XP-CLR_3, XP-CLR_103, XP-CLR_104, XP-CLR_111, XP-CLR_112, XP-CLR_16, XP-CLR_126, XP-CLR_127, XP-CLR_140, XP-CLR_162, XP-CLR_168, XP-CLR_169, XP-CLR_180, XP-CLR_193, XP-CLR_90, XP-CLR_181, XP-CLR_182, XP-CLR_21, XP-CLR_152, XP-CLR_143, XP-CLR_197, XP-CLR_27, XP-CLR_216, XP-CLR_217, XP-CLR_210, XP-CLR_200, XP-CLR_211, XP-CLR_212, XP-CLR_214, XP-CLR_228, XP-CLR_225, XP-CLR_215, XP-CLR_236, XP-CLR_22…	50	ENSCAFG00000000140, ENSCAFG00000000323, ENSCAFG00000000479, ENSCAFG00000000489, ENSCAFG00000001579, ENSCAFG00000001976, ENSCAFG00000002203, ENSCAFG00000002233, ENSCAFG00000003301, ENSCAFG00000003304, ENSCAFG00000003725, ENSCAFG00000003822, ENSCAFG00000004640, ENSCAFG00000004956, ENSCAFG00000005070, ENSCAFG00000005294, ENSCAFG00000005302, ENSCAFG00000005306, ENSCAFG00000005365, ENSCAFG00000005402,…	TCF4, USP15, KCNC2, E2R008, GNAQ, VCP, CREB3, NPR2, SNIP1, ZC3H12A, NOCT, PGRMC2, J9JHJ9, PAK1, ACOD1, TK1, BIRC5, SOCS3, DGAT2, RPS3, ARRB1, DIAPH1, CYP1B1, NR2C1, UBA5, NDUFAF2, CPEB3, IDE, PSMD9, PLOD2, CUX2, TUBA1B, EPHA3, TIAM1, ADCY6, ACVR1C, NFKB2, MAPKAPK3, CISH, ensP, RFTN2, SATB2, LRRTM3, PAX9, FBN1, UBA52, FKBP8, KCNMA1, E2QTQ9, MTOR, F1PDX1, LMNA, NGFR, DAND5, CALR, MED13, F1PXS7, SLC…	61
BP	GO:0060281	regulation of oocyte development	10	2	0.2319	8.62441	0.0756	0.0552233	0.0024	XP-CLR_127, XP-CLR_129	2	ENSCAFG00000002233, ENSCAFG00000002397	NPR2, SHB	2
BP	GO:0009749	response to glucose	80	6	1.7866	3.35833	0.9259	0.0516126	0.0024	XP-CLR_90, XP-CLR_182, XP-CLR_27, XP-CLR_225, XP-CLR_236	5	ENSCAFG00000005302, ENSCAFG00000005415, ENSCAFG00000007163, ENSCAFG00000008853, ENSCAFG00000009269	BIRC5, ARRB1, NDUFAF2, TIAM1, ACVR1C	5
BP	GO:0009048	dosage compensation by inactivation of X chromosome	9	2	0.2254	8.87311	0.6545	0.0516126	0.0025	XP-CLR_32, XP-CLR_77	2	ENSCAFG00000016721, ENSCAFG00000018420	EXOSC10, SMCHD1	2
CC	GO:0005622	intracellular	10844	303	229.947	1.31769	7.3e-05	0.177581	0.0025	XP-CLR_3, XP-CLR_4, XP-CLR_5, XP-CLR_103, XP-CLR_104, XP-CLR_105, XP-CLR_106, XP-CLR_107, XP-CLR_108, XP-CLR_111, XP-CLR_112, XP-CLR_243, XP-CLR_131, XP-CLR_114, XP-CLR_123, XP-CLR_8, XP-CLR_124, XP-CLR_133, XP-CLR_15, XP-CLR_16, XP-CLR_126, XP-CLR_127, XP-CLR_137, XP-CLR_128, XP-CLR_129, XP-CLR_130, XP-CLR_116, XP-CLR_117, XP-CLR_146, XP-CLR_140, XP-CLR_145, XP-CLR_139, XP-CLR_151, XP-CLR_159, X…	152	ENSCAFG00000000140, ENSCAFG00000000150, ENSCAFG00000000184, ENSCAFG00000000323, ENSCAFG00000000337, ENSCAFG00000000409, ENSCAFG00000000451, ENSCAFG00000000479, ENSCAFG00000000489, ENSCAFG00000000528, ENSCAFG00000000595, ENSCAFG00000000670, ENSCAFG00000000745, ENSCAFG00000000752, ENSCAFG00000000968, ENSCAFG00000001016, ENSCAFG00000001062, ENSCAFG00000001065, ENSCAFG00000001096, ENSCAFG00000001570,…	TCF4, POLI, MOXD1, USP15, PPM1H, F6Y6M3, ensP, KCNC2, E2R008, F1PE14, J9NWU7, RIMS2, TBC1D22A, CERK, FSTL4, TRDN, CATSPER3, PITX1, ASAP1, PSAT1, CEP78, GNAQ, VCP, FANCG, PIGO, FAM214B, UNC13B, TPM2, TLN1, CEP135, CREB3, RGP1, NPR2, HINT2, FRMPD1, EXOSC3, DCAF10, SLC25A51, SHB, J9NZE6, LRPPRC, CAMKMT, CNOT4, MANEAL, GNL2, DNALI1, SNIP1, MEAF6, ZC3H12A, DGKI, FOXP2, RRM2, J9PAA1, NOCT, ELF2, SCLT1,…	311
BP	GO:0016322	neuron remodeling	8	2	0.2529	7.90826	0.0933	0.0516126	0.0028	XP-CLR_16, XP-CLR_215	2	ENSCAFG00000001579, ENSCAFG00000008811	GNAQ, RND1	2
MF	GO:1990381	ubiquitin-specific protease binding	13	2	0.268	7.46269	0.0182	0.048852	0.0029	XP-CLR_126, XP-CLR_177	2	ENSCAFG00000001976, ENSCAFG00000017085	VCP, RAD23A	2
BP	GO:1904892	regulation of STAT cascade	106	7	2.1429	3.2666	0.0099	0.0552233	0.0031	XP-CLR_107, XP-CLR_152, XP-CLR_172, XP-CLR_44	4	ENSCAFG00000000409, ENSCAFG00000000410, ENSCAFG00000006164, ENSCAFG00000010293, ENSCAFG00000013270	F6Y6M3, IL22, CYP1B1, CISH, LRRTM3	5
CC	GO:0000811	GINS complex	4	2	0.067	29.8507	0.0016	0.177581	0.0032	XP-CLR_195, XP-CLR_196	2	ENSCAFG00000029334, ENSCAFG00000030154	J9NYU2, J9P867	2
BP	GO:0009263	deoxyribonucleotide biosynthetic process	10	2	0.2322	8.61326	0.01	0.0516126	0.0033	XP-CLR_151, XP-CLR_222	2	ENSCAFG00000003409, ENSCAFG00000014277	RRM2, DUT	2
BP	GO:0051306	mitotic sister chromatid separation	43	4	0.9392	4.25894	0.0085	0.0516126	0.0036	XP-CLR_144, XP-CLR_227, XP-CLR_207	3	ENSCAFG00000006375, ENSCAFG00000010836, ENSCAFG00000011170	USP44, CENPE, DIS3L2	3
BP	GO:0097722	sperm motility	56	5	1.2263	4.07731	0.008	0.0516126	0.0037	XP-CLR_124, XP-CLR_23	2	ENSCAFG00000001062, ENSCAFG00000006875	CATSPER3, DDX4	2
BP	GO:0009157	deoxyribonucleoside monophosphate biosynthetic process	7	2	0.1316	15.1976	0.0123	0.05341	0.0039	XP-CLR_90, XP-CLR_222	2	ENSCAFG00000005294, ENSCAFG00000014277	TK1, DUT	2
BP	GO:0045670	regulation of osteoclast differentiation	46	4	0.9653	4.14379	0.0384	0.0516126	0.004	XP-CLR_227, XP-CLR_46, XP-CLR_32, XP-CLR_70	4	ENSCAFG00000010801, ENSCAFG00000015861, ENSCAFG00000016648, ENSCAFG00000028647	SLC9B2, FAM213A, MTOR, BGLAP	4
BP	GO:0061178	regulation of insulin secretion involved in cellular response to glucose stimulus	31	4	0.7372	5.42594	0.0066	0.05341	0.0043	XP-CLR_90, XP-CLR_182, XP-CLR_27, XP-CLR_225	4	ENSCAFG00000005302, ENSCAFG00000005415, ENSCAFG00000007163, ENSCAFG00000008853	BIRC5, ARRB1, NDUFAF2, TIAM1	4
MF	GO:0004532	exoribonuclease activity	26	4	0.5481	7.29794	0.027	0.048852	0.0044	XP-CLR_162, XP-CLR_207, XP-CLR_32	3	ENSCAFG00000003725, ENSCAFG00000011170, ENSCAFG00000016721	NOCT, DIS3L2, EXOSC10	3
MF	GO:0008889	glycerophosphodiester phosphodiesterase activity	6	2	0.1385	14.4404	0.0374	0.048852	0.0045	XP-CLR_180, XP-CLR_181, XP-CLR_182	3	ENSCAFG00000004986, ENSCAFG00000005395	GDPD4, GDPD5	2
CC	GO:0005844	polysome	41	5	0.7924	6.30994	0.0091	0.19776	0.0046	XP-CLR_182, XP-CLR_183, XP-CLR_212, XP-CLR_231, XP-CLR_82, XP-CLR_177	6	ENSCAFG00000005402, ENSCAFG00000008290, ENSCAFG00000008606, ENSCAFG00000011582, ENSCAFG00000014147, ENSCAFG00000017093	RPS3, J9P101, ATXN2, FXR1, RPL10L, CALR	6
BP	GO:0071897	DNA biosynthetic process	115	8	2.4375	3.28205	0.0057	0.0552233	0.0046	XP-CLR_126, XP-CLR_90, XP-CLR_175, XP-CLR_38, XP-CLR_69, XP-CLR_70, XP-CLR_101, XP-CLR_91	8	ENSCAFG00000001976, ENSCAFG00000005294, ENSCAFG00000014723, ENSCAFG00000014903, ENSCAFG00000016360, ENSCAFG00000016839, ENSCAFG00000018974, ENSCAFG00000029266	VCP, TK1, UBA52, POLN, NVL, SMG5, F1PXS7, TEN1	8
BP	GO:0009147	pyrimidine nucleoside triphosphate metabolic process	16	2	0.2896	6.90608	0.0121	0.0626233	0.0046	XP-CLR_178, XP-CLR_222	2	ENSCAFG00000004124, ENSCAFG00000014277	J9P4I5, DUT	2
MF	GO:0070181	small ribosomal subunit rRNA binding	8	2	0.1424	14.0449	0.0259	0.048852	0.005299	XP-CLR_130, XP-CLR_182	2	ENSCAFG00000002399, ENSCAFG00000005402	J9NZE6, RPS3	2
BP	GO:0000956	nuclear-transcribed mRNA catabolic process	94	8	1.978	4.04449	0.1061	0.0552233	0.005399	XP-CLR_128, XP-CLR_130, XP-CLR_146, XP-CLR_162, XP-CLR_182, XP-CLR_216, XP-CLR_183, XP-CLR_218, XP-CLR_30, XP-CLR_207, XP-CLR_82, XP-CLR_175, XP-CLR_32, XP-CLR_70, XP-CLR_114	15	ENSCAFG00000002391, ENSCAFG00000002399, ENSCAFG00000003223, ENSCAFG00000003725, ENSCAFG00000005402, ENSCAFG00000007423, ENSCAFG00000008290, ENSCAFG00000008419, ENSCAFG00000009308, ENSCAFG00000011170, ENSCAFG00000014147, ENSCAFG00000014723, ENSCAFG00000016721, ENSCAFG00000016839, ENSCAFG00000024522	EXOSC3, J9NZE6, CNOT4, NOCT, RPS3, CPEB3, J9P101, J9P1H7, J9P4R5, DIS3L2, RPL10L, UBA52, EXOSC10, SMG5, F1PC48	15
BP	GO:0043087	regulation of GTPase activity	353	17	8.9913	1.89072	0.0024	0.0516126	0.005599	XP-CLR_114, XP-CLR_133, XP-CLR_16, XP-CLR_127, XP-CLR_145, XP-CLR_202, XP-CLR_203, XP-CLR_182, XP-CLR_20, XP-CLR_143, XP-CLR_183, XP-CLR_228, XP-CLR_225, XP-CLR_220, XP-CLR_206, XP-CLR_208, XP-CLR_32, XP-CLR_49, XP-CLR_65, XP-CLR_149, XP-CLR_22	21	ENSCAFG00000000745, ENSCAFG00000001096, ENSCAFG00000001579, ENSCAFG00000002073, ENSCAFG00000002225, ENSCAFG00000003373, ENSCAFG00000005251, ENSCAFG00000005415, ENSCAFG00000005723, ENSCAFG00000005731, ENSCAFG00000006273, ENSCAFG00000007500, ENSCAFG00000008741, ENSCAFG00000008853, ENSCAFG00000010131, ENSCAFG00000011104, ENSCAFG00000012092, ENSCAFG00000016648, ENSCAFG00000016982, ENSCAFG00000025140,…	TBC1D22A, ASAP1, GNAQ, ARHGEF39, RGP1, DGKI, RALGAPA2, ARRB1, PSD2, NRG2, FGD6, SBF2, EPHA3, TIAM1, GBF1, PDE6D, AGAP1, MTOR, DOCK2, E2RKL3, J9P8T2, FGF1	22
BP	GO:0030317	flagellated sperm motility	53	5	1.1582	4.31704	0.7513	0.0633358	0.005699	XP-CLR_124, XP-CLR_23	2	ENSCAFG00000001062, ENSCAFG00000006875	CATSPER3, DDX4	2
BP	GO:0071035	nuclear polyadenylation-dependent rRNA catabolic process	6	2	0.1254	15.949	0.1429	0.0609967	0.005699	XP-CLR_128, XP-CLR_32	2	ENSCAFG00000002391, ENSCAFG00000016721	EXOSC3, EXOSC10	2
MF	GO:0008168	methyltransferase activity	167	9	3.3214	2.7097	0.5851	0.048852	0.005899	XP-CLR_117, XP-CLR_210, XP-CLR_172, XP-CLR_66, XP-CLR_176, XP-CLR_55, XP-CLR_128, XP-CLR_52, XP-CLR_67	9	ENSCAFG00000002546, ENSCAFG00000008167, ENSCAFG00000010296, ENSCAFG00000015027, ENSCAFG00000017070, ENSCAFG00000020174, ENSCAFG00000028527, ENSCAFG00000028791, ENSCAFG00000029171	CAMKMT, SETD1B, HEMK1, METTL11B, TRMT1, CMTR2, TRMT10B, PEMT, SMYD3	9
BP	GO:0022401	negative adaptation of signaling pathway	9	2	0.1608	12.4378	0.0185	0.0516126	0.005899	XP-CLR_182, XP-CLR_183	2	ENSCAFG00000005415, ENSCAFG00000007539	ARRB1, ADM	2
BP	GO:0019752	carboxylic acid metabolic process	609	20	12.3813	1.61534	0.2014	0.0672645	0.005999	XP-CLR_112, XP-CLR_15, XP-CLR_17, XP-CLR_91, XP-CLR_90, XP-CLR_181, XP-CLR_152, XP-CLR_210, XP-CLR_227, XP-CLR_173, XP-CLR_176, XP-CLR_177, XP-CLR_101, XP-CLR_62, XP-CLR_84, XP-CLR_197, XP-CLR_243, XP-CLR_127, XP-CLR_18	19	ENSCAFG00000000489, ENSCAFG00000001570, ENSCAFG00000004299, ENSCAFG00000004989, ENSCAFG00000005299, ENSCAFG00000005365, ENSCAFG00000006164, ENSCAFG00000008038, ENSCAFG00000008093, ENSCAFG00000010813, ENSCAFG00000014030, ENSCAFG00000014766, ENSCAFG00000016897, ENSCAFG00000017096, ENSCAFG00000017106, ENSCAFG00000018974, ENSCAFG00000020417, ENSCAFG00000023593, ENSCAFG00000023835, ENSCAFG00000024359,…	E2R008, PSAT1, GAD2, ACOX1, F1PZ20, DGAT2, CYP1B1, PSMD9, HPD, BDH2, LARS2, LOC491550, CACNA1A, FARSA, GCDH, F1PXS7, CTH, ACOT4, ACAD11, MARS2, GBA2, J9NYD3	22
MF	GO:0005095	GTPase inhibitor activity	4	2	0.1498	13.3511	0.0052	0.048852	0.005999	XP-CLR_145, XP-CLR_206	2	ENSCAFG00000003373, ENSCAFG00000011104	DGKI, PDE6D	2
BP	GO:0044784	metaphase/anaphase transition of cell cycle	42	3	0.8975	3.34262	0.0239	0.0609967	0.005999	XP-CLR_144, XP-CLR_227	2	ENSCAFG00000006375, ENSCAFG00000010836	USP44, CENPE	2
CC	GO:1905354	exoribonuclease complex	20	3	0.4078	7.35655	0.0167	0.19776	0.006099	XP-CLR_128, XP-CLR_207, XP-CLR_32	3	ENSCAFG00000002391, ENSCAFG00000011170, ENSCAFG00000016721	EXOSC3, DIS3L2, EXOSC10	3
MF	GO:0031625	ubiquitin protein ligase binding	249	12	5.2005	2.30747	0.6469	0.048852	0.006199	XP-CLR_243, XP-CLR_126, XP-CLR_116, XP-CLR_159, XP-CLR_182, XP-CLR_160, XP-CLR_214, XP-CLR_161, XP-CLR_70, XP-CLR_94, XP-CLR_177, XP-CLR_61	12	ENSCAFG00000000595, ENSCAFG00000001976, ENSCAFG00000002527, ENSCAFG00000003455, ENSCAFG00000005415, ENSCAFG00000008415, ENSCAFG00000008640, ENSCAFG00000009193, ENSCAFG00000016263, ENSCAFG00000016839, ENSCAFG00000016934, ENSCAFG00000016942, ENSCAFG00000017093, ENSCAFG00000020319	J9NWU7, VCP, LRPPRC, J9PAA1, ARRB1, KBTBD4, TUBA1B, AMBRA1, E2QTQ9, SMG5, NGFR, SPOP, CALR, PRKACB	14
BP	GO:0071046	nuclear polyadenylation-dependent ncRNA catabolic process	6	2	0.1254	15.949	0.7143	0.0626233	0.006399	XP-CLR_128, XP-CLR_32	2	ENSCAFG00000002391, ENSCAFG00000016721	EXOSC3, EXOSC10	2
BP	GO:0000070	mitotic sister chromatid segregation	118	6	2.4719	2.42728	0.0176	0.0626233	0.006499	XP-CLR_144, XP-CLR_227, XP-CLR_207, XP-CLR_174, XP-CLR_39	5	ENSCAFG00000006375, ENSCAFG00000010836, ENSCAFG00000011170, ENSCAFG00000014291, ENSCAFG00000016677	USP44, CENPE, DIS3L2, MAU2, NCAPG	5
BP	GO:0003341	cilium movement	48	4	1.2504	3.19898	0.0183	0.0672645	0.006599	XP-CLR_197, XP-CLR_198, XP-CLR_54	3	ENSCAFG00000006362, ENSCAFG00000020167	NPHP3, HYDIN	2
MF	GO:0051020	GTPase binding	413	21	10.3851	2.02213	0.003	0.048852	0.006699	XP-CLR_131, XP-CLR_114, XP-CLR_126, XP-CLR_127, XP-CLR_145, XP-CLR_180, XP-CLR_20, XP-CLR_21, XP-CLR_143, XP-CLR_216, XP-CLR_217, XP-CLR_183, XP-CLR_225, XP-CLR_220, XP-CLR_63, XP-CLR_206, XP-CLR_48, XP-CLR_49, XP-CLR_101, XP-CLR_65, XP-CLR_149, XP-CLR_78, XP-CLR_22	23	ENSCAFG00000000670, ENSCAFG00000000745, ENSCAFG00000002000, ENSCAFG00000002073, ENSCAFG00000002225, ENSCAFG00000003373, ENSCAFG00000004956, ENSCAFG00000005723, ENSCAFG00000005731, ENSCAFG00000006149, ENSCAFG00000006273, ENSCAFG00000007428, ENSCAFG00000007500, ENSCAFG00000008853, ENSCAFG00000010131, ENSCAFG00000010649, ENSCAFG00000011104, ENSCAFG00000016935, ENSCAFG00000016982, ENSCAFG00000018990,…	RIMS2, TBC1D22A, PIGO, ARHGEF39, RGP1, DGKI, PAK1, PSD2, NRG2, DIAPH1, FGD6, MARCH5, SBF2, TIAM1, GBF1, IPO9, PDE6D, RANBP17, DOCK2, SLC6A4, E2RKL3, J9P8T2, STXBP6, FGF1	24
BP	GO:0046700	heterocycle catabolic process	275	14	5.7141	2.45008	0.0093	0.0516126	0.006699	XP-CLR_126, XP-CLR_128, XP-CLR_130, XP-CLR_116, XP-CLR_146, XP-CLR_159, XP-CLR_162, XP-CLR_90, XP-CLR_182, XP-CLR_216, XP-CLR_210, XP-CLR_183, XP-CLR_218, XP-CLR_30, XP-CLR_207, XP-CLR_82, XP-CLR_222, XP-CLR_175, XP-CLR_32, XP-CLR_70, XP-CLR_177, XP-CLR_114	22	ENSCAFG00000001976, ENSCAFG00000002391, ENSCAFG00000002399, ENSCAFG00000002527, ENSCAFG00000003223, ENSCAFG00000003455, ENSCAFG00000003725, ENSCAFG00000005299, ENSCAFG00000005402, ENSCAFG00000007423, ENSCAFG00000008038, ENSCAFG00000008290, ENSCAFG00000008419, ENSCAFG00000009308, ENSCAFG00000011170, ENSCAFG00000014147, ENSCAFG00000014277, ENSCAFG00000014723, ENSCAFG00000016721, ENSCAFG00000016839,…	VCP, EXOSC3, J9NZE6, LRPPRC, CNOT4, J9PAA1, NOCT, F1PZ20, RPS3, CPEB3, PSMD9, J9P101, J9P1H7, J9P4R5, DIS3L2, RPL10L, DUT, UBA52, EXOSC10, SMG5, DNASE2, F1PC48	22
BP	GO:0044270	cellular nitrogen compound catabolic process	272	14	5.654	2.47612	0.0083	0.05341	0.006699	XP-CLR_126, XP-CLR_128, XP-CLR_130, XP-CLR_116, XP-CLR_146, XP-CLR_159, XP-CLR_162, XP-CLR_90, XP-CLR_182, XP-CLR_216, XP-CLR_210, XP-CLR_183, XP-CLR_218, XP-CLR_30, XP-CLR_207, XP-CLR_82, XP-CLR_222, XP-CLR_175, XP-CLR_32, XP-CLR_70, XP-CLR_177, XP-CLR_114	22	ENSCAFG00000001976, ENSCAFG00000002391, ENSCAFG00000002399, ENSCAFG00000002527, ENSCAFG00000003223, ENSCAFG00000003455, ENSCAFG00000003725, ENSCAFG00000005299, ENSCAFG00000005402, ENSCAFG00000007423, ENSCAFG00000008038, ENSCAFG00000008290, ENSCAFG00000008419, ENSCAFG00000009308, ENSCAFG00000011170, ENSCAFG00000014147, ENSCAFG00000014277, ENSCAFG00000014723, ENSCAFG00000016721, ENSCAFG00000016839,…	VCP, EXOSC3, J9NZE6, LRPPRC, CNOT4, J9PAA1, NOCT, F1PZ20, RPS3, CPEB3, PSMD9, J9P101, J9P1H7, J9P4R5, DIS3L2, RPL10L, DUT, UBA52, EXOSC10, SMG5, DNASE2, F1PC48	22
BP	GO:1903430	negative regulation of cell maturation	7	2	0.1356	14.7493	0.0312	0.0678383	0.006699	XP-CLR_127, XP-CLR_129	2	ENSCAFG00000002233, ENSCAFG00000002397	NPR2, SHB	2
BP	GO:1900193	regulation of oocyte maturation	8	2	0.1595	12.5392	0.0798	0.0552233	0.006799	XP-CLR_127, XP-CLR_129	2	ENSCAFG00000002233, ENSCAFG00000002397	NPR2, SHB	2
BP	GO:0006402	mRNA catabolic process	146	9	3.0308	2.96951	0.0104	0.05341	0.006899	XP-CLR_128, XP-CLR_130, XP-CLR_146, XP-CLR_159, XP-CLR_162, XP-CLR_182, XP-CLR_216, XP-CLR_210, XP-CLR_183, XP-CLR_218, XP-CLR_30, XP-CLR_207, XP-CLR_82, XP-CLR_175, XP-CLR_32, XP-CLR_70, XP-CLR_114	17	ENSCAFG00000002391, ENSCAFG00000002399, ENSCAFG00000003223, ENSCAFG00000003455, ENSCAFG00000003725, ENSCAFG00000005402, ENSCAFG00000007423, ENSCAFG00000008038, ENSCAFG00000008290, ENSCAFG00000008419, ENSCAFG00000009308, ENSCAFG00000011170, ENSCAFG00000014147, ENSCAFG00000014723, ENSCAFG00000016721, ENSCAFG00000016839, ENSCAFG00000024522	EXOSC3, J9NZE6, CNOT4, J9PAA1, NOCT, RPS3, CPEB3, PSMD9, J9P101, J9P1H7, J9P4R5, DIS3L2, RPL10L, UBA52, EXOSC10, SMG5, F1PC48	17
BP	GO:0006301	postreplication repair	28	3	0.5695	5.26778	0.0214	0.0626233	0.006899	XP-CLR_243, XP-CLR_126, XP-CLR_175, XP-CLR_38	4	ENSCAFG00000000595, ENSCAFG00000001976, ENSCAFG00000014723, ENSCAFG00000014903	J9NWU7, VCP, UBA52, POLN	4
MF	GO:0000175	3'-5'-exoribonuclease activity	22	3	0.4638	6.4683	0.1248	0.048852	0.007499	XP-CLR_162, XP-CLR_207	2	ENSCAFG00000003725, ENSCAFG00000011170	NOCT, DIS3L2	2
BP	GO:0002029	desensitization of G-protein coupled receptor protein signaling pathway	9	2	0.1608	12.4378	0.1026	0.0516126	0.007599	XP-CLR_182, XP-CLR_183	2	ENSCAFG00000005415, ENSCAFG00000007539	ARRB1, ADM	2
CC	GO:0000178	exosome (RNase complex)	20	3	0.4078	7.35655	0.017	0.19776	0.007599	XP-CLR_128, XP-CLR_207, XP-CLR_32	3	ENSCAFG00000002391, ENSCAFG00000011170, ENSCAFG00000016721	EXOSC3, DIS3L2, EXOSC10	3
BP	GO:1904667	negative regulation of ubiquitin protein ligase activity	4	1	0.0691	14.4718	0.2222	0.0609967	0.007699	XP-CLR_144, XP-CLR_210, XP-CLR_175	3	ENSCAFG00000006375, ENSCAFG00000008038, ENSCAFG00000014723	USP44, PSMD9, UBA52	3
BP	GO:0006401	RNA catabolic process	172	10	3.5841	2.7901	0.0099	0.05341	0.007699	XP-CLR_128, XP-CLR_130, XP-CLR_116, XP-CLR_146, XP-CLR_159, XP-CLR_162, XP-CLR_182, XP-CLR_216, XP-CLR_210, XP-CLR_183, XP-CLR_218, XP-CLR_30, XP-CLR_207, XP-CLR_82, XP-CLR_175, XP-CLR_32, XP-CLR_70, XP-CLR_114	18	ENSCAFG00000002391, ENSCAFG00000002399, ENSCAFG00000002527, ENSCAFG00000003223, ENSCAFG00000003455, ENSCAFG00000003725, ENSCAFG00000005402, ENSCAFG00000007423, ENSCAFG00000008038, ENSCAFG00000008290, ENSCAFG00000008419, ENSCAFG00000009308, ENSCAFG00000011170, ENSCAFG00000014147, ENSCAFG00000014723, ENSCAFG00000016721, ENSCAFG00000016839, ENSCAFG00000024522	EXOSC3, J9NZE6, LRPPRC, CNOT4, J9PAA1, NOCT, RPS3, CPEB3, PSMD9, J9P101, J9P1H7, J9P4R5, DIS3L2, RPL10L, UBA52, EXOSC10, SMG5, F1PC48	18
MF	GO:0016829	lyase activity	142	9	3.039	2.9615	0.0097	0.048852	0.007699	XP-CLR_127, XP-CLR_17, XP-CLR_193, XP-CLR_197, XP-CLR_215, XP-CLR_90, XP-CLR_51, XP-CLR_62	8	ENSCAFG00000002077, ENSCAFG00000002233, ENSCAFG00000004299, ENSCAFG00000005070, ENSCAFG00000006405, ENSCAFG00000008907, ENSCAFG00000014766, ENSCAFG00000018019, ENSCAFG00000020417	CA9, NPR2, GAD2, ACOD1, UBA5, ADCY6, LOC491550, CENPV, CTH	9
BP	GO:0034655	nucleobase-containing compound catabolic process	242	13	5.0467	2.57594	0.0087	0.0552233	0.007799	XP-CLR_126, XP-CLR_128, XP-CLR_130, XP-CLR_116, XP-CLR_146, XP-CLR_159, XP-CLR_162, XP-CLR_182, XP-CLR_216, XP-CLR_210, XP-CLR_183, XP-CLR_218, XP-CLR_30, XP-CLR_207, XP-CLR_82, XP-CLR_222, XP-CLR_175, XP-CLR_32, XP-CLR_70, XP-CLR_177, XP-CLR_114	21	ENSCAFG00000001976, ENSCAFG00000002391, ENSCAFG00000002399, ENSCAFG00000002527, ENSCAFG00000003223, ENSCAFG00000003455, ENSCAFG00000003725, ENSCAFG00000005402, ENSCAFG00000007423, ENSCAFG00000008038, ENSCAFG00000008290, ENSCAFG00000008419, ENSCAFG00000009308, ENSCAFG00000011170, ENSCAFG00000014147, ENSCAFG00000014277, ENSCAFG00000014723, ENSCAFG00000016721, ENSCAFG00000016839, ENSCAFG00000017115,…	VCP, EXOSC3, J9NZE6, LRPPRC, CNOT4, J9PAA1, NOCT, RPS3, CPEB3, PSMD9, J9P101, J9P1H7, J9P4R5, DIS3L2, RPL10L, DUT, UBA52, EXOSC10, SMG5, DNASE2, F1PC48	21
MF	GO:0016889	endodeoxyribonuclease activity, producing 3'-phosphomonoesters	10	2	0.1769	11.3058	0.1559	0.048852	0.007799	XP-CLR_177, XP-CLR_97	2	ENSCAFG00000017115, ENSCAFG00000017560	DNASE2, RAD51C	2
MF	GO:0017016	Ras GTPase binding	320	16	8.1366	1.96642	0.6673	0.048852	0.007799	XP-CLR_131, XP-CLR_114, XP-CLR_127, XP-CLR_145, XP-CLR_180, XP-CLR_20, XP-CLR_21, XP-CLR_143, XP-CLR_183, XP-CLR_225, XP-CLR_63, XP-CLR_206, XP-CLR_48, XP-CLR_49, XP-CLR_101, XP-CLR_65, XP-CLR_78, XP-CLR_22	18	ENSCAFG00000000670, ENSCAFG00000000745, ENSCAFG00000002073, ENSCAFG00000002225, ENSCAFG00000003373, ENSCAFG00000004956, ENSCAFG00000005731, ENSCAFG00000006149, ENSCAFG00000006273, ENSCAFG00000007500, ENSCAFG00000008853, ENSCAFG00000010649, ENSCAFG00000011104, ENSCAFG00000016935, ENSCAFG00000016982, ENSCAFG00000018990, ENSCAFG00000025140, ENSCAFG00000029607, ENSCAFG00000031965	RIMS2, TBC1D22A, ARHGEF39, RGP1, DGKI, PAK1, NRG2, DIAPH1, FGD6, SBF2, TIAM1, IPO9, PDE6D, RANBP17, DOCK2, SLC6A4, E2RKL3, STXBP6, FGF1	19
BP	GO:0061000	negative regulation of dendritic spine development	6	2	0.1838	10.8814	0.0288	0.0676165	0.007899	XP-CLR_123, XP-CLR_133	2	ENSCAFG00000000968, ENSCAFG00000001096	FSTL4, ASAP1	2
BP	GO:0009743	response to carbohydrate	91	7	2.0325	3.44403	0.0146	0.0676165	0.008999	XP-CLR_90, XP-CLR_182, XP-CLR_27, XP-CLR_225, XP-CLR_236	5	ENSCAFG00000005302, ENSCAFG00000005415, ENSCAFG00000007163, ENSCAFG00000008853, ENSCAFG00000009269	BIRC5, ARRB1, NDUFAF2, TIAM1, ACVR1C	5
BP	GO:0045945	positive regulation of transcription from RNA polymerase III promoter	7	2	0.1858	10.7643	0.0116	0.0672645	0.009099	XP-CLR_175, XP-CLR_32	2	ENSCAFG00000014770, ENSCAFG00000016648	ELL, MTOR	2
MF	GO:0017046	peptide hormone binding	24	3	0.5138	5.83885	0.0261	0.048852	0.009099	XP-CLR_91, XP-CLR_217	2	ENSCAFG00000005029, ENSCAFG00000007467	GALR2, IDE	2
BP	GO:0035066	positive regulation of histone acetylation	21	2	0.4426	4.51875	0.0478	0.0672645	0.009299	XP-CLR_182, XP-CLR_101	2	ENSCAFG00000005415, ENSCAFG00000018974	ARRB1, F1PXS7	2
BP	GO:0009886	post-embryonic animal morphogenesis	12	2	0.2809	7.11997	0.0258	0.0678383	0.009399	XP-CLR_180, XP-CLR_222	2	ENSCAFG00000005074, ENSCAFG00000014548	MYO7A, FBN1	2
BP	GO:0009262	deoxyribonucleotide metabolic process	20	2	0.4319	4.6307	0.0319	0.0676165	0.009399	XP-CLR_151, XP-CLR_222	2	ENSCAFG00000003409, ENSCAFG00000014277	RRM2, DUT	2
MF	GO:0016741	transferase activity, transferring one-carbon groups	177	9	3.5196	2.55711	0.0301	0.050209	0.009399	XP-CLR_117, XP-CLR_210, XP-CLR_172, XP-CLR_66, XP-CLR_176, XP-CLR_55, XP-CLR_128, XP-CLR_52, XP-CLR_67	9	ENSCAFG00000002546, ENSCAFG00000008167, ENSCAFG00000010296, ENSCAFG00000015027, ENSCAFG00000017070, ENSCAFG00000020174, ENSCAFG00000028527, ENSCAFG00000028791, ENSCAFG00000029171	CAMKMT, SETD1B, HEMK1, METTL11B, TRMT1, CMTR2, TRMT10B, PEMT, SMYD3	9
BP	GO:0035773	insulin secretion involved in cellular response to glucose stimulus	36	4	0.9019	4.43508	0.0114	0.0672645	0.009699	XP-CLR_90, XP-CLR_182, XP-CLR_27, XP-CLR_225	4	ENSCAFG00000005302, ENSCAFG00000005415, ENSCAFG00000007163, ENSCAFG00000008853	BIRC5, ARRB1, NDUFAF2, TIAM1	4
CC	GO:0005793	endoplasmic reticulum-Golgi intermediate compartment	43	4	0.8533	4.68768	0.0281	0.19776	0.009699	XP-CLR_181, XP-CLR_220, XP-CLR_174, XP-CLR_69	4	ENSCAFG00000005386, ENSCAFG00000010131, ENSCAFG00000014329, ENSCAFG00000016346	SERPINH1, GBF1, TM6SF2, CNIH4	4
MF	GO:0043121	neurotrophin binding	8	2	0.2378	8.41043	0.016	0.048852	0.009699	XP-CLR_123, XP-CLR_94	2	ENSCAFG00000000968, ENSCAFG00000016934	FSTL4, NGFR	2
BP	GO:0043633	polyadenylation-dependent RNA catabolic process	8	2	0.1736	11.5207	0.0253	0.0676165	0.009699	XP-CLR_128, XP-CLR_32	2	ENSCAFG00000002391, ENSCAFG00000016721	EXOSC3, EXOSC10	2
BP	GO:0043487	regulation of RNA stability	63	5	1.324	3.77644	0.0185	0.0672645	0.009699	XP-CLR_159, XP-CLR_162, XP-CLR_216, XP-CLR_210, XP-CLR_175	5	ENSCAFG00000003455, ENSCAFG00000003725, ENSCAFG00000007423, ENSCAFG00000008038, ENSCAFG00000014723	J9PAA1, NOCT, CPEB3, PSMD9, UBA52	5
MF	GO:0003954	NADH dehydrogenase activity	19	2	0.345	5.7971	0.0797	0.048852	0.009899	XP-CLR_27, XP-CLR_160	2	ENSCAFG00000007163, ENSCAFG00000008411	NDUFAF2, NDUFS3	2
BP	GO:0043967	histone H4 acetylation	50	3	1.1098	2.70319	0.0734	0.0633358	0.009899	XP-CLR_140, XP-CLR_182, XP-CLR_95	3	ENSCAFG00000003302, ENSCAFG00000005415, ENSCAFG00000016955	MEAF6, ARRB1, KAT7	3
BP	GO:0043901	negative regulation of multi-organism process	108	7	2.0136	3.47636	0.0269	0.0676165	0.010099	XP-CLR_127, XP-CLR_129, XP-CLR_193, XP-CLR_236, XP-CLR_56	5	ENSCAFG00000002233, ENSCAFG00000002397, ENSCAFG00000005070, ENSCAFG00000009269, ENSCAFG00000017814	NPR2, SHB, ACOD1, ACVR1C, ZP2	5
CC	GO:0045171	intercellular bridge	46	4	0.9767	4.09542	0.0184	0.19776	0.010199	XP-CLR_112, XP-CLR_174	2	ENSCAFG00000000528, ENSCAFG00000014341	F1PE14, RFXANK	2
BP	GO:0060712	spongiotrophoblast layer development	11	2	0.2411	8.29531	0.0238	0.0676165	0.010299	XP-CLR_90, XP-CLR_183	2	ENSCAFG00000005306, ENSCAFG00000007539	SOCS3, ADM	2
BP	GO:0090659	walking behavior	32	2	0.8598	2.32612	0.0349	0.0672645	0.010499	XP-CLR_195, XP-CLR_196, XP-CLR_176	3	ENSCAFG00000004389, ENSCAFG00000016897	ABHD12, CACNA1A	2
CC	GO:0099501	exocytic vesicle membrane	35	3	0.8313	3.6088	0.0091	0.19776	0.010599	XP-CLR_171, XP-CLR_90	2	ENSCAFG00000004994, ENSCAFG00000005287	SYN2, SYNGR2	2
BP	GO:0035886	vascular smooth muscle cell differentiation	14	2	0.2692	7.42942	0.0355	0.0676165	0.010699	XP-CLR_183, XP-CLR_62	2	ENSCAFG00000007539, ENSCAFG00000020417	ADM, CTH	2
BP	GO:0038092	nodal signaling pathway	10	2	0.2046	9.77517	0.0968	0.0676165	0.010699	XP-CLR_236, XP-CLR_177	2	ENSCAFG00000009269, ENSCAFG00000017074	ACVR1C, DAND5	2
MF	GO:0005198	structural molecule activity	697	27	13.1629	2.05122	0.0109	0.050209	0.010799	XP-CLR_107, XP-CLR_127, XP-CLR_129, XP-CLR_130, XP-CLR_91, XP-CLR_182, XP-CLR_149, XP-CLR_183, XP-CLR_218, XP-CLR_211, XP-CLR_226, XP-CLR_214, XP-CLR_30, XP-CLR_82, XP-CLR_174, XP-CLR_222, XP-CLR_175, XP-CLR_46, XP-CLR_93, XP-CLR_70, XP-CLR_96, XP-CLR_114	22	ENSCAFG00000000409, ENSCAFG00000002086, ENSCAFG00000002154, ENSCAFG00000002395, ENSCAFG00000002399, ENSCAFG00000005021, ENSCAFG00000005402, ENSCAFG00000007135, ENSCAFG00000008290, ENSCAFG00000008419, ENSCAFG00000008524, ENSCAFG00000008595, ENSCAFG00000008640, ENSCAFG00000009308, ENSCAFG00000014147, ENSCAFG00000014218, ENSCAFG00000014548, ENSCAFG00000014723, ENSCAFG00000015872, ENSCAFG00000015953,…	F6Y6M3, TPM2, TLN1, SLC25A51, J9NZE6, EVPL, RPS3, FRG1, J9P101, J9P1H7, MYL2, NUP54, TUBA1B, J9P4R5, RPL10L, NCAN, FBN1, UBA52, TSPAN14, KRT35, KRT32, KRT37, KRT33B, E2QTQ9, SLC25A44, LMNA, MRPS23, HAPLN4, KRT33A, F1PC48, KRT41, BGLAP	32
BP	GO:0060670	branching involved in labyrinthine layer morphogenesis	11	2	0.2193	9.11993	0.0249	0.0676165	0.010799	XP-CLR_90, XP-CLR_183	2	ENSCAFG00000005306, ENSCAFG00000007539	SOCS3, ADM	2
BP	GO:0007259	JAK-STAT cascade	116	7	2.344	2.98635	0.9402	0.0678383	0.010799	XP-CLR_107, XP-CLR_90, XP-CLR_152, XP-CLR_23, XP-CLR_172, XP-CLR_44, XP-CLR_101	7	ENSCAFG00000000409, ENSCAFG00000000410, ENSCAFG00000005306, ENSCAFG00000006164, ENSCAFG00000006888, ENSCAFG00000010293, ENSCAFG00000013270, ENSCAFG00000018974	F6Y6M3, IL22, SOCS3, CYP1B1, IL31RA, CISH, LRRTM3, F1PXS7	8
BP	GO:0042147	retrograde transport, endosome to Golgi	63	5	1.355	3.69004	0.0275	0.0672645	0.010899	XP-CLR_127, XP-CLR_220, XP-CLR_176, XP-CLR_212	4	ENSCAFG00000002225, ENSCAFG00000010131, ENSCAFG00000017045, ENSCAFG00000023696	RGP1, GBF1, STX10, FAM109A	4
BP	GO:0023058	adaptation of signaling pathway	10	2	0.1769	11.3058	0.0259	0.0609967	0.010999	XP-CLR_182, XP-CLR_183	2	ENSCAFG00000005415, ENSCAFG00000007539	ARRB1, ADM	2
BP	GO:0048313	Golgi inheritance	7	1	0.1434	6.9735	0.0795	0.0676165	0.011099	XP-CLR_159, XP-CLR_220, XP-CLR_101	3	ENSCAFG00000003455, ENSCAFG00000010131, ENSCAFG00000018974	J9PAA1, GBF1, F1PXS7	3
BP	GO:0007339	binding of sperm to zona pellucida	21	2	0.392	5.10204	0.83	0.0672645	0.011299	XP-CLR_70, XP-CLR_56	2	ENSCAFG00000016826, ENSCAFG00000017814	CCT3, ZP2	2
BP	GO:1905879	regulation of oogenesis	10	2	0.2319	8.62441	0.0211	0.0678383	0.011299	XP-CLR_127, XP-CLR_129	2	ENSCAFG00000002233, ENSCAFG00000002397	NPR2, SHB	2
BP	GO:0002791	regulation of peptide secretion	260	8	5.4871	1.45796	0.0253	0.0678383	0.011299	XP-CLR_107, XP-CLR_111, XP-CLR_90, XP-CLR_182, XP-CLR_27, XP-CLR_210, XP-CLR_225, XP-CLR_236, XP-CLR_176, XP-CLR_18	10	ENSCAFG00000000409, ENSCAFG00000000479, ENSCAFG00000005302, ENSCAFG00000005415, ENSCAFG00000007163, ENSCAFG00000008038, ENSCAFG00000008853, ENSCAFG00000009269, ENSCAFG00000016897, ENSCAFG00000032136	F6Y6M3, KCNC2, BIRC5, ARRB1, NDUFAF2, PSMD9, TIAM1, ACVR1C, CACNA1A, J9NYD3	10
CC	GO:0099512	supramolecular fiber	520	22	11.3217	1.94317	0.8419	0.19776	0.011499	XP-CLR_127, XP-CLR_116, XP-CLR_180, XP-CLR_90, XP-CLR_181, XP-CLR_149, XP-CLR_183, XP-CLR_211, XP-CLR_214, XP-CLR_225, XP-CLR_63, XP-CLR_227, XP-CLR_231, XP-CLR_92, XP-CLR_222, XP-CLR_66, XP-CLR_93, XP-CLR_70	18	ENSCAFG00000002086, ENSCAFG00000002527, ENSCAFG00000004956, ENSCAFG00000005302, ENSCAFG00000005381, ENSCAFG00000007135, ENSCAFG00000008290, ENSCAFG00000008524, ENSCAFG00000008640, ENSCAFG00000008853, ENSCAFG00000010633, ENSCAFG00000010744, ENSCAFG00000010836, ENSCAFG00000011582, ENSCAFG00000013137, ENSCAFG00000014548, ENSCAFG00000015067, ENSCAFG00000015953, ENSCAFG00000015955, ENSCAFG00000015956,…	TPM2, LRPPRC, PAK1, BIRC5, MAP6, FRG1, J9P101, MYL2, TUBA1B, TIAM1, LMOD1, NAV1, CENPE, FXR1, TLK2, FBN1, KIFAP3, KRT35, KRT32, KRT37, KRT33B, E2QTQ9, CCT3, LMNA, KRT33A, KRT41	26
BP	GO:0071840	cellular component organization or biogenesis	4528	132	99.65	1.32464	0.0019	0.0676165	0.011699	XP-CLR_3, XP-CLR_103, XP-CLR_104, XP-CLR_107, XP-CLR_111, XP-CLR_112, XP-CLR_243, XP-CLR_131, XP-CLR_114, XP-CLR_115, XP-CLR_123, XP-CLR_133, XP-CLR_135, XP-CLR_126, XP-CLR_127, XP-CLR_137, XP-CLR_128, XP-CLR_130, XP-CLR_140, XP-CLR_151, XP-CLR_159, XP-CLR_162, XP-CLR_168, XP-CLR_169, XP-CLR_185, XP-CLR_179, XP-CLR_180, XP-CLR_91, XP-CLR_193, XP-CLR_90, XP-CLR_181, XP-CLR_182, XP-CLR_21, XP-CLR_1…	105	ENSCAFG00000000140, ENSCAFG00000000323, ENSCAFG00000000412, ENSCAFG00000000479, ENSCAFG00000000489, ENSCAFG00000000528, ENSCAFG00000000595, ENSCAFG00000000670, ENSCAFG00000000745, ENSCAFG00000000907, ENSCAFG00000000968, ENSCAFG00000001096, ENSCAFG00000001792, ENSCAFG00000001976, ENSCAFG00000001995, ENSCAFG00000002000, ENSCAFG00000002030, ENSCAFG00000002154, ENSCAFG00000002189, ENSCAFG00000002203,…	TCF4, USP15, MDM1, KCNC2, E2R008, F1PE14, J9NWU7, RIMS2, TBC1D22A, SCUBE1, FSTL4, ASAP1, LIMCH1, VCP, FANCG, PIGO, UNC13B, TLN1, CEP135, CREB3, EXOSC3, J9NZE6, GNL2, SNIP1, MEAF6, RRM2, J9PAA1, NOCT, LARP1B, MFSD8, J9JHJ9, DNAJC15, RSF1, CLNS1A, PAK1, ACOX1, GALR2, KCTD12, CLN5, MYO7A, TMC8, TK1, BIRC5, MAP6, SERPINH1, GDPD5, RPS3, ARRB1, PCDHGC5, DIAPH1, CYP1B1, NPHP3, USP44, DDX4, NDUFAF2, CPEB…	153
BP	GO:0000423	mitophagy	13	2	0.2736	7.30994	0.0323	0.0678383	0.011699	XP-CLR_168, XP-CLR_200, XP-CLR_161	3	ENSCAFG00000003831, ENSCAFG00000008101, ENSCAFG00000009170, ENSCAFG00000009193	LARP1B, PLOD2, ATG13, AMBRA1	4
BP	GO:0060998	regulation of dendritic spine development	30	3	0.8567	3.50181	0.0442	0.0678383	0.012099	XP-CLR_123, XP-CLR_133, XP-CLR_216, XP-CLR_211, XP-CLR_212, XP-CLR_225	6	ENSCAFG00000000968, ENSCAFG00000001096, ENSCAFG00000007423, ENSCAFG00000008575, ENSCAFG00000008853	FSTL4, ASAP1, CPEB3, CUX2, TIAM1	5
BP	GO:0030038	contractile actin filament bundle assembly	66	4	1.5693	2.54891	0.1765	0.0672645	0.012099	XP-CLR_180, XP-CLR_182, XP-CLR_32, XP-CLR_97	4	ENSCAFG00000004956, ENSCAFG00000005415, ENSCAFG00000016648, ENSCAFG00000030155	PAK1, ARRB1, MTOR, PPM1E	4
BP	GO:0007205	protein kinase C-activating G-protein coupled receptor signaling pathway	14	2	0.4174	4.79157	0.0119	0.0633358	0.012099	XP-CLR_145, XP-CLR_172	2	ENSCAFG00000003373, ENSCAFG00000010293	DGKI, CISH	2
MF	GO:0003729	mRNA binding	160	11	3.284	3.34957	0.0133	0.050209	0.012299	XP-CLR_130, XP-CLR_162, XP-CLR_169, XP-CLR_182, XP-CLR_216, XP-CLR_160, XP-CLR_242, XP-CLR_231, XP-CLR_177, XP-CLR_101	10	ENSCAFG00000002399, ENSCAFG00000003725, ENSCAFG00000004640, ENSCAFG00000005402, ENSCAFG00000007423, ENSCAFG00000008452, ENSCAFG00000010826, ENSCAFG00000011582, ENSCAFG00000017093, ENSCAFG00000018976	J9NZE6, NOCT, J9JHJ9, RPS3, CPEB3, CELF1, SF3B1, FXR1, CALR, NSRP1	10
BP	GO:0009791	post-embryonic development	86	6	2.0403	2.94074	0.0107	0.0672645	0.012399	XP-CLR_16, XP-CLR_139, XP-CLR_180, XP-CLR_211, XP-CLR_222, XP-CLR_32	6	ENSCAFG00000001579, ENSCAFG00000003387, ENSCAFG00000005074, ENSCAFG00000008524, ENSCAFG00000014548, ENSCAFG00000016648	GNAQ, FOXP2, MYO7A, MYL2, FBN1, MTOR	6
BP	GO:0050708	regulation of protein secretion	245	8	5.2041	1.53725	0.0257	0.0681996	0.012599	XP-CLR_107, XP-CLR_111, XP-CLR_90, XP-CLR_182, XP-CLR_27, XP-CLR_210, XP-CLR_225, XP-CLR_236, XP-CLR_176, XP-CLR_18	10	ENSCAFG00000000409, ENSCAFG00000000479, ENSCAFG00000005302, ENSCAFG00000005415, ENSCAFG00000007163, ENSCAFG00000008038, ENSCAFG00000008853, ENSCAFG00000009269, ENSCAFG00000016897, ENSCAFG00000032136	F6Y6M3, KCNC2, BIRC5, ARRB1, NDUFAF2, PSMD9, TIAM1, ACVR1C, CACNA1A, J9NYD3	10
BP	GO:0007091	metaphase/anaphase transition of mitotic cell cycle	40	3	0.8582	3.49569	0.0317	0.0633358	0.012699	XP-CLR_144, XP-CLR_227	2	ENSCAFG00000006375, ENSCAFG00000010836	USP44, CENPE	2
MF	GO:0016788	hydrolase activity, acting on ester bonds	581	23	12.9464	1.77656	0.008	0.048852	0.012899	XP-CLR_105, XP-CLR_106, XP-CLR_128, XP-CLR_162, XP-CLR_178, XP-CLR_195, XP-CLR_196, XP-CLR_180, XP-CLR_181, XP-CLR_182, XP-CLR_87, XP-CLR_218, XP-CLR_219, XP-CLR_161, XP-CLR_30, XP-CLR_206, XP-CLR_207, XP-CLR_173, XP-CLR_38, XP-CLR_32, XP-CLR_177, XP-CLR_97, XP-CLR_99, XP-CLR_100, XP-CLR_84, XP-CLR_160	26	ENSCAFG00000000337, ENSCAFG00000002391, ENSCAFG00000003725, ENSCAFG00000004124, ENSCAFG00000004389, ENSCAFG00000004986, ENSCAFG00000005395, ENSCAFG00000005554, ENSCAFG00000008439, ENSCAFG00000009186, ENSCAFG00000009316, ENSCAFG00000011104, ENSCAFG00000011170, ENSCAFG00000014030, ENSCAFG00000014903, ENSCAFG00000016721, ENSCAFG00000017115, ENSCAFG00000017560, ENSCAFG00000018965, ENSCAFG00000023467,…	PPM1H, EXOSC3, NOCT, J9P4I5, ABHD12, GDPD4, GDPD5, ENPP7, LOC102151298, HARBI1, CES5A, PDE6D, DIS3L2, LARS2, POLN, EXOSC10, DNASE2, RAD51C, SSH2, ACOT6, ACOT4, PPM1E, PTPMT1	23
BP	GO:0045185	maintenance of protein location	56	5	1.3482	3.70865	0.0181	0.0633358	0.013099	XP-CLR_127, XP-CLR_28, XP-CLR_62	3	ENSCAFG00000002154, ENSCAFG00000002203, ENSCAFG00000008785, ENSCAFG00000020422	TLN1, CREB3, ARL2BP, ANKRD13C	4
BP	GO:0008298	intracellular mRNA localization	10	2	0.2009	9.9552	0.0304	0.0678383	0.013499	XP-CLR_128, XP-CLR_32	2	ENSCAFG00000002391, ENSCAFG00000016721	EXOSC3, EXOSC10	2
BP	GO:0021904	dorsal/ventral neural tube patterning	25	2	0.5839	3.42524	0.0701	0.0685239	0.013699	XP-CLR_175, XP-CLR_61	2	ENSCAFG00000014742, ENSCAFG00000020319	FKBP8, PRKACB	2
BP	GO:0007549	dosage compensation	11	2	0.2715	7.36648	0.038	0.0676165	0.013999	XP-CLR_32, XP-CLR_77	2	ENSCAFG00000016721, ENSCAFG00000018420	EXOSC10, SMCHD1	2
BP	GO:0023061	signal release	257	10	5.8672	1.70439	0.0233	0.0676165	0.014399	XP-CLR_111, XP-CLR_131, XP-CLR_126, XP-CLR_145, XP-CLR_180, XP-CLR_171, XP-CLR_90, XP-CLR_182, XP-CLR_27, XP-CLR_210, XP-CLR_225, XP-CLR_236, XP-CLR_176, XP-CLR_86	14	ENSCAFG00000000479, ENSCAFG00000000670, ENSCAFG00000002030, ENSCAFG00000003373, ENSCAFG00000004956, ENSCAFG00000004994, ENSCAFG00000005302, ENSCAFG00000005415, ENSCAFG00000007163, ENSCAFG00000008038, ENSCAFG00000008853, ENSCAFG00000009269, ENSCAFG00000016897, ENSCAFG00000030472	KCNC2, RIMS2, UNC13B, DGKI, PAK1, SYN2, BIRC5, ARRB1, NDUFAF2, PSMD9, TIAM1, ACVR1C, CACNA1A, J9NWK2	14
BP	GO:0046058	cAMP metabolic process	62	4	1.3375	2.99065	0.0185	0.0678383	0.014599	XP-CLR_91, XP-CLR_183, XP-CLR_215	3	ENSCAFG00000005029, ENSCAFG00000007539, ENSCAFG00000008907	GALR2, ADM, ADCY6	3
BP	GO:1902099	regulation of metaphase/anaphase transition of cell cycle	40	3	0.8536	3.51453	0.0475	0.0676165	0.014599	XP-CLR_144, XP-CLR_227	2	ENSCAFG00000006375, ENSCAFG00000010836	USP44, CENPE	2
BP	GO:0007281	germ cell development	173	9	3.7824	2.37944	0.0337	0.0701661	0.014799	XP-CLR_108, XP-CLR_124, XP-CLR_126, XP-CLR_127, XP-CLR_129, XP-CLR_160, XP-CLR_211, XP-CLR_214, XP-CLR_32	9	ENSCAFG00000000451, ENSCAFG00000001062, ENSCAFG00000001995, ENSCAFG00000002233, ENSCAFG00000002397, ENSCAFG00000008452, ENSCAFG00000008518, ENSCAFG00000008694, ENSCAFG00000016648	ensP, CATSPER3, FANCG, NPR2, SHB, CELF1, CCDC63, DHH, MTOR	9
BP	GO:0016482	cytosolic transport	108	6	2.3943	2.50595	0.0238	0.0678383	0.014799	XP-CLR_127, XP-CLR_220, XP-CLR_176, XP-CLR_72, XP-CLR_101, XP-CLR_212	6	ENSCAFG00000002225, ENSCAFG00000010131, ENSCAFG00000017045, ENSCAFG00000017725, ENSCAFG00000018974, ENSCAFG00000023696	RGP1, GBF1, STX10, PIK3C3, F1PXS7, FAM109A	6
BP	GO:0042769	DNA damage response, detection of DNA damage	5	1	0.1108	9.02527	0.0594	0.0676165	0.014899	XP-CLR_182, XP-CLR_175	2	ENSCAFG00000005402, ENSCAFG00000014723	RPS3, UBA52	2
MF	GO:0016846	carbon-sulfur lyase activity	7	2	0.1298	15.4083	0.0637	0.0524912	0.014999	XP-CLR_51, XP-CLR_62	2	ENSCAFG00000018019, ENSCAFG00000020417	CENPV, CTH	2
MF	GO:0003723	RNA binding	960	33	18.4612	1.78753	0.0218	0.050209	0.015198	XP-CLR_128, XP-CLR_130, XP-CLR_162, XP-CLR_169, XP-CLR_91, XP-CLR_182, XP-CLR_147, XP-CLR_148, XP-CLR_216, XP-CLR_210, XP-CLR_183, XP-CLR_160, XP-CLR_214, XP-CLR_215, XP-CLR_242, XP-CLR_207, XP-CLR_231, XP-CLR_175, XP-CLR_177, XP-CLR_101, XP-CLR_57	21	ENSCAFG00000002391, ENSCAFG00000002399, ENSCAFG00000003725, ENSCAFG00000004640, ENSCAFG00000005027, ENSCAFG00000005402, ENSCAFG00000005744, ENSCAFG00000006503, ENSCAFG00000007423, ENSCAFG00000008167, ENSCAFG00000008290, ENSCAFG00000008452, ENSCAFG00000008640, ENSCAFG00000008923, ENSCAFG00000010826, ENSCAFG00000011170, ENSCAFG00000011582, ENSCAFG00000014770, ENSCAFG00000016263, ENSCAFG00000017093,…	EXOSC3, J9NZE6, NOCT, J9JHJ9, SRP68, RPS3, ZMAT4, RBPMS, CPEB3, SETD1B, J9P101, CELF1, TUBA1B, CCNT1, SF3B1, DIS3L2, FXR1, ELL, E2QTQ9, CALR, FARSA, NSRP1, RNPC3	23
BP	GO:0010996	response to auditory stimulus	12	2	0.3845	5.20156	0.0321	0.0685239	0.015198	XP-CLR_139, XP-CLR_195, XP-CLR_196	3	ENSCAFG00000003387, ENSCAFG00000004389	FOXP2, ABHD12	2
BP	GO:0006998	nuclear envelope organization	40	3	0.7756	3.86797	0.0351	0.0678383	0.015198	XP-CLR_226, XP-CLR_70, XP-CLR_43	3	ENSCAFG00000008595, ENSCAFG00000016863, ENSCAFG00000032538	NUP54, LMNA, REEP3	3
MF	GO:0008276	protein methyltransferase activity	74	5	1.571	3.18269	0.0314	0.050209	0.015398	XP-CLR_117, XP-CLR_210, XP-CLR_172, XP-CLR_66, XP-CLR_67	5	ENSCAFG00000002546, ENSCAFG00000008167, ENSCAFG00000010296, ENSCAFG00000015027, ENSCAFG00000029171	CAMKMT, SETD1B, HEMK1, METTL11B, SMYD3	5
BP	GO:0072527	pyrimidine-containing compound metabolic process	45	4	0.9905	4.03836	0.0202	0.0681996	0.015498	XP-CLR_178, XP-CLR_90, XP-CLR_222, XP-CLR_32	4	ENSCAFG00000004124, ENSCAFG00000005294, ENSCAFG00000014277, ENSCAFG00000016648	J9P4I5, TK1, DUT, MTOR	4
CC	GO:0044424	intracellular part	10301	286	218.564	1.30854	0.002	0.19776	0.015498	XP-CLR_3, XP-CLR_4, XP-CLR_5, XP-CLR_103, XP-CLR_104, XP-CLR_105, XP-CLR_106, XP-CLR_107, XP-CLR_108, XP-CLR_112, XP-CLR_243, XP-CLR_114, XP-CLR_123, XP-CLR_8, XP-CLR_124, XP-CLR_133, XP-CLR_15, XP-CLR_16, XP-CLR_126, XP-CLR_127, XP-CLR_137, XP-CLR_128, XP-CLR_129, XP-CLR_130, XP-CLR_116, XP-CLR_117, XP-CLR_146, XP-CLR_140, XP-CLR_145, XP-CLR_139, XP-CLR_151, XP-CLR_159, XP-CLR_162, XP-CLR_166, X…	148	ENSCAFG00000000140, ENSCAFG00000000150, ENSCAFG00000000184, ENSCAFG00000000323, ENSCAFG00000000337, ENSCAFG00000000409, ENSCAFG00000000451, ENSCAFG00000000489, ENSCAFG00000000528, ENSCAFG00000000595, ENSCAFG00000000752, ENSCAFG00000000968, ENSCAFG00000001016, ENSCAFG00000001062, ENSCAFG00000001065, ENSCAFG00000001096, ENSCAFG00000001570, ENSCAFG00000001577, ENSCAFG00000001579, ENSCAFG00000001976,…	TCF4, POLI, MOXD1, USP15, PPM1H, F6Y6M3, ensP, E2R008, F1PE14, J9NWU7, CERK, FSTL4, TRDN, CATSPER3, PITX1, ASAP1, PSAT1, CEP78, GNAQ, VCP, FANCG, PIGO, FAM214B, UNC13B, TPM2, TLN1, CEP135, CREB3, RGP1, NPR2, HINT2, FRMPD1, EXOSC3, DCAF10, SLC25A51, SHB, J9NZE6, LRPPRC, CAMKMT, CNOT4, MANEAL, GNL2, DNALI1, SNIP1, MEAF6, ZC3H12A, DGKI, FOXP2, RRM2, J9PAA1, NOCT, ELF2, SCLT1, PGRMC2, LARP1B, MFSD8, …	302
BP	GO:0048385	regulation of retinoic acid receptor signaling pathway	10	2	0.2132	9.38086	0.0257	0.0676165	0.015598	XP-CLR_143, XP-CLR_177	2	ENSCAFG00000006244, ENSCAFG00000017093	NR2C1, CALR	2
CC	GO:0005739	mitochondrion	1084	39	21.43	1.81988	0.0362	0.19776	0.015798	XP-CLR_114, XP-CLR_126, XP-CLR_127, XP-CLR_129, XP-CLR_130, XP-CLR_116, XP-CLR_159, XP-CLR_178, XP-CLR_185, XP-CLR_91, XP-CLR_90, XP-CLR_181, XP-CLR_182, XP-CLR_152, XP-CLR_27, XP-CLR_216, XP-CLR_217, XP-CLR_160, XP-CLR_218, XP-CLR_28, XP-CLR_161, XP-CLR_172, XP-CLR_227, XP-CLR_242, XP-CLR_243, XP-CLR_31, XP-CLR_173, XP-CLR_222, XP-CLR_175, XP-CLR_38, XP-CLR_46, XP-CLR_69, XP-CLR_32, XP-CLR_70, X…	44	ENSCAFG00000000752, ENSCAFG00000001995, ENSCAFG00000002000, ENSCAFG00000002240, ENSCAFG00000002395, ENSCAFG00000002399, ENSCAFG00000002527, ENSCAFG00000003455, ENSCAFG00000004124, ENSCAFG00000004664, ENSCAFG00000004989, ENSCAFG00000005312, ENSCAFG00000005365, ENSCAFG00000005402, ENSCAFG00000006160, ENSCAFG00000006164, ENSCAFG00000007163, ENSCAFG00000007428, ENSCAFG00000007467, ENSCAFG00000008411,…	CERK, FANCG, PIGO, HINT2, SLC25A51, J9NZE6, LRPPRC, J9PAA1, J9P4I5, DNAJC15, ACOX1, PGS1, DGAT2, RPS3, RMDN2, CYP1B1, NDUFAF2, MARCH5, IDE, NDUFS3, J9P1H7, ARL2BP, ATG13, AMBRA1, HEMK1, SLC9B2, COQ10B, ensP, CLIC4, LARS2, DUT, FKBP8, HAUS3, NAT8L, FAM213A, NVL, UBIAD1, SLC25A44, TRMT1, GADD45GIP1, GCDH, MRPS23, RAD51C, CRYM, RAI1, F1PXS7, ACAD11, MARS2, PEMT, PPM1E, PTPMT1, LOC608550, ensP	53
BP	GO:0035556	intracellular signal transduction	1836	57	42.2334	1.34964	0.0021	0.0703632	0.016398	XP-CLR_107, XP-CLR_111, XP-CLR_243, XP-CLR_8, XP-CLR_16, XP-CLR_126, XP-CLR_127, XP-CLR_146, XP-CLR_140, XP-CLR_145, XP-CLR_180, XP-CLR_202, XP-CLR_203, XP-CLR_90, XP-CLR_182, XP-CLR_20, XP-CLR_147, XP-CLR_152, XP-CLR_143, XP-CLR_23, XP-CLR_210, XP-CLR_183, XP-CLR_160, XP-CLR_212, XP-CLR_214, XP-CLR_215, XP-CLR_225, XP-CLR_220, XP-CLR_172, XP-CLR_241, XP-CLR_238, XP-CLR_208, XP-CLR_92, XP-CLR_44,…	45	ENSCAFG00000000409, ENSCAFG00000000410, ENSCAFG00000000479, ENSCAFG00000000595, ENSCAFG00000001016, ENSCAFG00000001579, ENSCAFG00000002030, ENSCAFG00000002073, ENSCAFG00000002203, ENSCAFG00000002233, ENSCAFG00000003223, ENSCAFG00000003301, ENSCAFG00000003302, ENSCAFG00000003373, ENSCAFG00000004956, ENSCAFG00000005251, ENSCAFG00000005306, ENSCAFG00000005402, ENSCAFG00000005415, ENSCAFG00000005723,…	F6Y6M3, IL22, KCNC2, J9NWU7, TRDN, GNAQ, UNC13B, ARHGEF39, CREB3, NPR2, CNOT4, SNIP1, MEAF6, DGKI, PAK1, RALGAPA2, SOCS3, RPS3, ARRB1, PSD2, NRG2, ZMAT4, CYP1B1, FGD6, IL31RA, PSMD9, F1PL38, RHOF, NDUFS3, SH2B3, RHEBL1, RND1, TIAM1, ADCY6, GBF1, NFKB2, MAPKAPK3, CISH, STK17B, SCN2A, AGAP1, TLK2, LRRTM3, RFXANK, UBA52, GDF15, CDC42BPA, MTOR, NGFR, SPOP, DOCK2, MAST1, PIK3C3, F1PXS7, CTH, DDX23, J9…	58
BP	GO:0043981	histone H4-K5 acetylation	10	2	0.2237	8.94055	0.098	0.0690965	0.016798	XP-CLR_140, XP-CLR_95	2	ENSCAFG00000003302, ENSCAFG00000016955	MEAF6, KAT7	2
BP	GO:0043982	histone H4-K8 acetylation	10	2	0.2237	8.94055	0.098	0.0690965	0.016798	XP-CLR_140, XP-CLR_95	2	ENSCAFG00000003302, ENSCAFG00000016955	MEAF6, KAT7	2
BP	GO:0006907	pinocytosis	12	2	0.2845	7.02988	0.0415	0.0681996	0.016898	XP-CLR_172, XP-CLR_49	2	ENSCAFG00000010281, ENSCAFG00000016982	MAPKAPK3, DOCK2	2
CC	GO:0031261	DNA replication preinitiation complex	6	2	0.1077	18.5701	0.0117	0.19776	0.016998	XP-CLR_195, XP-CLR_196	2	ENSCAFG00000029334, ENSCAFG00000030154	J9NYU2, J9P867	2
BP	GO:0010591	regulation of lamellipodium assembly	20	2	0.4404	4.54133	0.055	0.0633358	0.017198	XP-CLR_32, XP-CLR_99, XP-CLR_100	3	ENSCAFG00000016648, ENSCAFG00000018965	MTOR, SSH2	2
BP	GO:0072528	pyrimidine-containing compound biosynthetic process	29	3	0.5869	5.1116	0.0303	0.0701661	0.017398	XP-CLR_178, XP-CLR_90, XP-CLR_222, XP-CLR_32	4	ENSCAFG00000004124, ENSCAFG00000005294, ENSCAFG00000014277, ENSCAFG00000016648	J9P4I5, TK1, DUT, MTOR	4
BP	GO:2000171	negative regulation of dendrite development	14	2	0.3653	5.47495	0.0645	0.0690965	0.017498	XP-CLR_123, XP-CLR_133	2	ENSCAFG00000000968, ENSCAFG00000001096	FSTL4, ASAP1	2
BP	GO:0048569	post-embryonic animal organ development	13	2	0.2953	6.77277	0.0335	0.0678383	0.017498	XP-CLR_180, XP-CLR_222	2	ENSCAFG00000005074, ENSCAFG00000014548	MYO7A, FBN1	2
MF	GO:0090079	translation regulator activity, nucleic acid binding	10	2	0.2101	9.51928	0.0249	0.0534483	0.017598	XP-CLR_216, XP-CLR_243	2	ENSCAFG00000007423, ENSCAFG00000010947	CPEB3, BOLL	2
BP	GO:0006520	cellular amino acid metabolic process	206	10	4.2847	2.33389	0.028	0.0737499	0.017698	XP-CLR_15, XP-CLR_90, XP-CLR_210, XP-CLR_173, XP-CLR_176, XP-CLR_177, XP-CLR_62, XP-CLR_243	8	ENSCAFG00000001570, ENSCAFG00000005299, ENSCAFG00000008038, ENSCAFG00000008093, ENSCAFG00000014030, ENSCAFG00000014766, ENSCAFG00000016897, ENSCAFG00000017096, ENSCAFG00000020417, ENSCAFG00000024359	PSAT1, F1PZ20, PSMD9, HPD, LARS2, LOC491550, CACNA1A, FARSA, CTH, MARS2	10
CC	GO:0000176	nuclear exosome (RNase complex)	11	2	0.2072	9.65251	0.0369	0.19776	0.018098	XP-CLR_128, XP-CLR_207, XP-CLR_32	3	ENSCAFG00000002391, ENSCAFG00000011170, ENSCAFG00000016721	EXOSC3, DIS3L2, EXOSC10	3
CC	GO:1990904	ribonucleoprotein complex	863	29	15.7163	1.84522	0.0982	0.19776	0.018498	XP-CLR_112, XP-CLR_130, XP-CLR_116, XP-CLR_162, XP-CLR_91, XP-CLR_182, XP-CLR_23, XP-CLR_149, XP-CLR_216, XP-CLR_183, XP-CLR_218, XP-CLR_212, XP-CLR_214, XP-CLR_30, XP-CLR_242, XP-CLR_207, XP-CLR_231, XP-CLR_31, XP-CLR_82, XP-CLR_175, XP-CLR_46, XP-CLR_69, XP-CLR_177, XP-CLR_96, XP-CLR_101, XP-CLR_57, XP-CLR_114, XP-CLR_215	28	ENSCAFG00000000489, ENSCAFG00000000528, ENSCAFG00000002399, ENSCAFG00000002527, ENSCAFG00000003725, ENSCAFG00000005027, ENSCAFG00000005402, ENSCAFG00000006875, ENSCAFG00000007135, ENSCAFG00000007423, ENSCAFG00000008290, ENSCAFG00000008419, ENSCAFG00000008606, ENSCAFG00000008640, ENSCAFG00000009308, ENSCAFG00000010826, ENSCAFG00000011170, ENSCAFG00000011582, ENSCAFG00000012933, ENSCAFG00000014147,…	E2R008, F1PE14, J9NZE6, LRPPRC, NOCT, SRP68, RPS3, DDX4, FRG1, CPEB3, J9P101, J9P1H7, ATXN2, TUBA1B, J9P4R5, SF3B1, DIS3L2, FXR1, ensP, RPL10L, UBA52, TSPAN14, E2QTQ9, NVL, GADD45GIP1, CALR, MRPS23, NSRP1, RNPC3, F1PC48, DDX23	31
BP	GO:1904894	positive regulation of STAT cascade	49	4	1.0321	3.87559	0.0359	0.0685239	0.018598	XP-CLR_107, XP-CLR_152	2	ENSCAFG00000000409, ENSCAFG00000000410, ENSCAFG00000006164	F6Y6M3, IL22, CYP1B1	3
BP	GO:0006518	peptide metabolic process	826	25	15.6931	1.59306	0.0576	0.0737499	0.018898	XP-CLR_112, XP-CLR_129, XP-CLR_130, XP-CLR_116, XP-CLR_140, XP-CLR_169, XP-CLR_193, XP-CLR_182, XP-CLR_149, XP-CLR_216, XP-CLR_217, XP-CLR_183, XP-CLR_218, XP-CLR_30, XP-CLR_227, XP-CLR_243, XP-CLR_231, XP-CLR_31, XP-CLR_44, XP-CLR_173, XP-CLR_82, XP-CLR_175, XP-CLR_46, XP-CLR_32, XP-CLR_70, XP-CLR_177, XP-CLR_96, XP-CLR_101, XP-CLR_114	29	ENSCAFG00000000489, ENSCAFG00000002395, ENSCAFG00000002399, ENSCAFG00000002527, ENSCAFG00000003301, ENSCAFG00000004640, ENSCAFG00000005071, ENSCAFG00000005402, ENSCAFG00000007135, ENSCAFG00000007423, ENSCAFG00000007467, ENSCAFG00000008290, ENSCAFG00000008419, ENSCAFG00000009308, ENSCAFG00000010813, ENSCAFG00000010947, ENSCAFG00000011582, ENSCAFG00000012914, ENSCAFG00000013270, ENSCAFG00000014030,…	E2R008, SLC25A51, J9NZE6, LRPPRC, SNIP1, J9JHJ9, CLN5, RPS3, FRG1, CPEB3, IDE, J9P101, J9P1H7, J9P4R5, BDH2, BOLL, FXR1, CLIC4, LRRTM3, LARS2, RPL10L, UBA52, ELL, TSPAN14, MTOR, SLC25A44, FARSA, MRPS23, F1PXS7, MARS2, F1PC48, BGLAP	32
BP	GO:0038061	NIK/NF-kappaB signaling	69	5	1.3337	3.74897	0.0597	0.0745515	0.019298	XP-CLR_182, XP-CLR_210, XP-CLR_220, XP-CLR_175	4	ENSCAFG00000005402, ENSCAFG00000008038, ENSCAFG00000010155, ENSCAFG00000014723	RPS3, PSMD9, NFKB2, UBA52	4
BP	GO:0007084	mitotic nuclear envelope reassembly	3	1	0.0552	18.1159	0.0635	0.0690965	0.019398	XP-CLR_70, XP-CLR_43	2	ENSCAFG00000016863, ENSCAFG00000032538	LMNA, REEP3	2
BP	GO:0007004	telomere maintenance via telomerase	49	4	1.0582	3.78	0.4345	0.0685239	0.019598	XP-CLR_70, XP-CLR_101	2	ENSCAFG00000016839, ENSCAFG00000018974	SMG5, F1PXS7	2
MF	GO:0042562	hormone binding	46	4	1.0385	3.85171	0.0285	0.0524912	0.019698	XP-CLR_127, XP-CLR_91, XP-CLR_217, XP-CLR_56	4	ENSCAFG00000002233, ENSCAFG00000005029, ENSCAFG00000007467, ENSCAFG00000017807	NPR2, GALR2, IDE, CRYM	4
BP	GO:0014051	gamma-aminobutyric acid secretion	7	1	0.1899	5.26593	0.1186	0.0690965	0.019798	XP-CLR_180, XP-CLR_176	2	ENSCAFG00000004956, ENSCAFG00000016897	PAK1, CACNA1A	2
BP	GO:0002761	regulation of myeloid leukocyte differentiation	78	4	1.6378	2.4423	0.0521	0.0685239	0.019898	XP-CLR_227, XP-CLR_46, XP-CLR_32, XP-CLR_70	4	ENSCAFG00000010801, ENSCAFG00000015861, ENSCAFG00000016648, ENSCAFG00000028647	SLC9B2, FAM213A, MTOR, BGLAP	4
BP	GO:0051480	regulation of cytosolic calcium ion concentration	175	7	4.1498	1.68683	0.0772	0.0745515	0.019998	XP-CLR_8, XP-CLR_91, XP-CLR_21, XP-CLR_215, XP-CLR_176, XP-CLR_55	6	ENSCAFG00000001016, ENSCAFG00000005029, ENSCAFG00000006149, ENSCAFG00000008857, ENSCAFG00000016897, ENSCAFG00000020177	TRDN, GALR2, DIAPH1, CACNB3, CACNA1A, CALB2	6
MF	GO:0005244	voltage-gated ion channel activity	154	8	3.6722	2.17853	0.0337	0.050209	0.019998	XP-CLR_111, XP-CLR_124, XP-CLR_215, XP-CLR_238, XP-CLR_31, XP-CLR_45, XP-CLR_176, XP-CLR_53	8	ENSCAFG00000000479, ENSCAFG00000001062, ENSCAFG00000008857, ENSCAFG00000011130, ENSCAFG00000012914, ENSCAFG00000015465, ENSCAFG00000016897, ENSCAFG00000018532	KCNC2, CATSPER3, CACNB3, SCN2A, CLIC4, KCNMA1, CACNA1A, KCNJ12	8
BP	GO:0032715	negative regulation of interleukin-6 production	31	2	0.643	3.11042	0.0587	0.0745515	0.020198	XP-CLR_140, XP-CLR_182	2	ENSCAFG00000003304, ENSCAFG00000005415	ZC3H12A, ARRB1	2
BP	GO:0050796	regulation of insulin secretion	82	5	1.8183	2.74982	0.0472	0.0703632	0.020698	XP-CLR_111, XP-CLR_90, XP-CLR_182, XP-CLR_27, XP-CLR_210, XP-CLR_225, XP-CLR_236, XP-CLR_176	8	ENSCAFG00000000479, ENSCAFG00000005302, ENSCAFG00000005415, ENSCAFG00000007163, ENSCAFG00000008038, ENSCAFG00000008853, ENSCAFG00000009269, ENSCAFG00000016897	KCNC2, BIRC5, ARRB1, NDUFAF2, PSMD9, TIAM1, ACVR1C, CACNA1A	8
BP	GO:0009187	cyclic nucleotide metabolic process	98	5	2.0979	2.38334	0.0271	0.0737499	0.020998	XP-CLR_127, XP-CLR_91, XP-CLR_183, XP-CLR_215	4	ENSCAFG00000002233, ENSCAFG00000005029, ENSCAFG00000007539, ENSCAFG00000008907	NPR2, GALR2, ADM, ADCY6	4
BP	GO:0019985	translesion synthesis	10	2	0.2311	8.65426	0.1807	0.0769013	0.021198	XP-CLR_126, XP-CLR_175, XP-CLR_38	3	ENSCAFG00000001976, ENSCAFG00000014723, ENSCAFG00000014903	VCP, UBA52, POLN	3
CC	GO:0005789	endoplasmic reticulum membrane	386	14	8.1125	1.72573	0.0318	0.19776	0.021298	XP-CLR_5, XP-CLR_8, XP-CLR_126, XP-CLR_127, XP-CLR_181, XP-CLR_216, XP-CLR_217, XP-CLR_200, XP-CLR_215, XP-CLR_174, XP-CLR_175, XP-CLR_38, XP-CLR_32, XP-CLR_94, XP-CLR_85, XP-CLR_177, XP-CLR_56, XP-CLR_52	18	ENSCAFG00000000184, ENSCAFG00000001016, ENSCAFG00000001976, ENSCAFG00000002203, ENSCAFG00000005365, ENSCAFG00000007428, ENSCAFG00000008101, ENSCAFG00000008795, ENSCAFG00000014329, ENSCAFG00000014742, ENSCAFG00000014913, ENSCAFG00000016599, ENSCAFG00000016946, ENSCAFG00000017054, ENSCAFG00000017093, ENSCAFG00000017810, ENSCAFG00000028791, ENSCAFG00000030134	MOXD1, TRDN, VCP, CREB3, DGAT2, MARCH5, PLOD2, FKBP11, TM6SF2, FKBP8, NAT8L, UBIAD1, SLC35B1, ERG28, CALR, ANKS4B, PEMT, GBA2	18
CC	GO:0043226	organelle	8945	244	189.183	1.28976	0.0062	0.19776	0.021498	XP-CLR_3, XP-CLR_4, XP-CLR_5, XP-CLR_103, XP-CLR_104, XP-CLR_105, XP-CLR_106, XP-CLR_108, XP-CLR_111, XP-CLR_112, XP-CLR_243, XP-CLR_131, XP-CLR_114, XP-CLR_123, XP-CLR_8, XP-CLR_124, XP-CLR_133, XP-CLR_15, XP-CLR_16, XP-CLR_126, XP-CLR_127, XP-CLR_137, XP-CLR_128, XP-CLR_129, XP-CLR_130, XP-CLR_116, XP-CLR_117, XP-CLR_146, XP-CLR_140, XP-CLR_145, XP-CLR_139, XP-CLR_151, XP-CLR_159, XP-CLR_162, X…	144	ENSCAFG00000000140, ENSCAFG00000000150, ENSCAFG00000000184, ENSCAFG00000000323, ENSCAFG00000000333, ENSCAFG00000000337, ENSCAFG00000000451, ENSCAFG00000000479, ENSCAFG00000000489, ENSCAFG00000000528, ENSCAFG00000000595, ENSCAFG00000000670, ENSCAFG00000000752, ENSCAFG00000000968, ENSCAFG00000001016, ENSCAFG00000001062, ENSCAFG00000001065, ENSCAFG00000001096, ENSCAFG00000001570, ENSCAFG00000001577,…	TCF4, POLI, MOXD1, USP15, MON2, PPM1H, ensP, KCNC2, E2R008, F1PE14, J9NWU7, RIMS2, CERK, FSTL4, TRDN, CATSPER3, PITX1, ASAP1, PSAT1, CEP78, GNAQ, VCP, FANCG, PIGO, FAM214B, UNC13B, SIT1, TPM2, TLN1, CEP135, CREB3, RGP1, HINT2, FRMPD1, EXOSC3, SLC25A51, J9NZE6, LRPPRC, CAMKMT, CNOT4, MANEAL, GNL2, DNALI1, SNIP1, MEAF6, ZC3H12A, DGKI, FOXP2, RRM2, J9PAA1, NOCT, ELF2, SCLT1, PGRMC2, LARP1B, MFSD8, P…	288
MF	GO:0016655	oxidoreductase activity, acting on NAD(P)H, quinone or similar compound as acceptor	21	2	0.3769	5.30645	0.0979	0.0534483	0.021598	XP-CLR_27, XP-CLR_160	2	ENSCAFG00000007163, ENSCAFG00000008411	NDUFAF2, NDUFS3	2
MF	GO:0004518	nuclease activity	150	10	3.0574	3.27075	0.0465	0.050209	0.022398	XP-CLR_128, XP-CLR_162, XP-CLR_178, XP-CLR_161, XP-CLR_207, XP-CLR_38, XP-CLR_32, XP-CLR_177, XP-CLR_97	9	ENSCAFG00000002391, ENSCAFG00000003725, ENSCAFG00000004124, ENSCAFG00000009186, ENSCAFG00000011170, ENSCAFG00000014903, ENSCAFG00000016721, ENSCAFG00000017115, ENSCAFG00000017560	EXOSC3, NOCT, J9P4I5, HARBI1, DIS3L2, POLN, EXOSC10, DNASE2, RAD51C	9
MF	GO:0044389	ubiquitin-like protein ligase binding	258	12	5.3956	2.22403	0.0596	0.0524912	0.022498	XP-CLR_243, XP-CLR_126, XP-CLR_116, XP-CLR_159, XP-CLR_182, XP-CLR_160, XP-CLR_214, XP-CLR_161, XP-CLR_70, XP-CLR_94, XP-CLR_177, XP-CLR_61	12	ENSCAFG00000000595, ENSCAFG00000001976, ENSCAFG00000002527, ENSCAFG00000003455, ENSCAFG00000005415, ENSCAFG00000008415, ENSCAFG00000008640, ENSCAFG00000009193, ENSCAFG00000016263, ENSCAFG00000016839, ENSCAFG00000016934, ENSCAFG00000016942, ENSCAFG00000017093, ENSCAFG00000020319	J9NWU7, VCP, LRPPRC, J9PAA1, ARRB1, KBTBD4, TUBA1B, AMBRA1, E2QTQ9, SMG5, NGFR, SPOP, CALR, PRKACB	14
CC	GO:0005891	voltage-gated calcium channel complex	28	3	0.9068	3.30834	0.0196	0.19776	0.023298	XP-CLR_8, XP-CLR_124, XP-CLR_215, XP-CLR_176	4	ENSCAFG00000001016, ENSCAFG00000001062, ENSCAFG00000008857, ENSCAFG00000016897	TRDN, CATSPER3, CACNB3, CACNA1A	4
MF	GO:0030695	GTPase regulator activity	217	11	5.815	1.89166	0.322	0.0534483	0.023398	XP-CLR_114, XP-CLR_133, XP-CLR_16, XP-CLR_145, XP-CLR_202, XP-CLR_203, XP-CLR_182, XP-CLR_28, XP-CLR_206, XP-CLR_208, XP-CLR_49, XP-CLR_65	12	ENSCAFG00000000745, ENSCAFG00000001096, ENSCAFG00000001579, ENSCAFG00000003373, ENSCAFG00000005251, ENSCAFG00000005415, ENSCAFG00000008785, ENSCAFG00000011104, ENSCAFG00000012092, ENSCAFG00000016982, ENSCAFG00000025140	TBC1D22A, ASAP1, GNAQ, DGKI, RALGAPA2, ARRB1, ARL2BP, PDE6D, AGAP1, DOCK2, E2RKL3	11
BP	GO:0006366	transcription from RNA polymerase II promoter	1556	43	33.2156	1.29457	0.0145	0.0690965	0.023498	XP-CLR_3, XP-CLR_103, XP-CLR_104, XP-CLR_107, XP-CLR_124, XP-CLR_127, XP-CLR_130, XP-CLR_139, XP-CLR_162, XP-CLR_180, XP-CLR_91, XP-CLR_182, XP-CLR_143, XP-CLR_148, XP-CLR_216, XP-CLR_211, XP-CLR_212, XP-CLR_215, XP-CLR_213, XP-CLR_220, XP-CLR_244, XP-CLR_80, XP-CLR_174, XP-CLR_175, XP-CLR_39, XP-CLR_70, XP-CLR_84, XP-CLR_94, XP-CLR_49, XP-CLR_176, XP-CLR_177, XP-CLR_98, XP-CLR_56, XP-CLR_52, XP-…	37	ENSCAFG00000000140, ENSCAFG00000000323, ENSCAFG00000000409, ENSCAFG00000001065, ENSCAFG00000002203, ENSCAFG00000002399, ENSCAFG00000003387, ENSCAFG00000003733, ENSCAFG00000004956, ENSCAFG00000005029, ENSCAFG00000005415, ENSCAFG00000006244, ENSCAFG00000006489, ENSCAFG00000007423, ENSCAFG00000008575, ENSCAFG00000008923, ENSCAFG00000009257, ENSCAFG00000010155, ENSCAFG00000010971, ENSCAFG00000013690,…	TCF4, USP15, F6Y6M3, PITX1, CREB3, J9NZE6, FOXP2, ELF2, PAK1, GALR2, ARRB1, NR2C1, GTF2E2, CPEB3, CUX2, CCNT1, MED13L, NFKB2, SATB2, PAX9, NR2C2AP, RFXANK, UBA52, FKBP8, ELL, LCORL, GLMP, LMNA, ELMSAN1, SPOP, FOXI1, NFIX, DAND5, CALR, MED13, CRYM, RAI1, F1PXS7, NKX2-8, SMYD3, SPAG8, FGF1	42
BP	GO:0043900	regulation of multi-organism process	258	11	5.2233	2.10595	0.0391	0.0681996	0.023998	XP-CLR_127, XP-CLR_129, XP-CLR_179, XP-CLR_91, XP-CLR_193, XP-CLR_215, XP-CLR_236, XP-CLR_175, XP-CLR_177, XP-CLR_56, XP-CLR_101	11	ENSCAFG00000002203, ENSCAFG00000002233, ENSCAFG00000002397, ENSCAFG00000004897, ENSCAFG00000005043, ENSCAFG00000005070, ENSCAFG00000008923, ENSCAFG00000009269, ENSCAFG00000014723, ENSCAFG00000017085, ENSCAFG00000017814, ENSCAFG00000018974	CREB3, NPR2, SHB, RSF1, EXOC7, ACOD1, CCNT1, ACVR1C, UBA52, RAD23A, ZP2, F1PXS7	12
BP	GO:0097696	STAT cascade	117	7	2.3643	2.96071	0.0663	0.0777929	0.024198	XP-CLR_107, XP-CLR_90, XP-CLR_152, XP-CLR_23, XP-CLR_172, XP-CLR_44, XP-CLR_101	7	ENSCAFG00000000409, ENSCAFG00000000410, ENSCAFG00000005306, ENSCAFG00000006164, ENSCAFG00000006888, ENSCAFG00000010293, ENSCAFG00000013270, ENSCAFG00000018974	F6Y6M3, IL22, SOCS3, CYP1B1, IL31RA, CISH, LRRTM3, F1PXS7	8
BP	GO:0098780	response to mitochondrial depolarisation	15	2	0.2863	6.98568	0.0475	0.0745515	0.024498	XP-CLR_168, XP-CLR_200, XP-CLR_161	3	ENSCAFG00000003831, ENSCAFG00000008101, ENSCAFG00000009170, ENSCAFG00000009193	LARP1B, PLOD2, ATG13, AMBRA1	4
BP	GO:0008652	cellular amino acid biosynthetic process	54	4	1.1388	3.51247	0.0368	0.0760819	0.024798	XP-CLR_15, XP-CLR_90, XP-CLR_62	3	ENSCAFG00000001570, ENSCAFG00000014766, ENSCAFG00000020417	PSAT1, LOC491550, CTH	3
BP	GO:0071322	cellular response to carbohydrate stimulus	62	5	1.4739	3.39236	0.0342	0.0799538	0.025497	XP-CLR_90, XP-CLR_182, XP-CLR_27, XP-CLR_225	4	ENSCAFG00000005302, ENSCAFG00000005415, ENSCAFG00000007163, ENSCAFG00000008853	BIRC5, ARRB1, NDUFAF2, TIAM1	4
MF	GO:0140098	catalytic activity, acting on RNA	306	13	6.143	2.11623	0.0462	0.0524912	0.025597	XP-CLR_162, XP-CLR_197, XP-CLR_23, XP-CLR_207, XP-CLR_173, XP-CLR_32, XP-CLR_176, XP-CLR_177, XP-CLR_55, XP-CLR_243, XP-CLR_215	11	ENSCAFG00000003725, ENSCAFG00000006405, ENSCAFG00000006875, ENSCAFG00000011170, ENSCAFG00000014030, ENSCAFG00000016721, ENSCAFG00000017070, ENSCAFG00000017096, ENSCAFG00000020174, ENSCAFG00000024359, ENSCAFG00000025422	NOCT, UBA5, DDX4, DIS3L2, LARS2, EXOSC10, TRMT1, FARSA, CMTR2, MARS2, DDX23	11
BP	GO:0060713	labyrinthine layer morphogenesis	18	2	0.3806	5.25486	0.0571	0.0728948	0.025897	XP-CLR_90, XP-CLR_183	2	ENSCAFG00000005306, ENSCAFG00000007539	SOCS3, ADM	2
BP	GO:1902235	regulation of endoplasmic reticulum stress-induced intrinsic apoptotic signaling pathway	21	2	0.4364	4.58295	0.0868	0.0799538	0.026097	XP-CLR_127, XP-CLR_94	2	ENSCAFG00000002203, ENSCAFG00000016942	CREB3, SPOP	2
BP	GO:0002293	alpha-beta T cell differentiation involved in immune response	38	2	0.7749	2.58098	0.275	0.0737499	0.026297	XP-CLR_129, XP-CLR_70	2	ENSCAFG00000002397, ENSCAFG00000016857	SHB, SEMA4A	2
MF	GO:0050136	NADH dehydrogenase (quinone) activity	16	2	0.2888	6.92521	0.4348	0.0534483	0.026397	XP-CLR_27, XP-CLR_160	2	ENSCAFG00000007163, ENSCAFG00000008411	NDUFAF2, NDUFS3	2
BP	GO:0097194	execution phase of apoptosis	50	4	0.997	4.01204	0.0333	0.0745515	0.026597	XP-CLR_182, XP-CLR_236, XP-CLR_177	3	ENSCAFG00000005402, ENSCAFG00000009269, ENSCAFG00000017115	RPS3, ACVR1C, DNASE2	3
CC	GO:0048471	perinuclear region of cytoplasm	329	16	7.3447	2.17844	0.0237	0.19776	0.026797	XP-CLR_126, XP-CLR_116, XP-CLR_145, XP-CLR_162, XP-CLR_193, XP-CLR_181, XP-CLR_182, XP-CLR_23, XP-CLR_212, XP-CLR_161, XP-CLR_243, XP-CLR_231, XP-CLR_31, XP-CLR_92, XP-CLR_70, XP-CLR_176, XP-CLR_177, XP-CLR_97, XP-CLR_62	19	ENSCAFG00000001976, ENSCAFG00000002527, ENSCAFG00000003373, ENSCAFG00000003725, ENSCAFG00000005071, ENSCAFG00000005365, ENSCAFG00000005381, ENSCAFG00000005395, ENSCAFG00000006875, ENSCAFG00000008606, ENSCAFG00000009193, ENSCAFG00000010899, ENSCAFG00000011582, ENSCAFG00000012914, ENSCAFG00000013137, ENSCAFG00000016863, ENSCAFG00000017045, ENSCAFG00000017093, ENSCAFG00000017560, ENSCAFG00000020422	VCP, LRPPRC, DGKI, NOCT, CLN5, DGAT2, MAP6, GDPD5, DDX4, ATXN2, AMBRA1, ensP, FXR1, CLIC4, TLK2, LMNA, STX10, CALR, RAD51C, ANKRD13C	20
CC	GO:0031461	cullin-RING ubiquitin ligase complex	150	5	3.1837	1.5705	0.1079	0.19776	0.026897	XP-CLR_129, XP-CLR_193, XP-CLR_182, XP-CLR_160, XP-CLR_39, XP-CLR_94	6	ENSCAFG00000002394, ENSCAFG00000005072, ENSCAFG00000005400, ENSCAFG00000008415, ENSCAFG00000016668, ENSCAFG00000016942	DCAF10, FBXL3, KLHL35, KBTBD4, ensP, SPOP	6
BP	GO:0006359	regulation of transcription from RNA polymerase III promoter	14	2	0.3174	6.3012	0.0395	0.0745515	0.026997	XP-CLR_175, XP-CLR_32	2	ENSCAFG00000014770, ENSCAFG00000016648	ELL, MTOR	2
BP	GO:0007059	chromosome segregation	248	11	5.1876	2.12044	0.0411	0.080178	0.026997	XP-CLR_90, XP-CLR_182, XP-CLR_144, XP-CLR_227, XP-CLR_207, XP-CLR_92, XP-CLR_174, XP-CLR_39, XP-CLR_70, XP-CLR_177, XP-CLR_97, XP-CLR_10	12	ENSCAFG00000005302, ENSCAFG00000005402, ENSCAFG00000006375, ENSCAFG00000010836, ENSCAFG00000011170, ENSCAFG00000013137, ENSCAFG00000014291, ENSCAFG00000016677, ENSCAFG00000016847, ENSCAFG00000017099, ENSCAFG00000017560, ENSCAFG00000029836	BIRC5, RPS3, USP44, CENPE, DIS3L2, TLK2, MAU2, NCAPG, ensP, SYCE2, RAD51C, CENPW	12
CC	GO:0005623	cell	12736	329	268.392	1.22582	0.0111	0.19776	0.027397	XP-CLR_3, XP-CLR_4, XP-CLR_5, XP-CLR_103, XP-CLR_104, XP-CLR_105, XP-CLR_106, XP-CLR_107, XP-CLR_108, XP-CLR_111, XP-CLR_112, XP-CLR_243, XP-CLR_131, XP-CLR_114, XP-CLR_115, XP-CLR_123, XP-CLR_8, XP-CLR_9, XP-CLR_124, XP-CLR_133, XP-CLR_134, XP-CLR_15, XP-CLR_16, XP-CLR_126, XP-CLR_127, XP-CLR_137, XP-CLR_128, XP-CLR_129, XP-CLR_130, XP-CLR_116, XP-CLR_117, XP-CLR_146, XP-CLR_140, XP-CLR_141, XP-…	161	ENSCAFG00000000140, ENSCAFG00000000150, ENSCAFG00000000184, ENSCAFG00000000323, ENSCAFG00000000337, ENSCAFG00000000409, ENSCAFG00000000451, ENSCAFG00000000479, ENSCAFG00000000489, ENSCAFG00000000525, ENSCAFG00000000528, ENSCAFG00000000595, ENSCAFG00000000670, ENSCAFG00000000745, ENSCAFG00000000752, ENSCAFG00000000907, ENSCAFG00000000968, ENSCAFG00000001016, ENSCAFG00000001026, ENSCAFG00000001062,…	TCF4, POLI, MOXD1, USP15, PPM1H, F6Y6M3, ensP, KCNC2, E2R008, GLIPR1, F1PE14, J9NWU7, RIMS2, TBC1D22A, CERK, SCUBE1, FSTL4, TRDN, E2RRQ4, CATSPER3, PITX1, ASAP1, GPR20, PSAT1, CEP78, GNAQ, VCP, FANCG, PIGO, FAM214B, UNC13B, SIT1, ARHGEF39, CA9, TPM2, TLN1, CEP135, CREB3, RGP1, NPR2, HINT2, FRMPD1, EXOSC3, DCAF10, SLC25A51, SHB, J9NZE6, LRPPRC, CAMKMT, CNOT4, MANEAL, GNL2, DNALI1, SNIP1, MEAF6, ZC…	337
MF	GO:0046873	metal ion transmembrane transporter activity	377	11	8.7519	1.25687	0.0378	0.0534483	0.027497	XP-CLR_111, XP-CLR_124, XP-CLR_141, XP-CLR_215, XP-CLR_238, XP-CLR_45, XP-CLR_176, XP-CLR_53, XP-CLR_101	9	ENSCAFG00000000479, ENSCAFG00000001062, ENSCAFG00000003333, ENSCAFG00000008857, ENSCAFG00000011130, ENSCAFG00000015465, ENSCAFG00000016897, ENSCAFG00000018532, ENSCAFG00000018990	KCNC2, CATSPER3, GRIK3, CACNB3, SCN2A, KCNMA1, CACNA1A, KCNJ12, SLC6A4	9
BP	GO:0070301	cellular response to hydrogen peroxide	43	2	0.8579	2.33127	0.1939	0.0777929	0.027697	XP-CLR_182, XP-CLR_152	2	ENSCAFG00000005402, ENSCAFG00000006164	RPS3, CYP1B1	2
BP	GO:0002263	cell activation involved in immune response	146	5	3.0182	1.65662	0.0384	0.0745515	0.027897	XP-CLR_128, XP-CLR_129, XP-CLR_220, XP-CLR_70, XP-CLR_49	5	ENSCAFG00000002391, ENSCAFG00000002397, ENSCAFG00000010131, ENSCAFG00000016857, ENSCAFG00000016982	EXOSC3, SHB, GBF1, SEMA4A, DOCK2	5
BP	GO:0071398	cellular response to fatty acid	27	3	0.5863	5.11683	0.0631	0.0804372	0.028097	XP-CLR_181, XP-CLR_215	2	ENSCAFG00000005365, ENSCAFG00000008907	DGAT2, ADCY6	2
MF	GO:0043021	ribonucleoprotein complex binding	88	6	1.8074	3.31969	0.0756	0.0524912	0.028097	XP-CLR_178, XP-CLR_91, XP-CLR_216, XP-CLR_69, XP-CLR_32	5	ENSCAFG00000004124, ENSCAFG00000005027, ENSCAFG00000007423, ENSCAFG00000016360, ENSCAFG00000016648	J9P4I5, SRP68, CPEB3, NVL, MTOR	5
MF	GO:0032555	purine ribonucleotide binding	1575	48	36.0446	1.33168	0.5927	0.0537953	0.028197	XP-CLR_243, XP-CLR_114, XP-CLR_16, XP-CLR_126, XP-CLR_127, XP-CLR_140, XP-CLR_145, XP-CLR_178, XP-CLR_169, XP-CLR_188, XP-CLR_180, XP-CLR_171, XP-CLR_91, XP-CLR_90, XP-CLR_197, XP-CLR_23, XP-CLR_26, XP-CLR_217, XP-CLR_210, XP-CLR_214, XP-CLR_228, XP-CLR_215, XP-CLR_236, XP-CLR_172, XP-CLR_241, XP-CLR_63, XP-CLR_227, XP-CLR_208, XP-CLR_92, XP-CLR_173, XP-CLR_66, XP-CLR_68, XP-CLR_69, XP-CLR_32, XP…	42	ENSCAFG00000000595, ENSCAFG00000000752, ENSCAFG00000001579, ENSCAFG00000001976, ENSCAFG00000002233, ENSCAFG00000003289, ENSCAFG00000003373, ENSCAFG00000004124, ENSCAFG00000004640, ENSCAFG00000004924, ENSCAFG00000004956, ENSCAFG00000004994, ENSCAFG00000005007, ENSCAFG00000005074, ENSCAFG00000005294, ENSCAFG00000005312, ENSCAFG00000005442, ENSCAFG00000006405, ENSCAFG00000006875, ENSCAFG00000006917,…	J9NWU7, CERK, GNAQ, VCP, NPR2, GNL2, DGKI, J9P4I5, J9JHJ9, ensP, PAK1, SYN2, CDK3, MYO7A, TK1, PGS1, DNAH17, UBA5, DDX4, MAP3K1, IDE, RHOF, TUBA1B, RHEBL1, EPHA3, RND1, ADCY6, ACVR1C, MAPKAPK3, STK17B, NAV1, CENPE, ensP, AGAP1, TLK2, LARS2, SCYL3, CDC42BPA, E2QTQ9, NVL, MTOR, CCT3, FARSA, MAST1, RAD51C, PIK3C3, SMCHD1, F1PXS7, PRKACB, LOC489979, MARS2, DDX23, J9PAE5	53
CC	GO:0043228	non-membrane-bounded organelle	3096	99	65.4981	1.51149	0.0286	0.19776	0.028297	XP-CLR_112, XP-CLR_243, XP-CLR_124, XP-CLR_133, XP-CLR_15, XP-CLR_16, XP-CLR_126, XP-CLR_127, XP-CLR_137, XP-CLR_128, XP-CLR_130, XP-CLR_116, XP-CLR_140, XP-CLR_162, XP-CLR_166, XP-CLR_169, XP-CLR_179, XP-CLR_180, XP-CLR_91, XP-CLR_90, XP-CLR_181, XP-CLR_182, XP-CLR_21, XP-CLR_144, XP-CLR_23, XP-CLR_149, XP-CLR_183, XP-CLR_210, XP-CLR_218, XP-CLR_211, XP-CLR_212, XP-CLR_214, XP-CLR_28, XP-CLR_215…	79	ENSCAFG00000000489, ENSCAFG00000000528, ENSCAFG00000000595, ENSCAFG00000001065, ENSCAFG00000001096, ENSCAFG00000001577, ENSCAFG00000001579, ENSCAFG00000001976, ENSCAFG00000001995, ENSCAFG00000002000, ENSCAFG00000002086, ENSCAFG00000002154, ENSCAFG00000002189, ENSCAFG00000002240, ENSCAFG00000002386, ENSCAFG00000002391, ENSCAFG00000002399, ENSCAFG00000002527, ENSCAFG00000003289, ENSCAFG00000003298,…	E2R008, F1PE14, J9NWU7, PITX1, ASAP1, CEP78, GNAQ, VCP, FANCG, PIGO, TPM2, TLN1, CEP135, HINT2, FRMPD1, EXOSC3, J9NZE6, LRPPRC, GNL2, DNALI1, MEAF6, NOCT, SCLT1, J9JHJ9, RSF1, CLNS1A, PAK1, ACOX1, EVPL, SRP68, EXOC7, MYO7A, BIRC5, DGAT2, MAP6, RPS3, ARRB1, DNAH17, DIAPH1, USP44, DDX4, FRG1, F1PL38, SETD1B, RHOF, J9P101, J9P1H7, MYL2, ATXN2, TUBA1B, ARL2BP, RND1, TIAM1, CCNT1, HARBI1, AMBRA1, J9P4…	115
BP	GO:0009069	serine family amino acid metabolic process	30	3	0.6105	4.91401	0.1126	0.0690965	0.028797	XP-CLR_15, XP-CLR_90, XP-CLR_62	3	ENSCAFG00000001570, ENSCAFG00000014766, ENSCAFG00000020417	PSAT1, LOC491550, CTH	3
CC	GO:0005689	U12-type spliceosomal complex	20	2	0.3599	5.5571	0.0793	0.19776	0.028897	XP-CLR_242, XP-CLR_57	2	ENSCAFG00000010826, ENSCAFG00000019972	SF3B1, RNPC3	2
BP	GO:0051235	maintenance of location	223	11	5.1285	2.14488	0.0315	0.080178	0.029097	XP-CLR_8, XP-CLR_127, XP-CLR_140, XP-CLR_181, XP-CLR_21, XP-CLR_28, XP-CLR_236, XP-CLR_62	8	ENSCAFG00000001016, ENSCAFG00000002154, ENSCAFG00000002203, ENSCAFG00000003304, ENSCAFG00000005365, ENSCAFG00000006149, ENSCAFG00000008785, ENSCAFG00000009269, ENSCAFG00000020422	TRDN, TLN1, CREB3, ZC3H12A, DGAT2, DIAPH1, ARL2BP, ACVR1C, ANKRD13C	9
[truncated: 108 more rows]

[truncated: 4 more sheets: Table S10, Table S11, Table S12, Table S13]
